# Supplementary material for: Patterns of host gene expression associated with harboring a foregut microbial community
Source: BMC Genomics. 2017 Sep 6;18:697. doi: 10.1186/s12864-017-4101-z (PMC5585965; doi:10.1186/s12864-017-4101-z)
Supplement: Supplementary file 1 — Table S1: Excluded GENCODE vM7 mouse genes. Table S2: EdgeR differential expression (N. stephensi versus R. norvegicus). Table S3: Read counts from GENCODE vM7 map and count pipeline: M. musculus smooth muscle versus N. stephensi and R. norvegicus foregut. Table S4: EdgeR differential expression (N. stephensi versus R. norvegicus); non-smooth muscle genes, FDR < 0.002. Table S5: EdgeR differential expression (N. stephensi versus R. norvegicus); keratins (Krt) and EDC (Sprr and Lce) genes collapsed to family gene symbols. (XLSX 3226 kb) [file 12864_2017_4101_MOESM1_ESM.xlsx]

## Sheet: Supp. Table 1
Supplementary Table 1: Excluded GENCODE vM7 mouse genes
Ensembl ID	Gene Symbol	Class
ENSMUSG00000103661.4	Ankrd23	duplicate
ENSMUSG00000105053.1	Ap4b1	duplicate
ENSMUSG00000107554.1	C1s2	duplicate
ENSMUSG00000107554.1	C1s2	duplicate
ENSMUSG00000107499.1	Ccdc142	duplicate
ENSMUSG00000102724.1	Flg	duplicate
ENSMUSG00000104713.3	Gbp6	duplicate
ENSMUSG00000106892.1	Katnal1	duplicate
ENSMUSG00000105340.3	Mapkapk5	duplicate
ENSMUSG00000107068.1	Pagr1a	duplicate
ENSMUSG00000102206.4	Pcdha11	duplicate
ENSMUSG00000106447.1	Pex11b	duplicate
ENSMUSG00000098598.1	Pou6f1	duplicate
ENSMUSG00000102422.1	Schip1	duplicate
ENSMUSG00000103565.1	Sgsm3	duplicate
ENSMUSG00000022902.7	Stfa2	duplicate
ENSMUSG00000105383.3	Trex1	duplicate
ENSMUSG00000107705.1	Umad1	duplicate
ENSMUSG00000108136.1	Zfand4	duplicate
ENSMUSG00000108273.1	Zfand4	duplicate
ENSMUSG00000092137.6	Gcom1	genomic overlap
ENSMUSG00000000159.14	Igsf5	genomic overlap
ENSMUSG00000089945.9	Pakap	genomic overlap
ENSMUSG00000040715.12	Rsc1a1	genomic overlap
ENSMUSG00000057262.1	Gm10020	hypothetical gene
ENSMUSG00000101523.1	Gm10031	hypothetical gene
ENSMUSG00000057924.4	Gm10033	hypothetical gene
ENSMUSG00000058064.5	Gm10036	hypothetical gene
ENSMUSG00000058927.5	Gm10053	hypothetical gene
ENSMUSG00000059113.2	Gm10061	hypothetical gene
ENSMUSG00000060019.5	Gm10073	hypothetical gene
ENSMUSG00000060143.6	Gm10076	hypothetical gene
ENSMUSG00000061062.4	Gm10093	hypothetical gene
ENSMUSG00000061104.4	Gm10094	hypothetical gene
ENSMUSG00000062093.4	Gm10110	hypothetical gene
ENSMUSG00000062382.7	Gm10116	hypothetical gene
ENSMUSG00000063180.4	Gm10126	hypothetical gene
ENSMUSG00000095315.1	Gm10130	hypothetical gene
ENSMUSG00000063611.4	Gm10134	hypothetical gene
ENSMUSG00000063905.2	Gm10139	hypothetical gene
ENSMUSG00000064317.4	Gm10146	hypothetical gene
ENSMUSG00000066378.3	Gm10160	hypothetical gene
ENSMUSG00000066724.2	Gm10175	hypothetical gene
ENSMUSG00000066878.4	Gm10184	hypothetical gene
ENSMUSG00000067929.3	Gm10226	hypothetical gene
ENSMUSG00000068075.2	Gm10229	hypothetical gene
ENSMUSG00000068706.2	Gm10250	hypothetical gene
ENSMUSG00000069117.3	Gm10260	hypothetical gene
ENSMUSG00000066407.3	Gm10263	hypothetical gene
ENSMUSG00000069276.1	Gm10264	hypothetical gene
ENSMUSG00000091449.2	Gm10269	hypothetical gene
ENSMUSG00000069622.4	Gm10273	hypothetical gene
ENSMUSG00000070713.4	Gm10282	hypothetical gene
ENSMUSG00000092116.1	Gm10320	hypothetical gene
ENSMUSG00000071295.4	Gm10323	hypothetical gene
ENSMUSG00000095909.1	Gm10324	hypothetical gene
ENSMUSG00000073290.1	Gm10490	hypothetical gene
ENSMUSG00000073291.3	Gm10491	hypothetical gene
ENSMUSG00000073448.1	Gm10509	hypothetical gene
ENSMUSG00000096596.1	Gm10591	hypothetical gene
ENSMUSG00000074029.2	Gm10608	hypothetical gene
ENSMUSG00000074179.10	Gm10639	hypothetical gene
ENSMUSG00000074424.3	Gm10696	hypothetical gene
ENSMUSG00000095251.1	Gm10697	hypothetical gene
ENSMUSG00000074516.5	Gm10709	hypothetical gene
ENSMUSG00000074826.9	Gm10767	hypothetical gene
ENSMUSG00000091347.2	Gm10772	hypothetical gene
ENSMUSG00000096856.6	Gm10778	hypothetical gene
ENSMUSG00000094886.1	Gm10784	hypothetical gene
ENSMUSG00000075485.1	Gm10842	hypothetical gene
ENSMUSG00000094475.6	Gm11007	hypothetical gene
ENSMUSG00000078895.4	Gm11009	hypothetical gene
ENSMUSG00000079010.1	Gm11032	hypothetical gene
ENSMUSG00000079492.2	Gm11127	hypothetical gene
ENSMUSG00000079495.2	Gm11128	hypothetical gene
ENSMUSG00000079941.1	Gm11273	hypothetical gene
ENSMUSG00000071452.4	Gm11397	hypothetical gene
ENSMUSG00000069785.4	Gm11444	hypothetical gene
ENSMUSG00000089753.8	Gm11709	hypothetical gene
ENSMUSG00000089722.2	Gm11711	hypothetical gene
ENSMUSG00000099102.1	Gm11983	hypothetical gene
ENSMUSG00000098456.1	Gm12117	hypothetical gene
ENSMUSG00000069899.3	Gm12166	hypothetical gene
ENSMUSG00000078154.3	Gm12184	hypothetical gene
ENSMUSG00000048852.12	Gm12185	hypothetical gene
ENSMUSG00000072915.3	Gm12258	hypothetical gene
ENSMUSG00000078134.1	Gm12355	hypothetical gene
ENSMUSG00000066107.6	Gm12666	hypothetical gene
ENSMUSG00000083780.7	Gm12728	hypothetical gene
ENSMUSG00000095409.1	Gm13043	hypothetical gene
ENSMUSG00000066009.8	Gm13051	hypothetical gene
ENSMUSG00000067916.8	Gm13139	hypothetical gene
ENSMUSG00000086147.2	Gm13150	hypothetical gene
ENSMUSG00000078498.5	Gm13151	hypothetical gene
ENSMUSG00000078496.8	Gm13152	hypothetical gene
ENSMUSG00000065999.12	Gm13154	hypothetical gene
ENSMUSG00000078495.9	Gm13157	hypothetical gene
ENSMUSG00000078502.9	Gm13212	hypothetical gene
ENSMUSG00000078503.8	Gm13225	hypothetical gene
ENSMUSG00000078500.3	Gm13235	hypothetical gene
ENSMUSG00000058186.12	Gm13242	hypothetical gene
ENSMUSG00000056300.13	Gm13247	hypothetical gene
ENSMUSG00000063245.10	Gm13248	hypothetical gene
ENSMUSG00000070605.4	Gm13251	hypothetical gene
ENSMUSG00000073876.3	Gm13305	hypothetical gene
ENSMUSG00000073877.9	Gm13306	hypothetical gene
ENSMUSG00000075425.9	Gm13547	hypothetical gene
ENSMUSG00000096484.1	Gm13696	hypothetical gene
ENSMUSG00000095824.1	Gm13697	hypothetical gene
ENSMUSG00000079071.2	Gm14085	hypothetical gene
ENSMUSG00000079008.2	Gm14124	hypothetical gene
ENSMUSG00000079009.7	Gm14139	hypothetical gene
ENSMUSG00000098640.1	Gm14214	hypothetical gene
ENSMUSG00000078889.10	Gm14288	hypothetical gene
ENSMUSG00000078877.10	Gm14295	hypothetical gene
ENSMUSG00000074527.10	Gm14296	hypothetical gene
ENSMUSG00000078879.9	Gm14306	hypothetical gene
ENSMUSG00000078864.9	Gm14322	hypothetical gene
ENSMUSG00000095362.6	Gm14325	hypothetical gene
ENSMUSG00000078862.9	Gm14326	hypothetical gene
ENSMUSG00000090093.7	Gm14399	hypothetical gene
ENSMUSG00000078872.8	Gm14401	hypothetical gene
ENSMUSG00000094786.1	Gm14403	hypothetical gene
ENSMUSG00000078865.7	Gm14406	hypothetical gene
ENSMUSG00000078869.2	Gm14409	hypothetical gene
ENSMUSG00000078868.3	Gm14412	hypothetical gene
ENSMUSG00000078866.9	Gm14420	hypothetical gene
ENSMUSG00000078906.8	Gm14444	hypothetical gene
ENSMUSG00000074417.9	Gm14548	hypothetical gene
ENSMUSG00000067771.8	Gm14685	hypothetical gene
ENSMUSG00000071748.2	Gm14698	hypothetical gene
ENSMUSG00000079519.2	Gm14743	hypothetical gene
ENSMUSG00000098559.1	Gm15013	hypothetical gene
ENSMUSG00000079432.1	Gm15023	hypothetical gene
ENSMUSG00000081607.2	Gm15294	hypothetical gene
ENSMUSG00000090015.7	Gm15446	hypothetical gene
ENSMUSG00000074419.10	Gm15448	hypothetical gene
ENSMUSG00000042744.15	Gm15800	hypothetical gene
ENSMUSG00000081650.1	Gm16181	hypothetical gene
ENSMUSG00000024571.13	Gm16286	hypothetical gene
ENSMUSG00000057160.2	Gm16372	hypothetical gene
ENSMUSG00000059830.2	Gm16380	hypothetical gene
ENSMUSG00000093844.1	Gm16381	hypothetical gene
ENSMUSG00000091775.1	Gm16494	hypothetical gene
ENSMUSG00000066983.6	Gm16519	hypothetical gene
ENSMUSG00000093954.7	Gm16867	hypothetical gene
ENSMUSG00000091897.1	Gm17019	hypothetical gene
ENSMUSG00000091594.2	Gm17067	hypothetical gene
ENSMUSG00000099104.1	Gm17087	hypothetical gene
ENSMUSG00000099115.1	Gm17190	hypothetical gene
ENSMUSG00000095206.1	Gm17404	hypothetical gene
ENSMUSG00000091285.1	Gm17430	hypothetical gene
ENSMUSG00000094740.1	Gm17449	hypothetical gene
ENSMUSG00000090460.2	Gm17511	hypothetical gene
ENSMUSG00000091732.1	Gm17541	hypothetical gene
ENSMUSG00000091388.1	Gm17576	hypothetical gene
ENSMUSG00000090963.1	Gm17655	hypothetical gene
ENSMUSG00000091695.1	Gm17669	hypothetical gene
ENSMUSG00000095406.1	Gm18025	hypothetical gene
ENSMUSG00000091277.1	Gm1818	hypothetical gene
ENSMUSG00000043192.3	Gm1840	hypothetical gene
ENSMUSG00000096192.1	Gm18856	hypothetical gene
ENSMUSG00000075286.3	Gm1968	hypothetical gene
ENSMUSG00000078193.2	Gm2000	hypothetical gene
ENSMUSG00000095648.6	Gm2004	hypothetical gene
ENSMUSG00000094932.6	Gm2007	hypothetical gene
ENSMUSG00000100622.1	Gm20379	hypothetical gene
ENSMUSG00000092329.1	Gm20388	hypothetical gene
ENSMUSG00000091228.1	Gm20390	hypothetical gene
ENSMUSG00000092544.7	Gm20422	hypothetical gene
ENSMUSG00000090639.1	Gm20425	hypothetical gene
ENSMUSG00000089739.2	Gm20431	hypothetical gene
ENSMUSG00000092360.1	Gm20441	hypothetical gene
ENSMUSG00000090996.1	Gm20458	hypothetical gene
ENSMUSG00000079030.2	Gm2046	hypothetical gene
ENSMUSG00000092367.1	Gm20479	hypothetical gene
ENSMUSG00000092463.1	Gm20489	hypothetical gene
ENSMUSG00000021139.16	Gm20498	hypothetical gene
ENSMUSG00000092252.1	Gm20499	hypothetical gene
ENSMUSG00000092345.1	Gm20503	hypothetical gene
ENSMUSG00000092310.2	Gm20509	hypothetical gene
ENSMUSG00000023984.16	Gm20517	hypothetical gene
ENSMUSG00000092470.1	Gm20518	hypothetical gene
ENSMUSG00000092232.1	Gm20521	hypothetical gene
ENSMUSG00000092356.1	Gm20532	hypothetical gene
ENSMUSG00000092541.6	Gm20537	hypothetical gene
ENSMUSG00000091471.1	Gm20538	hypothetical gene
ENSMUSG00000092511.6	Gm20547	hypothetical gene
ENSMUSG00000029720.9	Gm20605	hypothetical gene
ENSMUSG00000093456.6	Gm20662	hypothetical gene
ENSMUSG00000093574.1	Gm20671	hypothetical gene
ENSMUSG00000093593.1	Gm20683	hypothetical gene
ENSMUSG00000093575.1	Gm20695	hypothetical gene
ENSMUSG00000030068.4	Gm20696	hypothetical gene
ENSMUSG00000093485.1	Gm20708	hypothetical gene
ENSMUSG00000045929.8	Gm20715	hypothetical gene
ENSMUSG00000093752.1	Gm20716	hypothetical gene
ENSMUSG00000076500.2	Gm20730	hypothetical gene
ENSMUSG00000078747.8	Gm20878	hypothetical gene
ENSMUSG00000095193.1	Gm20939	hypothetical gene
ENSMUSG00000095993.1	Gm21060	hypothetical gene
ENSMUSG00000045699.3	Gm21411	hypothetical gene
ENSMUSG00000094065.1	Gm21541	hypothetical gene
ENSMUSG00000096878.2	Gm21655	hypothetical gene
ENSMUSG00000022066.15	Gm21685	hypothetical gene
ENSMUSG00000078128.1	Gm2178	hypothetical gene
ENSMUSG00000094439.1	Gm21969	hypothetical gene
ENSMUSG00000093701.6	Gm21970	hypothetical gene
ENSMUSG00000094638.1	Gm21972	hypothetical gene
ENSMUSG00000030804.8	Gm21974	hypothetical gene
ENSMUSG00000070354.12	Gm21975	hypothetical gene
ENSMUSG00000079444.9	Gm21981	hypothetical gene
ENSMUSG00000095538.1	Gm21983	hypothetical gene
ENSMUSG00000096764.1	Gm21985	hypothetical gene
ENSMUSG00000095464.1	Gm21987	hypothetical gene
ENSMUSG00000040904.9	Gm21988	hypothetical gene
ENSMUSG00000096370.7	Gm21992	hypothetical gene
ENSMUSG00000074735.2	Gm21994	hypothetical gene
ENSMUSG00000092225.1	Gm2381	hypothetical gene
ENSMUSG00000078141.2	Gm2399	hypothetical gene
ENSMUSG00000091938.2	Gm2564	hypothetical gene
ENSMUSG00000096525.2	Gm2663	hypothetical gene
ENSMUSG00000058447.8	Gm26920	hypothetical gene
ENSMUSG00000098140.1	Gm26938	hypothetical gene
ENSMUSG00000097565.1	Gm26965	hypothetical gene
ENSMUSG00000097919.1	Gm27021	hypothetical gene
ENSMUSG00000098004.1	Gm27027	hypothetical gene
ENSMUSG00000097239.6	Gm27029	hypothetical gene
ENSMUSG00000098773.1	Gm27179	hypothetical gene
ENSMUSG00000099041.1	Gm28035	hypothetical gene
ENSMUSG00000098950.6	Gm28036	hypothetical gene
ENSMUSG00000098794.1	Gm28038	hypothetical gene
ENSMUSG00000098692.1	Gm28041	hypothetical gene
ENSMUSG00000033852.15	Gm28042	hypothetical gene
ENSMUSG00000098374.1	Gm28043	hypothetical gene
ENSMUSG00000098754.6	Gm28045	hypothetical gene
ENSMUSG00000099009.1	Gm28046	hypothetical gene
ENSMUSG00000052414.9	Gm28047	hypothetical gene
ENSMUSG00000098650.1	Gm28048	hypothetical gene
ENSMUSG00000098530.1	Gm28051	hypothetical gene
ENSMUSG00000100725.5	Gm28062	hypothetical gene
ENSMUSG00000100642.1	Gm28230	hypothetical gene
ENSMUSG00000099703.5	Gm28285	hypothetical gene
ENSMUSG00000101152.1	Gm28305	hypothetical gene
ENSMUSG00000100621.1	Gm28374	hypothetical gene
ENSMUSG00000099908.1	Gm28539	hypothetical gene
ENSMUSG00000095264.1	Gm2854	hypothetical gene
ENSMUSG00000099913.1	Gm28551	hypothetical gene
ENSMUSG00000100235.5	Gm28557	hypothetical gene
ENSMUSG00000101645.1	Gm28635	hypothetical gene
ENSMUSG00000100679.1	Gm28778	hypothetical gene
ENSMUSG00000100846.1	Gm28845	hypothetical gene
ENSMUSG00000100838.1	Gm29094	hypothetical gene
ENSMUSG00000102030.1	Gm29106	hypothetical gene
ENSMUSG00000022362.12	Gm29394	hypothetical gene
ENSMUSG00000101904.1	Gm29427	hypothetical gene
ENSMUSG00000101678.3	Gm29609	hypothetical gene
ENSMUSG00000094622.1	Gm3055	hypothetical gene
ENSMUSG00000078240.2	Gm3550	hypothetical gene
ENSMUSG00000094942.6	Gm3604	hypothetical gene
ENSMUSG00000102805.4	Gm37240	hypothetical gene
ENSMUSG00000103124.1	Gm37389	hypothetical gene
ENSMUSG00000103350.1	Gm37596	hypothetical gene
ENSMUSG00000104217.1	Gm37988	hypothetical gene
ENSMUSG00000103084.1	Gm38119	hypothetical gene
ENSMUSG00000103392.1	Gm38303	hypothetical gene
ENSMUSG00000097148.2	Gm3839	hypothetical gene
ENSMUSG00000103766.4	Gm38392	hypothetical gene
ENSMUSG00000000948.15	Gm38393	hypothetical gene
ENSMUSG00000094410.6	Gm38394	hypothetical gene
ENSMUSG00000078606.7	Gm4070	hypothetical gene
ENSMUSG00000096449.1	Gm4076	hypothetical gene
ENSMUSG00000091900.2	Gm4353	hypothetical gene
ENSMUSG00000078504.2	Gm438	hypothetical gene
ENSMUSG00000089694.2	Gm4477	hypothetical gene
ENSMUSG00000091831.4	Gm4707	hypothetical gene
ENSMUSG00000078898.8	Gm4723	hypothetical gene
ENSMUSG00000048087.5	Gm4737	hypothetical gene
ENSMUSG00000079595.1	Gm4758	hypothetical gene
ENSMUSG00000094076.6	Gm4767	hypothetical gene
ENSMUSG00000090538.1	Gm4775	hypothetical gene
ENSMUSG00000070594.9	Gm4788	hypothetical gene
ENSMUSG00000071151.3	Gm4799	hypothetical gene
ENSMUSG00000061707.5	Gm4871	hypothetical gene
ENSMUSG00000056797.6	Gm4889	hypothetical gene
ENSMUSG00000068113.6	Gm4907	hypothetical gene
ENSMUSG00000073427.3	Gm4924	hypothetical gene
ENSMUSG00000096433.1	Gm4944	hypothetical gene
ENSMUSG00000069379.2	Gm4950	hypothetical gene
ENSMUSG00000073555.1	Gm4951	hypothetical gene
ENSMUSG00000037849.7	Gm4955	hypothetical gene
ENSMUSG00000062874.5	Gm4978	hypothetical gene
ENSMUSG00000090102.1	Gm4985	hypothetical gene
ENSMUSG00000093847.1	Gm5039	hypothetical gene
ENSMUSG00000048398.6	Gm5065	hypothetical gene
ENSMUSG00000091742.1	Gm5093	hypothetical gene
ENSMUSG00000069324.5	Gm5096	hypothetical gene
ENSMUSG00000093862.1	Gm5117	hypothetical gene
ENSMUSG00000091183.4	Gm5141	hypothetical gene
ENSMUSG00000071273.3	Gm5145	hypothetical gene
ENSMUSG00000055795.5	Gm5160	hypothetical gene
ENSMUSG00000091198.1	Gm5218	hypothetical gene
ENSMUSG00000095266.1	Gm5225	hypothetical gene
ENSMUSG00000062742.3	Gm5239	hypothetical gene
ENSMUSG00000098549.1	Gm5269	hypothetical gene
ENSMUSG00000058176.2	Gm5407	hypothetical gene
ENSMUSG00000064232.2	Gm5414	hypothetical gene
ENSMUSG00000091318.2	Gm5415	hypothetical gene
ENSMUSG00000094733.1	Gm5416	hypothetical gene
ENSMUSG00000039684.8	Gm5422	hypothetical gene
ENSMUSG00000056219.6	Gm5423	hypothetical gene
ENSMUSG00000046687.5	Gm5424	hypothetical gene
ENSMUSG00000096486.1	Gm5426	hypothetical gene
ENSMUSG00000091086.1	Gm5428	hypothetical gene
ENSMUSG00000058163.12	Gm5431	hypothetical gene
ENSMUSG00000059301.5	Gm5434	hypothetical gene
ENSMUSG00000094374.1	Gm5435	hypothetical gene
ENSMUSG00000063166.4	Gm5449	hypothetical gene
ENSMUSG00000095241.1	Gm5478	hypothetical gene
ENSMUSG00000079597.1	Gm5483	hypothetical gene
ENSMUSG00000037603.6	Gm5519	hypothetical gene
ENSMUSG00000069727.4	Gm5595	hypothetical gene
ENSMUSG00000090602.2	Gm5611	hypothetical gene
ENSMUSG00000074501.5	Gm5612	hypothetical gene
ENSMUSG00000063543.4	Gm5616	hypothetical gene
ENSMUSG00000079029.2	Gm5662	hypothetical gene
ENSMUSG00000034339.8	Gm5689	hypothetical gene
ENSMUSG00000068879.4	Gm5773	hypothetical gene
ENSMUSG00000066487.3	Gm5786	hypothetical gene
ENSMUSG00000096361.1	Gm5814	hypothetical gene
ENSMUSG00000092097.1	Gm5819	hypothetical gene
ENSMUSG00000060204.5	Gm5868	hypothetical gene
ENSMUSG00000094685.1	Gm5900	hypothetical gene
ENSMUSG00000079531.1	Gm5936	hypothetical gene
ENSMUSG00000009047.3	Gm5965	hypothetical gene
ENSMUSG00000078380.1	Gm6096	hypothetical gene
ENSMUSG00000090451.1	Gm6133	hypothetical gene
ENSMUSG00000057762.4	Gm6169	hypothetical gene
ENSMUSG00000091233.2	Gm6434	hypothetical gene
ENSMUSG00000104043.1	Gm6525	hypothetical gene
ENSMUSG00000051255.5	Gm6563	hypothetical gene
ENSMUSG00000090544.2	Gm6576	hypothetical gene
ENSMUSG00000079263.7	Gm6614	hypothetical gene
ENSMUSG00000095577.2	Gm6619	hypothetical gene
ENSMUSG00000094790.1	Gm6625	hypothetical gene
ENSMUSG00000091561.2	Gm6665	hypothetical gene
ENSMUSG00000032889.6	Gm6685	hypothetical gene
ENSMUSG00000078887.9	Gm6710	hypothetical gene
ENSMUSG00000043346.8	Gm6741	hypothetical gene
ENSMUSG00000091779.7	Gm6763	hypothetical gene
ENSMUSG00000021908.9	Gm6768	hypothetical gene
ENSMUSG00000092086.1	Gm6793	hypothetical gene
ENSMUSG00000090744.6	Gm6871	hypothetical gene
ENSMUSG00000090881.1	Gm6904	hypothetical gene
ENSMUSG00000091230.1	Gm6970	hypothetical gene
ENSMUSG00000092243.7	Gm7030	hypothetical gene
ENSMUSG00000048185.4	Gm7075	hypothetical gene
ENSMUSG00000094649.1	Gm7102	hypothetical gene
ENSMUSG00000094635.1	Gm7104	hypothetical gene
ENSMUSG00000100617.1	Gm7145	hypothetical gene
ENSMUSG00000092335.1	Gm7221	hypothetical gene
ENSMUSG00000078308.1	Gm7293	hypothetical gene
ENSMUSG00000044645.7	Gm7334	hypothetical gene
ENSMUSG00000059645.6	Gm7361	hypothetical gene
ENSMUSG00000047370.4	Gm7367	hypothetical gene
ENSMUSG00000090957.1	Gm7535	hypothetical gene
ENSMUSG00000068631.7	Gm7676	hypothetical gene
ENSMUSG00000091460.2	Gm7808	hypothetical gene
ENSMUSG00000033036.9	Gm7879	hypothetical gene
ENSMUSG00000063902.11	Gm7964	hypothetical gene
ENSMUSG00000090802.1	Gm8074	hypothetical gene
ENSMUSG00000049124.3	Gm8186	hypothetical gene
ENSMUSG00000068604.4	Gm8225	hypothetical gene
ENSMUSG00000058470.9	Gm8369	hypothetical gene
ENSMUSG00000050490.7	Gm8394	hypothetical gene
ENSMUSG00000069439.2	Gm8444	hypothetical gene
ENSMUSG00000063696.6	Gm8730	hypothetical gene
ENSMUSG00000103034.1	Gm8797	hypothetical gene
ENSMUSG00000034239.13	Gm884	hypothetical gene
ENSMUSG00000095638.1	Gm8888	hypothetical gene
ENSMUSG00000073402.10	Gm8909	hypothetical gene
ENSMUSG00000064081.3	Gm8973	hypothetical gene
ENSMUSG00000094973.2	Gm8994	hypothetical gene
ENSMUSG00000072476.6	Gm9008	hypothetical gene
ENSMUSG00000094328.2	Gm9125	hypothetical gene
ENSMUSG00000096156.1	Gm9242	hypothetical gene
ENSMUSG00000091528.7	Gm9268	hypothetical gene
ENSMUSG00000044424.3	Gm9493	hypothetical gene
ENSMUSG00000094935.1	Gm9726	hypothetical gene
ENSMUSG00000091053.2	Gm9742	hypothetical gene
ENSMUSG00000030735.5	Gm9755	hypothetical gene
ENSMUSG00000033219.8	Gm9758	hypothetical gene
ENSMUSG00000040775.5	Gm9772	hypothetical gene
ENSMUSG00000042165.8	Gm9774	hypothetical gene
ENSMUSG00000094800.7	Gm9780	hypothetical gene
ENSMUSG00000044227.5	Gm9789	hypothetical gene
ENSMUSG00000045455.7	Gm9797	hypothetical gene
ENSMUSG00000045886.6	Gm9803	hypothetical gene
ENSMUSG00000094437.1	Gm9830	hypothetical gene
ENSMUSG00000049230.8	Gm9833	hypothetical gene
ENSMUSG00000050299.7	Gm9843	hypothetical gene
ENSMUSG00000050347.6	Gm9844	hypothetical gene
ENSMUSG00000050974.3	Gm9847	hypothetical gene
ENSMUSG00000052909.7	Gm9894	hypothetical gene
ENSMUSG00000053830.3	Gm9923	hypothetical gene
ENSMUSG00000056133.4	Gm9992	hypothetical gene
ENSMUSG00000094103.1	1700047I17Rik2	paralog
ENSMUSG00000036138.15	Acaa1a	paralog
ENSMUSG00000062480.10	Acat3	paralog
ENSMUSG00000047565.4	Acot10	paralog
ENSMUSG00000031972.4	Acta1	paralog
ENSMUSG00000078139.3	AK157302	paralog
ENSMUSG00000059343.4	Aldoart1	paralog
ENSMUSG00000063953.2	Amd2	paralog
ENSMUSG00000107478.1	Atn1	paralog
ENSMUSG00000078184.1	B020018G12Rik	paralog
ENSMUSG00000071561.2	BC100530	paralog
ENSMUSG00000098470.1	C1rb	paralog
ENSMUSG00000079343.3	C1s2	paralog
ENSMUSG00000095675.1	Ccl21b	paralog
ENSMUSG00000067925.4	Cxx1a	paralog
ENSMUSG00000033658.15	Ddx19b	paralog
ENSMUSG00000069441.3	Dsg1a	paralog
ENSMUSG00000034774.6	Dsg1c	paralog
ENSMUSG00000096255.1	Dynlt1a	paralog
ENSMUSG00000092074.1	Dynlt1b	paralog
ENSMUSG00000095677.1	Dynlt1f	paralog
ENSMUSG00000043424.10	Eif3j2	paralog
ENSMUSG00000063524.12	Eno1	paralog
ENSMUSG00000068240.5	Gm11808	paralog
ENSMUSG00000073878.3	Gm13304	paralog
ENSMUSG00000074183.3	Gsta1	paralog
ENSMUSG00000068762.10	Gstm6	paralog
ENSMUSG00000060803.5	Gstp1	paralog
ENSMUSG00000069919.7	Hba-a1	paralog
ENSMUSG00000073940.3	Hbb-bt	paralog
ENSMUSG00000078249.5	Hmga1-rs1	paralog
ENSMUSG00000091971.3	Hspa1a	paralog
ENSMUSG00000007033.4	Hspa1l	paralog
ENSMUSG00000078735.3	Il11ra2	paralog
ENSMUSG00000058354.6	Krt6a	paralog
ENSMUSG00000058354.6	Krt6a	paralog
ENSMUSG00000042124.5	Lce1f	paralog
ENSMUSG00000105340.3	Mapkapk5	paralog
ENSMUSG00000068479.5	Mfap1a	paralog
ENSMUSG00000053178.5	Mterf1b	paralog
ENSMUSG00000024048.13	Myl12a	paralog
ENSMUSG00000092534.7	Pagr1b	paralog
ENSMUSG00000072674.9	Plac9b	paralog
ENSMUSG00000068417.7	Pnp2	paralog
ENSMUSG00000079197.9	Psme2	paralog
ENSMUSG00000033760.15	Rbm4b	paralog
ENSMUSG00000095687.1	Rnaset2a	paralog
ENSMUSG00000107928.1	RP23-4F16.12	paralog
ENSMUSG00000107928.1	RP23-4F16.12	paralog
ENSMUSG00000107482.1	RP23-74K24.2	paralog
ENSMUSG00000042625.15	Safb2	paralog
ENSMUSG00000068874.12	Selenbp1	paralog
ENSMUSG00000051029.7	Serpinb1b	paralog
ENSMUSG00000073602.9	Serpinb3b2	paralog
ENSMUSG00000107023.1	Srcap	paralog
ENSMUSG00000079108.5	Srp54b	paralog
ENSMUSG00000052293.13	Taf9	paralog
ENSMUSG00000078921.3	Tgtp2	paralog
ENSMUSG00000072676.10	Tmem254a	paralog
ENSMUSG00000072680.10	Tmem254c	paralog
ENSMUSG00000018752.18	Tnfsfm13	paralog
ENSMUSG00000072235.5	Tuba1a	paralog
ENSMUSG00000043091.8	Tuba1c	paralog
ENSMUSG00000058672.6	Tubb2a	paralog
ENSMUSG00000035198.9	Tubg1	paralog
ENSMUSG00000090137.7	Uba52	paralog
ENSMUSG00000035337.3	Uchl4	paralog
ENSMUSG00000089960.1	Ugt1a1	paralog
ENSMUSG00000090165.7	Ugt1a10	paralog
ENSMUSG00000090171.1	Ugt1a2	paralog
ENSMUSG00000089943.1	Ugt1a5	paralog
ENSMUSG00000090145.6	Ugt1a6b	paralog
ENSMUSG00000090124.6	Ugt1a7c	paralog
ENSMUSG00000089675.1	Ugt1a8	paralog
ENSMUSG00000090175.1	Ugt1a9	paralog
ENSMUSG00000027364.11	Uso50	paralog
ENSMUSG00000034173.12	Zbed5	paralog
ENSMUSG00000074780.1	Anapc15-ps	pseudogene
ENSMUSG00000049233.6	Apoo-ps	pseudogene
ENSMUSG00000087119.4	Atg4a-[s	pseudogene
ENSMUSG00000068173.11	Btg1-ps1	pseudogene
ENSMUSG00000098348.6	Btg1-ps2	pseudogene
ENSMUSG00000031884.9	Ces2d-ps	pseudogene
ENSMUSG00000103888.1	Dst	pseudogene
ENSMUSG00000056366.4	Fabp3-ps1	pseudogene
ENSMUSG00000099294.1	Gm11214	pseudogene
ENSMUSG00000107906.1	Gm5580	pseudogene
ENSMUSG00000071497.3	Nutf2-ps1	pseudogene
ENSMUSG00000073899.1	Olfr1532-ps1	pseudogene
ENSMUSG00000067608.4	Pcna-ps2	pseudogene
ENSMUSG00000066632.2	Pgk1-rs7	pseudogene
ENSMUSG00000105204.1	RP24-394C15.7	pseudogene
ENSMUSG00000058443.4	Rpl10-ps3	pseudogene
ENSMUSG00000059835.1	Rpl13-ps3	pseudogene
ENSMUSG00000062083.1	Rpl13a-ps1	pseudogene
ENSMUSG00000072714.1	Rpl21-ps4	pseudogene
ENSMUSG00000078126.3	Rpl23a-ps3	pseudogene
ENSMUSG00000073640.2	Rpl27-ps3	pseudogene
ENSMUSG00000066629.1	Rpl36-ps3	pseudogene
ENSMUSG00000093922.1	Rpl36-ps4	pseudogene
ENSMUSG00000068579.4	Rpl7a-ps3	pseudogene
ENSMUSG00000071052.3	Rpl7a-ps5	pseudogene
ENSMUSG00000070778.5	Rpl7a-ps8	pseudogene
ENSMUSG00000081906.2	Rpl9-ps1	pseudogene
ENSMUSG00000062456.3	Rpl9-ps6	pseudogene
ENSMUSG00000067038.5	Rps12-ps3	pseudogene
ENSMUSG00000057657.3	Rps18-ps3	pseudogene
ENSMUSG00000095427.1	Rps2-ps6	pseudogene
ENSMUSG00000059775.4	Rps26-ps1	pseudogene
ENSMUSG00000050621.6	Rps27rt	pseudogene
ENSMUSG00000102843.1	Serpinb10	pseudogene
ENSMUSG00000058126.6	Tpm3-rs7	pseudogene
ENSMUSG00000075053.2	Vdac3-ps1	pseudogene

## Sheet: Supp. Table 2
Supplementary Table 2: EdgeR differential expression (N. stephensi versus R. norvegicus)
ENSMUSG ID:Gene symbol	logFC	logCPM	F	PValue	FDR
ENSMUSG00000076617.8:Ighm	-9.36097	6.68237	488.825	1.06266e-08	6.55799e-05
ENSMUSG00000020912.4:Krt12	-11.1847	8.88145	481.335	1.10497e-08	6.55799e-05
ENSMUSG00000020061.16:Mybpc1	-10.0291	5.1365	386.598	2.80659e-08	9.47168e-05
ENSMUSG00000052221.7:Ppp1r36	-6.96679	4.28827	365.408	3.1918e-08	9.47168e-05
ENSMUSG00000020396.8:Nefh	-8.49532	6.396	346.102	4.54031e-08	0.000107787
ENSMUSG00000028996.8:Rbp7	-10.9534	6.85704	315.19	6.64181e-08	0.000131397
ENSMUSG00000029618.12:Ocm	-9.38979	5.79169	296.414	8.52212e-08	0.000144511
ENSMUSG00000025227.13:Tmem180	-5.69015	4.6812	260.081	1.28739e-07	0.000146007
ENSMUSG00000102308.1:2310046K23Rik	6.49059	4.63206	257.561	1.45435e-07	0.000146007
ENSMUSG00000036928.13:Stag3	-9.06863	4.95307	250.441	1.68554e-07	0.000146007
ENSMUSG00000024526.8:Cidea	-4.78009	4.80183	242.132	1.72351e-07	0.000146007
ENSMUSG00000063558.4:Aox1	4.54399	6.91193	240.776	1.7634e-07	0.000146007
ENSMUSG00000031379.12:Pir	-3.99744	7.24819	240.149	1.78223e-07	0.000146007
ENSMUSG00000027077.7:Smtnl1	12.3447	7.53763	245.188	1.8361e-07	0.000146007
ENSMUSG00000052889.10:Prkcb	6.36414	7.56779	237.532	2.08668e-07	0.000146007
ENSMUSG00000029269.10:Sult1b1	-9.58236	4.6868	237.503	2.08772e-07	0.000146007
ENSMUSG00000058908.13:Pla2g2a	-12.2315	5.50543	531.716	2.09109e-07	0.000146007
ENSMUSG00000036181.2:Hist1h1c	-3.62359	5.49331	222.098	2.44942e-07	0.000156751
ENSMUSG00000061490.5:Ube2d4	9.52302	5.50105	226.907	2.50908e-07	0.000156751
ENSMUSG00000066613.13:Zfp932	-4.74028	4.21382	215.348	2.77661e-07	0.000164792
ENSMUSG00000033579.15:Fa2h	-7.05854	5.8915	212.084	3.29218e-07	0.00017853
ENSMUSG00000025515.14:Muc2	7.59882	3.62048	209.603	3.30889e-07	0.00017853
ENSMUSG00000068686.11:Cd59b	-7.96713	3.90281	197.913	4.34478e-07	0.000207976
ENSMUSG00000044734.14:Serpinb1a	-8.01089	9.81344	196.082	4.50956e-07	0.000207976
ENSMUSG00000031197.10:Vbp1	8.65558	3.8839	193.657	4.73997e-07	0.000207976
ENSMUSG00000034837.11:Gnat1	-7.21562	3.13453	187.424	4.87302e-07	0.000207976
ENSMUSG00000025468.13:Caly	-5.95872	3.72408	189.666	4.88343e-07	0.000207976
ENSMUSG00000036885.13:Arhgef26	5.21973	5.71885	192	4.90593e-07	0.000207976
ENSMUSG00000052131.7:Akr1b7	9.29609	5.78321	188.712	5.25694e-07	0.000208542
ENSMUSG00000050777.7:Tmem37	-5.96435	3.10012	183.32	5.32883e-07	0.000208542
ENSMUSG00000060969.8:Irx1	-6.28953	4.17213	187.049	5.44635e-07	0.000208542
ENSMUSG00000049128.7:Ivl	-4.95472	7.2179	184.382	5.76812e-07	0.000213961
ENSMUSG00000028487.17:Bnc2	3.54337	6.2737	176.181	6.25464e-07	0.000224978
ENSMUSG00000027938.10:Creb3l4	-7.59413	4.89224	176.5	6.86727e-07	0.000235452
ENSMUSG00000001802.15:Lrp3	4.38182	3.49123	171.675	6.94256e-07	0.000235452
ENSMUSG00000036968.14:Cnpy4	-3.17304	5.06531	166.863	7.7838e-07	0.000250296
ENSMUSG00000031209.13:Heph	-6.91804	3.70243	170.939	7.80198e-07	0.000250296
ENSMUSG00000027996.12:Sfrp2	-3.42301	4.66542	164.964	8.15036e-07	0.000250935
ENSMUSG00000061322.14:Dnaic1	8.96847	4.9702	165.818	8.80643e-07	0.000250935
ENSMUSG00000015355.12:Cd48	-5.29669	3.08172	161.676	8.83681e-07	0.000250935
ENSMUSG00000060586.10:H2-Eb1	-5.58326	5.46325	164.166	9.16415e-07	0.000250935
ENSMUSG00000058260.2:Serpina9	7.97161	6.25392	163.867	9.23087e-07	0.000250935
ENSMUSG00000056116.17:H2-T22	-7.59903	4.371	163.634	9.28327e-07	0.000250935
ENSMUSG00000028838.10:Extl1	-5.61738	4.00515	163.196	9.38278e-07	0.000250935
ENSMUSG00000029260.14:Ugt2b34	5.22752	5.23466	162.63	9.51313e-07	0.000250935
ENSMUSG00000027792.10:Bche	3.8889	4.6822	156.503	1.00682e-06	0.000258039
ENSMUSG00000029161.7:Cgref1	-4.85381	5.42319	159.483	1.02812e-06	0.000258039
ENSMUSG00000017002.13:Slpi	-3.91956	8.63324	154.539	1.05911e-06	0.000258039
ENSMUSG00000090353.2:Gm17555	-5.67893	2.82204	154.318	1.0652e-06	0.000258039
ENSMUSG00000027761.4:Aadac	-7.24123	4.53209	156.846	1.0985e-06	0.000260784
ENSMUSG00000037852.7:Cpe	-3.47504	8.76639	152.015	1.13131e-06	0.000263308
ENSMUSG00000071551.11:Akr1c19	4.33516	4.5208	151.151	1.24523e-06	0.000280278
ENSMUSG00000050737.13:Ptges	-4.06932	3.70525	146.912	1.29688e-06	0.000280278
ENSMUSG00000032101.6:Ddx25	-5.78113	4.514	150.042	1.30967e-06	0.000280278
ENSMUSG00000046718.7:Bst2	-5.36686	4.7941	149.634	1.32388e-06	0.000280278
ENSMUSG00000032412.8:Atp1b3	-3.06734	6.96082	145.627	1.34324e-06	0.000280278
ENSMUSG00000037649.9:H2-DMa	-4.57541	3.60171	145.072	1.36387e-06	0.000280278
ENSMUSG00000037890.12:Wdr19	3.44205	4.89553	144.922	1.36951e-06	0.000280278
ENSMUSG00000030200.12:Bcl2l14	-6.46218	3.54612	146.259	1.44899e-06	0.000291516
ENSMUSG00000039269.5:2300002M23Rik	4.87216	5.74606	145.034	1.49799e-06	0.000292177
ENSMUSG00000029727.7:Cyp3a13	-4.33603	5.44779	144.948	1.5015e-06	0.000292177
ENSMUSG00000024770.13:Lipn	-6.21968	6.09506	144.279	1.52924e-06	0.000292776
ENSMUSG00000030707.14:Coro1a	-3.49295	3.84881	138.839	1.62509e-06	0.000306188
ENSMUSG00000037280.11:Galnt6	-4.57014	3.70347	139.612	1.66638e-06	0.000306607
ENSMUSG00000036880.9:Acaa2	-3.71799	10.0553	137.354	1.69626e-06	0.000306607
ENSMUSG00000024084.7:Qpct	2.86703	5.37365	137.181	1.70481e-06	0.000306607
ENSMUSG00000006056.12:Calcoco2	10.4672	3.77699	267.643	1.82355e-06	0.000323068
ENSMUSG00000031402.11:Mpp1	11.4065	4.6917	276.419	1.88155e-06	0.000325778
ENSMUSG00000022208.10:Jph4	-6.89331	3.9947	136.398	1.90886e-06	0.000325778
ENSMUSG00000039438.6:Ttc36	-8.67796	3.78916	136.176	1.92118e-06	0.000325778
ENSMUSG00000049493.12:Pls1	-5.62627	2.78321	131.827	1.99739e-06	0.00033393
ENSMUSG00000055850.11:Rnf181	-2.91693	4.8272	130.376	2.08724e-06	0.000344104
ENSMUSG00000031958.15:Ldhd	-3.52554	6.23163	131.969	2.17394e-06	0.000349165
ENSMUSG00000074165.9:Zfp788	-5.0618	2.46171	128.669	2.19939e-06	0.000349165
ENSMUSG00000047412.14:Zbtb44	3.30487	4.23251	128.419	2.21644e-06	0.000349165
ENSMUSG00000031709.14:Tbc1d9	3.65191	4.94897	130.276	2.2485e-06	0.000349165
ENSMUSG00000024827.9:Gldc	-6.08624	3.42331	130.308	2.28498e-06	0.000349165
ENSMUSG00000049882.9:Vcpkmt	-3.31967	4.48701	127.304	2.29443e-06	0.000349165
ENSMUSG00000029359.12:Tesc	7.06001	3.98894	126.908	2.53519e-06	0.000367789
ENSMUSG00000029811.13:Aoc1	-10.1243	3.41645	239.832	2.57167e-06	0.000367789
ENSMUSG00000040987.13:Mill2	4.7696	3.45161	125.532	2.57907e-06	0.000367789
ENSMUSG00000059657.4:Stfa2l1	-4.6366	8.64629	125.846	2.62019e-06	0.000367789
ENSMUSG00000033576.10:Apol6	-9.98274	3.28316	238.39	2.62065e-06	0.000367789
ENSMUSG00000050359.7:Sprr1a	-5.60786	11.0539	125.741	2.62881e-06	0.000367789
ENSMUSG00000000318.15:Clec10a	-4.95114	2.76593	122.951	2.63371e-06	0.000367789
ENSMUSG00000060771.13:Tsga10	4.41399	2.68388	122.486	2.67352e-06	0.000369008
ENSMUSG00000047517.9:Dmbt1	-7.37283	3.76398	124.753	2.71145e-06	0.000369508
ENSMUSG00000035376.9:Hacd2	-3.41626	7.27332	123.831	2.7394e-06	0.000369508
ENSMUSG00000013584.5:Aldh1a2	-3.50003	3.54945	120.827	2.82173e-06	0.000376336
ENSMUSG00000023832.12:Acat2	-2.98221	6.55566	120.953	2.87676e-06	0.000377845
ENSMUSG00000042477.7:Tfap2e	-5.06094	2.4464	119.759	2.92261e-06	0.000377845
ENSMUSG00000042284.9:Itga1	5.36159	6.59789	122.326	2.92853e-06	0.000377845
ENSMUSG00000028132.14:Tmem56	5.04133	4.52624	121.319	3.02497e-06	0.000383164
ENSMUSG00000018800.13:Abca5	3.94739	4.14814	120.628	3.03433e-06	0.000383164
ENSMUSG00000056666.12:Retsat	-3.31607	7.57758	120.013	3.06708e-06	0.000383224
ENSMUSG00000035775.2:Krt20	-7.85086	3.74082	118.355	3.33247e-06	0.000412046
ENSMUSG00000030786.17:Itgam	-7.28029	4.97241	117.736	3.40154e-06	0.000412391
ENSMUSG00000033538.12:Casp4	-10.0044	3.29817	219.272	3.40475e-06	0.000412391
ENSMUSG00000004768.13:Rab23	5.43507	5.10608	117.177	3.46536e-06	0.000415493
ENSMUSG00000062181.13:Ces3b	-9.92475	3.23151	216.243	3.55433e-06	0.0004176
ENSMUSG00000043085.13:Tmem82	-6.47435	2.41477	115.36	3.57197e-06	0.0004176
ENSMUSG00000051732.2:Pabpc2	10.9401	4.2428	223.816	3.61173e-06	0.0004176
ENSMUSG00000024039.13:Cbs	-3.06185	4.29872	113.236	3.64556e-06	0.0004176
ENSMUSG00000061815.10:Rufy4	4.0533	3.94674	114.652	3.70525e-06	0.0004176
ENSMUSG00000054325.5:Lce3a	-7.52486	2.67947	115.039	3.72394e-06	0.0004176
ENSMUSG00000035181.5:Heatr5a	3.04868	5.41791	114.277	3.7292e-06	0.0004176
ENSMUSG00000034898.14:Filip1	3.68174	6.30469	114.429	3.80205e-06	0.000421212
ENSMUSG00000070644.12:Etnk2	-6.14328	3.45579	114.196	3.83243e-06	0.000421212
ENSMUSG00000031245.8:Hmgn5	-3.29196	5.30206	113.907	3.8704e-06	0.000421483
ENSMUSG00000079105.3:C7	-5.35052	3.6624	113.554	3.91762e-06	0.000422747
ENSMUSG00000061353.10:Cxcl12	-2.63187	4.73958	110.819	3.96882e-06	0.000424414
ENSMUSG00000074895.9:Eif4e1b	4.89103	3.18779	112.168	4.04485e-06	0.000428682
ENSMUSG00000020911.13:Krt19	9.96102	10.1029	110.897	4.29647e-06	0.000445448
ENSMUSG00000032370.7:Lactb	-2.93608	6.0462	110.21	4.29683e-06	0.000445448
ENSMUSG00000056602.10:Fry	2.98398	6.13922	110.012	4.35166e-06	0.000445448
ENSMUSG00000021313.14:Ryr2	4.69936	3.60731	110.524	4.35316e-06	0.000445448
ENSMUSG00000096887.2:Gm20594	-10.0499	3.3447	204.422	4.64688e-06	0.00047144
ENSMUSG00000029636.10:Wasf3	7.46617	2.70009	107.268	4.89034e-06	0.000491935
ENSMUSG00000020297.9:Nsg2	4.70249	4.31763	106.455	5.03712e-06	0.000502443
ENSMUSG00000031377.10:Bmx	-4.79042	4.72988	105.604	5.1968e-06	0.000512896
ENSMUSG00000047104.5:Pbp2	6.33556	2.40963	104.95	5.22834e-06	0.000512896
ENSMUSG00000025473.15:Adam8	-4.59377	4.49752	104.398	5.43367e-06	0.000521964
ENSMUSG00000018102.4:Hist1h2bc	5.88319	3.72402	104.369	5.43961e-06	0.000521964
ENSMUSG00000060594.5:Layn	5.70188	2.66539	104.072	5.47726e-06	0.000521964
ENSMUSG00000013921.13:Clip3	3.59235	4.56225	104.027	5.50934e-06	0.000521964
ENSMUSG00000057835.7:Zfp119a	2.96046	3.63734	101.786	5.54064e-06	0.000521964
ENSMUSG00000028794.12:A3galt2	-9.44403	2.76021	185.613	5.7202e-06	0.000533949
ENSMUSG00000000753.14:Serpinf1	-3.08664	6.12105	102.383	5.86035e-06	0.000533949
ENSMUSG00000034591.5:Slc41a2	7.68742	3.70625	102.377	5.86167e-06	0.000533949
ENSMUSG00000026656.14:Fcgr2b	-3.38853	2.98747	100.245	5.88129e-06	0.000533949
ENSMUSG00000040724.4:Kcna2	5.99078	2.11117	100.327	5.91029e-06	0.000533949
ENSMUSG00000031748.14:Gnao1	4.00103	4.65432	101.958	5.95548e-06	0.000533949
ENSMUSG00000033862.6:Cdk10	-2.37309	5.25466	99.8069	5.98275e-06	0.000533949
ENSMUSG00000036721.12:Zscan12	-5.12309	2.56293	100.56	6.09296e-06	0.000539727
ENSMUSG00000039110.13:Mycbpap	-9.61303	2.93286	181.752	6.31429e-06	0.000545189
ENSMUSG00000081225.3:Cyp2j12	-4.62893	5.25269	99.5706	6.52768e-06	0.000545189
ENSMUSG00000038007.13:Acer2	-5.33188	3.48015	99.5588	6.53065e-06	0.000545189
ENSMUSG00000027074.13:Slc43a3	-4.90168	4.3542	99.2549	6.60835e-06	0.000545189
ENSMUSG00000096621.1:Gm5849	11.741	5.02237	183.764	6.62137e-06	0.000545189
ENSMUSG00000024533.14:Spire1	2.56456	5.54534	97.1645	6.64342e-06	0.000545189
ENSMUSG00000061758.12:Akr1b10	3.86041	6.52385	99.0709	6.65593e-06	0.000545189
ENSMUSG00000024036.14:Slc37a1	-4.43202	1.66915	96.7108	6.76579e-06	0.000545189
ENSMUSG00000022425.14:Enpp2	2.90594	8.21011	96.6891	6.77171e-06	0.000545189
ENSMUSG00000034120.17:Srsf2	-2.76552	5.7122	97.9477	6.81298e-06	0.000545189
ENSMUSG00000022474.13:Pmm1	-2.73931	7.23319	96.8562	6.86938e-06	0.000545189
ENSMUSG00000032715.9:Trib3	-3.72678	2.5785	95.8307	7.01118e-06	0.000545189
ENSMUSG00000040429.6:Mterf1a	-3.18417	4.54407	97.0975	7.04696e-06	0.000545189
ENSMUSG00000027188.8:Pamr1	-4.59094	3.74006	97.5379	7.06943e-06	0.000545189
ENSMUSG00000019989.7:Enpp3	-3.77631	3.25239	96.011	7.08255e-06	0.000545189
ENSMUSG00000028671.15:Gale	-3.43505	5.79077	97.3079	7.13419e-06	0.000545189
ENSMUSG00000047419.5:Cmya5	6.86735	2.17314	96.8849	7.13457e-06	0.000545189
ENSMUSG00000024485.14:Slc4a9	-3.31832	4.19954	96.6701	7.15401e-06	0.000545189
ENSMUSG00000038530.10:Rgs4	3.09378	5.60289	97.1226	7.18688e-06	0.000545189
ENSMUSG00000018927.3:Ccl6	-9.66128	2.96394	176.742	7.21552e-06	0.000545189
ENSMUSG00000072662.2:Mansc4	9.36346	2.70901	171.875	7.26292e-06	0.000545189
ENSMUSG00000034362.7:Csta1	4.4003	10.1276	96.5595	7.35005e-06	0.000545189
ENSMUSG00000039943.15:Plcb4	4.26208	6.01218	96.3756	7.40433e-06	0.000545189
ENSMUSG00000057897.13:Camk2b	4.92799	2.643	95.7006	7.43859e-06	0.000545189
ENSMUSG00000021456.7:Fbp2	-10.0018	3.29422	176.375	7.50857e-06	0.000545189
ENSMUSG00000001247.15:Lsr	-3.84145	5.42473	95.6148	7.63424e-06	0.000545189
ENSMUSG00000034685.4:Fam171a2	-2.71438	3.90321	93.7275	7.64382e-06	0.000545189
ENSMUSG00000079434.7:Neu2	5.82576	4.96976	95.5816	7.64448e-06	0.000545189
ENSMUSG00000038763.11:Alpk3	5.2965	4.14362	95.5677	7.64878e-06	0.000545189
ENSMUSG00000046402.10:Rbp1	-4.95943	4.56096	95.4294	7.6916e-06	0.000545189
ENSMUSG00000051748.2:Wfdc21	5.72204	4.20345	95.4185	7.695e-06	0.000545189
ENSMUSG00000027004.3:Frzb	-3.90347	4.15336	95.4136	7.69653e-06	0.000545189
ENSMUSG00000019027.7:Dnah1	-6.43446	3.99638	95.4077	7.69837e-06	0.000545189
ENSMUSG00000072763.2:5430403G16Rik	-2.75112	4.29896	93.5006	7.71624e-06	0.000545189
ENSMUSG00000073987.4:Ggh	-4.38948	8.65205	94.7256	7.91432e-06	0.000555876
ENSMUSG00000014725.13:Adam28	-6.41976	3.24799	94.1944	8.0877e-06	0.000564712
ENSMUSG00000040649.14:Rimklb	4.11574	2.12222	92.186	8.15284e-06	0.000565931
ENSMUSG00000016763.13:Scube1	3.98177	4.87648	93.7531	8.23536e-06	0.000568336
ENSMUSG00000022235.13:Cmbl	-3.81808	2.3658	91.4461	8.41202e-06	0.000575758
ENSMUSG00000032068.13:Plet1	-4.7668	4.20509	93.1576	8.43992e-06	0.000575758
ENSMUSG00000019951.9:Uhrf1bp1l	2.45009	5.67645	91.2007	8.50023e-06	0.000576559
ENSMUSG00000046618.7:Olfml2a	3.65943	3.59364	92.4168	8.55712e-06	0.000577119
ENSMUSG00000057409.6:Zfp53	2.29933	5.63748	90.859	8.62499e-06	0.00057841
ENSMUSG00000024180.12:Tmem8	4.15075	4.71172	91.7223	8.95952e-06	0.000597469
ENSMUSG00000096463.1:Gm21750	-4.66759	3.31699	91.3617	9.09626e-06	0.000603199
ENSMUSG00000067653.10:Ankrd23	7.74457	5.73075	91.1975	9.15938e-06	0.00060401
ENSMUSG00000090626.8:Tex9	-3.12634	3.56677	88.8137	9.42103e-06	0.000613589
ENSMUSG00000040428.16:Plekha4	-3.91408	3.66081	90.5185	9.42626e-06	0.000613589
ENSMUSG00000030862.11:Cpxm2	-2.57037	4.99507	88.7198	9.45971e-06	0.000613589
ENSMUSG00000031980.9:Agt	3.99198	4.00301	90.024	9.62669e-06	0.000621026
ENSMUSG00000019810.14:Fuca2	-3.86746	4.7394	89.7404	9.74401e-06	0.000625196
ENSMUSG00000020542.17:Myocd	3.58496	4.30716	89.4426	9.86912e-06	0.00062982
ENSMUSG00000038127.13:Ccdc50	3.41786	4.49535	89.0226	1.0049e-05	0.000637025
ENSMUSG00000022332.7:Khdrbs3	-2.80094	4.81569	88.2131	1.01131e-05	0.000637025
ENSMUSG00000018341.11:Il12rb2	6.91095	4.37405	88.7058	1.01874e-05	0.000637025
ENSMUSG00000033703.8:Fuk	-2.98822	4.89652	88.6847	1.01967e-05	0.000637025
ENSMUSG00000073436.10:Eme2	-4.05937	3.18426	88.2576	1.0336e-05	0.000640933
ENSMUSG00000038240.12:Pdss2	-2.4658	4.52115	86.6444	1.03672e-05	0.000640933
ENSMUSG00000025078.8:Nhlrc2	2.45859	4.94244	86.4464	1.04593e-05	0.000643275
ENSMUSG00000094472.1:Gm21897	-3.98065	3.61822	87.8738	1.05622e-05	0.000646256
ENSMUSG00000057421.11:Las1l	-2.16994	5.05586	86.0603	1.06419e-05	0.000647789
ENSMUSG00000022641.14:Bbx	4.11857	3.77991	87.421	1.07734e-05	0.000652453
ENSMUSG00000048013.9:Krt35	7.37981	2.67816	87.2509	1.08541e-05	0.000654002
ENSMUSG00000028601.17:Echdc2	3.43407	4.13159	86.8884	1.10286e-05	0.000658386
ENSMUSG00000053054.12:Adh6a	-7.43216	8.26721	86.8694	1.10378e-05	0.000658386
ENSMUSG00000029208.15:Guf1	-2.06974	5.37589	84.8724	1.12287e-05	0.000663948
ENSMUSG00000096696.1:Zfp960	2.97638	3.06557	84.8447	1.12429e-05	0.000663948
ENSMUSG00000025395.13:Prim1	-2.76742	4.55403	84.8382	1.14697e-05	0.000673986
ENSMUSG00000050092.3:Sprr2b	-6.94634	7.29369	85.7668	1.15909e-05	0.000677755
ENSMUSG00000055560.7:Zfp459	3.9356	2.36879	83.9478	1.17135e-05	0.000681563
ENSMUSG00000005580.10:Adcy9	3.19658	4.49066	84.9822	1.20055e-05	0.000693451
ENSMUSG00000030659.13:Nucb2	-2.52267	8.51708	83.1833	1.2134e-05	0.000693451
ENSMUSG00000030861.13:Acadsb	3.35529	4.06506	84.7253	1.21453e-05	0.000693451
ENSMUSG00000055254.13:Ntrk2	5.74933	4.56702	84.714	1.21515e-05	0.000693451
ENSMUSG00000045664.4:Cdc42ep2	-3.16607	3.84359	83.7042	1.23709e-05	0.00069748
ENSMUSG00000037049.8:Smpd1	-2.49553	8.38126	82.6915	1.24144e-05	0.00069748
ENSMUSG00000010342.15:Tex14	4.89229	2.77145	84.1506	1.24653e-05	0.00069748
ENSMUSG00000015652.8:Steap1	-6.87705	2.08114	84.0947	1.2497e-05	0.00069748
ENSMUSG00000012519.13:Mlkl	-6.29673	4.14768	84.0007	1.25505e-05	0.00069748
ENSMUSG00000019080.7:Mfsd3	-3.6365	3.61148	83.9142	1.26e-05	0.00069748
ENSMUSG00000018167.9:Stard3	-2.12115	5.04161	82.2693	1.26616e-05	0.00069748
ENSMUSG00000003051.12:Elf3	-5.64135	1.67652	82.6605	1.26921e-05	0.00069748
ENSMUSG00000037148.7:Arhgap10	2.21131	6.52885	82.0792	1.27748e-05	0.000698788
ENSMUSG00000075289.4:Carns1	3.4756	3.99783	83.2673	1.29778e-05	0.000703588
ENSMUSG00000020010.7:Vnn3	-4.86012	2.86653	83.1814	1.3029e-05	0.000703588
ENSMUSG00000029703.9:Lrwd1	-2.83002	4.54224	82.5577	1.30629e-05	0.000703588
ENSMUSG00000018339.10:Gpx3	4.09445	8.33376	83.0421	1.31126e-05	0.000703588
ENSMUSG00000007594.9:Hapln4	-6.87516	2.10157	82.9077	1.31939e-05	0.000703588
ENSMUSG00000024579.6:Pcyox1l	-2.58859	3.75489	81.3546	1.32182e-05	0.000703588
ENSMUSG00000022040.7:Ephx2	4.54006	6.32403	82.4958	1.34469e-05	0.000707048
ENSMUSG00000026767.11:Fam188a	-2.23252	5.74188	80.9239	1.34908e-05	0.000707048
ENSMUSG00000089901.1:Gm8113	-8.83261	2.17021	140.645	1.34987e-05	0.000707048
ENSMUSG00000039745.7:Htatip2	-2.2548	7.09293	80.7948	1.35739e-05	0.000707048
ENSMUSG00000028581.16:Laptm5	-3.54541	2.62102	80.7837	1.3581e-05	0.000707048
ENSMUSG00000031198.4:Fundc2	4.03088	4.38187	82.0669	1.37169e-05	0.000708179
ENSMUSG00000048699.4:4732456N10Rik	8.45245	5.87267	82.0587	1.37221e-05	0.000708179
ENSMUSG00000028542.16:Slc6a9	-2.29322	4.6834	80.1914	1.39707e-05	0.000717887
ENSMUSG00000030020.12:Prickle2	2.9217	3.69394	79.9311	1.41462e-05	0.00072145
ENSMUSG00000035228.13:Ccdc106	-6.63117	3.07285	81.3805	1.4163e-05	0.00072145
ENSMUSG00000021416.10:Eci3	-2.9513	3.93571	80.2436	1.42224e-05	0.00072145
ENSMUSG00000002831.12:Plin4	3.02587	7.69452	81.1545	1.43138e-05	0.000722592
ENSMUSG00000046782.13:4921506M07Rik	-7.01219	2.2222	80.9189	1.44732e-05	0.000722592
ENSMUSG00000074156.4:Ces1h	8.35998	3.61194	80.8137	1.4545e-05	0.000722592
ENSMUSG00000034429.13:Zfp707	-3.08078	3.41764	79.3413	1.45543e-05	0.000722592
ENSMUSG00000029598.11:Plbd2	-2.6555	6.37523	80.7056	1.46193e-05	0.000722592
ENSMUSG00000031147.8:Magix	4.00228	3.3058	80.6589	1.46516e-05	0.000722592
ENSMUSG00000032064.16:Dixdc1	3.42812	4.33568	80.6309	1.4671e-05	0.000722592
ENSMUSG00000054091.9:1810037I17Rik	-2.25892	4.44472	78.9235	1.48522e-05	0.000728493
ENSMUSG00000029503.15:P2rx2	-9.39047	2.70037	140.834	1.49178e-05	0.000728702
ENSMUSG00000087598.8:Zfp111	-8.82507	2.17155	135.854	1.50183e-05	0.000730603
ENSMUSG00000039616.9:Mocos	-2.21363	6.43207	78.4967	1.51643e-05	0.000734565
ENSMUSG00000067377.11:Tspan6	-2.46241	5.48119	79.3931	1.52456e-05	0.000734565
ENSMUSG00000039873.4:Neurl2	3.11587	3.70247	79.069	1.52854e-05	0.000734565
ENSMUSG00000000093.6:Tbx2	-3.14052	4.47177	79.4158	1.55434e-05	0.000743951
ENSMUSG00000037548.13:H2-DMb2	-6.263	1.50005	78.7463	1.56842e-05	0.000747675
ENSMUSG00000021276.9:Cinp	2.11043	5.39722	77.6246	1.58278e-05	0.000751505
ENSMUSG00000040102.10:Klhl42	3.66705	3.24366	78.2938	1.62784e-05	0.000762454
ENSMUSG00000026692.11:Fmo4	2.55741	3.49031	76.9908	1.63327e-05	0.000762454
ENSMUSG00000037259.14:Dzank1	4.64671	1.9709	77.021	1.63436e-05	0.000762454
ENSMUSG00000025400.9:Tac2	-6.14524	2.12366	78.2817	1.64164e-05	0.000762454
ENSMUSG00000038526.13:Car14	3.90391	5.29116	78.1688	1.65066e-05	0.000762454
ENSMUSG00000024397.13:Aif1	-3.30838	2.262	76.7558	1.65249e-05	0.000762454
ENSMUSG00000024269.10:Tpgs2	1.97817	5.82055	76.7486	1.65308e-05	0.000762454
ENSMUSG00000024887.9:Asah2	-5.48897	5.98516	77.9542	1.66797e-05	0.000762454
ENSMUSG00000038422.2:Hdhd3	-3.22174	3.6662	77.5989	1.67111e-05	0.000762454
ENSMUSG00000060791.14:Gmfg	-3.44646	3.91859	77.8855	1.67356e-05	0.000762454
ENSMUSG00000034612.7:Chst11	3.57274	2.14871	76.4645	1.6767e-05	0.000762454
ENSMUSG00000076615.3:Ighg3	-5.01048	5.13918	77.7712	1.68292e-05	0.000762454
ENSMUSG00000034472.12:Rasd2	4.20186	3.09082	77.654	1.69258e-05	0.000763913
ENSMUSG00000027227.7:Sord	2.15454	5.46195	75.9654	1.71924e-05	0.000773007
ENSMUSG00000044006.8:Cilp2	6.59184	3.84186	77.1864	1.7318e-05	0.000775716
ENSMUSG00000028766.9:Alpl	-5.10925	1.63017	76.0199	1.74664e-05	0.00077942
ENSMUSG00000074997.3:Pin1rt1	-2.85811	3.77322	75.3588	1.77274e-05	0.000786609
ENSMUSG00000031594.9:Fgl1	5.31779	2.87635	76.675	1.776e-05	0.000786609
ENSMUSG00000071454.12:Dtnb	-2.55793	4.8928	76.0269	1.79303e-05	0.000788928
ENSMUSG00000042650.3:Alkbh5	2.28189	4.64411	75.1182	1.79453e-05	0.000788928
ENSMUSG00000057858.7:Fam204a	2.3058	3.96112	74.9736	1.80778e-05	0.000791823
ENSMUSG00000044165.11:Bcl2l15	-6.0661	2.03015	76.1438	1.8234e-05	0.000795728
ENSMUSG00000034634.7:Ly6d	4.01076	2.31038	74.6768	1.83538e-05	0.00079802
ENSMUSG00000045103.16:Dmd	3.95596	6.69211	75.785	1.85631e-05	0.000800814
ENSMUSG00000022564.6:Grina	-2.24456	7.18872	74.4547	1.85637e-05	0.000800814
ENSMUSG00000039233.11:Tbce	-2.17224	5.38319	74.3951	1.86205e-05	0.000800814
ENSMUSG00000041084.8:Ostc	-2.09384	5.72389	74.2711	1.87394e-05	0.000800943
ENSMUSG00000031403.13:Dkc1	2.94727	4.32066	75.4447	1.88821e-05	0.000800943
ENSMUSG00000028713.16:Cyp4b1	5.63152	6.26846	75.4302	1.88959e-05	0.000800943
ENSMUSG00000024207.8:Acsbg2	4.54553	1.90978	74.0283	1.8975e-05	0.000800943
ENSMUSG00000052384.12:Nrros	-4.17641	2.04282	74.0038	1.8999e-05	0.000800943
ENSMUSG00000054863.8:Fam19a5	5.21566	2.70113	75.2911	1.90283e-05	0.000800943
ENSMUSG00000024957.8:Kcnk4	-4.46484	3.18502	75.1789	1.9136e-05	0.000802631
ENSMUSG00000038768.8:9130409I23Rik	4.66296	2.73205	75.0608	1.92501e-05	0.000804223
ENSMUSG00000037822.11:Smim14	-2.5384	4.44977	73.6899	1.93095e-05	0.000804223
ENSMUSG00000024459.17:H2-M5	4.89095	2.63547	74.8191	1.94864e-05	0.000808086
ENSMUSG00000058690.13:Ccser2	2.97305	5.34288	74.7664	1.95384e-05	0.000808086
ENSMUSG00000026986.13:Hnmt	7.26876	2.52103	74.4537	1.98505e-05	0.000818143
ENSMUSG00000039031.14:Arhgap18	-2.96256	3.78874	73.8441	1.99962e-05	0.000821299
ENSMUSG00000070690.6:5830473C10Rik	-8.45492	1.82567	122.957	2.03978e-05	0.000834905
ENSMUSG00000051768.8:Xrcc1	-3.20856	6.84295	73.7619	2.05632e-05	0.000837554
ENSMUSG00000094113.6:5430401F13Rik	-8.98788	2.31797	125.672	2.06037e-05	0.000837554
ENSMUSG00000026222.15:Sp100	-4.08706	2.15519	72.271	2.07941e-05	0.000841066
ENSMUSG00000043262.13:Uevld	3.14979	2.77193	72.2366	2.08318e-05	0.000841066
ENSMUSG00000071317.3:Bves	3.03502	4.91564	73.166	2.12027e-05	0.000849806
ENSMUSG00000026377.11:Nifk	-2.29052	4.92848	71.8459	2.12662e-05	0.000849806
ENSMUSG00000033306.13:Lpp	4.2041	3.87645	73.0402	2.13408e-05	0.000849806
ENSMUSG00000054005.4:Mill1	5.58825	2.54558	73.002	2.1383e-05	0.000849806
ENSMUSG00000034842.15:Art3	3.18055	7.81176	72.965	2.1424e-05	0.000849806
ENSMUSG00000018920.10:Cxcl16	-2.83169	3.59813	71.6591	2.14778e-05	0.000849806
ENSMUSG00000041817.12:Fam169a	-6.43883	2.42089	72.7739	2.16369e-05	0.000850642
ENSMUSG00000041515.8:Irf8	-4.46276	2.35242	72.5237	2.16423e-05	0.000850642
ENSMUSG00000026875.13:Traf1	-5.45236	2.28326	72.58	2.18557e-05	0.000853603
ENSMUSG00000043088.15:Il17re	-3.39568	2.94	71.8759	2.19054e-05	0.000853603
ENSMUSG00000001663.9:Gstt1	-4.84265	3.16425	72.5119	2.19334e-05	0.000853603
ENSMUSG00000032281.10:Acsbg1	-4.6298	8.23841	72.0076	2.25181e-05	0.000870199
ENSMUSG00000054083.7:Capn12	-4.04394	2.24867	70.9715	2.27079e-05	0.000870199
ENSMUSG00000026478.13:Lamc1	2.15471	6.99363	70.5868	2.27445e-05	0.000870199
ENSMUSG00000039452.5:Snx22	-6.47349	1.73185	71.8141	2.27475e-05	0.000870199
ENSMUSG00000045725.5:Prr15	-7.18603	3.14785	71.7785	2.279e-05	0.000870199
ENSMUSG00000038776.12:Ephx1	3.01118	6.91433	71.712	2.28698e-05	0.000870199
ENSMUSG00000026817.13:Ak1	2.41833	5.34354	71.4379	2.2873e-05	0.000870199
ENSMUSG00000060802.8:B2m	-2.68071	7.64065	71.5738	2.30365e-05	0.000871708
ENSMUSG00000024236.16:Svil	3.59508	9.14986	71.4981	2.31286e-05	0.000871708
ENSMUSG00000025574.12:Tk1	-4.14438	3.29785	71.3578	2.33003e-05	0.000871708
ENSMUSG00000028986.11:Klhl7	2.20726	5.24918	70.1322	2.33093e-05	0.000871708
ENSMUSG00000004988.8:Fxyd4	-8.85789	2.19895	120.215	2.34137e-05	0.000871708
ENSMUSG00000032454.8:Rbp2	-4.43913	6.26716	71.2603	2.34205e-05	0.000871708
ENSMUSG00000001249.13:Hpn	-3.65438	2.76103	70.8628	2.34267e-05	0.000871708
ENSMUSG00000049106.6:Dcaf5	1.87977	5.75256	69.9008	2.36036e-05	0.000875546
ENSMUSG00000059866.12:Tnip2	-3.06177	2.59099	69.7504	2.37972e-05	0.000879979
ENSMUSG00000069922.10:Ces3a	-6.79683	3.29654	70.701	2.41254e-05	0.000886738
ENSMUSG00000058498.11:Rnf207	-9.16823	2.47868	120.161	2.41294e-05	0.000886738
ENSMUSG00000035697.13:Hmha1	-3.52277	2.57846	69.4396	2.42092e-05	0.000886923
ENSMUSG00000047084.8:Ngrn	-2.35114	4.59785	69.3556	2.43151e-05	0.000888061
ENSMUSG00000025272.15:Tro	3.38133	2.67729	69.236	2.44748e-05	0.000891152
ENSMUSG00000095620.6:2010005H15Rik	-10.2604	3.56605	119.28	2.46714e-05	0.000895565
ENSMUSG00000054196.6:Cthrc1	-7.61625	2.77167	70.1921	2.47899e-05	0.000897122
ENSMUSG00000010044.11:Zmynd10	-6.65026	1.85377	70.0534	2.49749e-05	0.000898782
ENSMUSG00000021484.7:Lman2	-2.16837	7.02008	68.8584	2.49872e-05	0.000898782
ENSMUSG00000035069.3:Oma1	-2.26331	5.00168	68.7815	2.50989e-05	0.000900074
ENSMUSG00000030111.9:A2m	-3.97084	3.09766	69.8872	2.51989e-05	0.000900938
ENSMUSG00000067367.8:Lyar	-2.57148	6.45868	69.793	2.5327e-05	0.000901118
ENSMUSG00000025983.10:Ccdc150	-5.9771	1.24479	69.3054	2.53558e-05	0.000901118
ENSMUSG00000031844.7:Hsd17b2	-2.38137	5.25886	69.3031	2.56309e-05	0.000908057
ENSMUSG00000025027.16:Xpnpep1	-2.08243	6.50864	68.308	2.57583e-05	0.000908057
ENSMUSG00000026193.14:Fn1	4.2242	10.018	69.464	2.57806e-05	0.000908057
ENSMUSG00000029816.9:Gpnmb	-4.30016	7.0747	69.3699	2.59121e-05	0.00090999
ENSMUSG00000023084.10:Lrrc71	6.07916	2.98446	69.2406	2.60943e-05	0.000913686
ENSMUSG00000025757.11:Hspa4l	2.50603	5.77853	69.0091	2.64245e-05	0.000922123
ENSMUSG00000029445.12:Hpd	-3.71678	3.94675	68.9631	2.64907e-05	0.000922123
ENSMUSG00000037463.13:Fbxo27	2.91932	2.84556	67.6998	2.66451e-05	0.000924788
ENSMUSG00000061578.8:Ksr2	-4.02763	1.05866	67.6237	2.67586e-05	0.000926021
ENSMUSG00000027177.13:Hipk3	3.50075	6.55745	68.5453	2.71016e-05	0.000935162
ENSMUSG00000027863.8:Cd2	-6.41428	1.63885	68.4534	2.72383e-05	0.000937156
ENSMUSG00000048218.5:Amigo2	-3.21225	2.62283	67.204	2.73961e-05	0.000939526
ENSMUSG00000026490.16:Cdc42bpa	3.30192	6.66535	68.302	2.74655e-05	0.000939526
ENSMUSG00000019178.16:Styxl1	-6.17204	1.44453	68.1533	2.76908e-05	0.00094451
ENSMUSG00000022151.15:Ttc33	2.25069	3.81671	66.9186	2.78402e-05	0.00094479
ENSMUSG00000049411.12:Tmem241	4.16538	1.31082	66.9072	2.78582e-05	0.00094479
ENSMUSG00000010825.16:Grid2ip	-3.01684	3.2724	67.1778	2.79912e-05	0.000946596
ENSMUSG00000021803.9:Cdhr1	-5.40399	2.52122	67.8916	2.8093e-05	0.00094734
ENSMUSG00000039115.12:Itga9	2.6325	5.06395	67.6034	2.85444e-05	0.000959835
ENSMUSG00000023723.16:Mrps23	-2.89641	5.28776	67.4854	2.87318e-05	0.000962025
ENSMUSG00000054215.2:Sprr2k	-4.92108	2.52285	67.4536	2.87825e-05	0.000962025
ENSMUSG00000078922.8:Tgtp1	8.41752	1.82593	109.726	2.88833e-05	0.000962025
ENSMUSG00000027254.12:Map1a	3.42825	6.04069	67.3593	2.89337e-05	0.000962025
ENSMUSG00000024841.7:Eif1ad	-2.13689	5.70658	66.3895	2.94364e-05	0.000973103
ENSMUSG00000036892.11:Prodh2	-5.46044	1.51575	66.742	2.95392e-05	0.000973103
ENSMUSG00000007989.6:Fzd3	5.59474	3.44621	66.8725	2.97301e-05	0.000973103
ENSMUSG00000034825.12:Nrip3	3.95834	1.39211	65.7397	2.97723e-05	0.000973103
ENSMUSG00000030263.12:Lrmp	-3.67286	2.10522	65.7382	2.97748e-05	0.000973103
ENSMUSG00000035385.5:Ccl2	-5.55133	1.60483	66.8093	2.98355e-05	0.000973103
ENSMUSG00000026198.14:Abcb6	-1.88721	5.43913	65.6996	2.98407e-05	0.000973103
ENSMUSG00000023919.7:Cenpq	2.45562	3.38382	65.609	2.99965e-05	0.000975502
ENSMUSG00000096001.2:2610528A11Rik	-6.13502	2.55445	66.5074	3.03452e-05	0.000978465
ENSMUSG00000022132.14:Cldn10	-8.17969	1.57384	107.901	3.0397e-05	0.000978465
ENSMUSG00000042474.6:Fcmr	-8.36121	1.74767	107.675	3.0592e-05	0.000978465
ENSMUSG00000032046.14:Abhd12	-1.72764	6.14564	65.2419	3.06378e-05	0.000978465
ENSMUSG00000026829.8:Gbgt1	8.52659	1.91733	108.436	3.07259e-05	0.000978465
ENSMUSG00000038170.14:Pde4dip	2.81292	7.3101	66.2581	3.07744e-05	0.000978465
ENSMUSG00000079547.3:H2-DMb1	-4.35133	1.60692	65.1308	3.0835e-05	0.000978465
ENSMUSG00000021884.16:Hacl1	-2.72823	5.21223	66.1856	3.09007e-05	0.000978465
ENSMUSG00000033434.14:Gtpbp6	-10.1042	3.388	110.684	3.09079e-05	0.000978465
ENSMUSG00000073758.9:Sh3d21	-4.30234	3.12602	66.1465	3.09689e-05	0.000978465
ENSMUSG00000068196.4:Col8a1	4.16622	4.61456	66.0452	3.11468e-05	0.000978465
ENSMUSG00000069917.7:Hba-a2	-3.90241	7.01359	66.0239	3.11843e-05	0.000978465
ENSMUSG00000033191.13:Tie1	-2.30648	4.25293	64.9253	3.12043e-05	0.000978465
ENSMUSG00000024810.15:Il33	-5.75463	3.46199	65.9915	3.12416e-05	0.000978465
ENSMUSG00000067341.5:H2-Eb2	-5.05563	2.2367	65.8802	3.14394e-05	0.000982067
ENSMUSG00000059498.12:Fcgr3	-4.45046	2.93535	65.8176	3.15512e-05	0.000982974
ENSMUSG00000039126.9:Prune2	3.97526	6.02388	65.6615	3.18323e-05	0.000988762
ENSMUSG00000005142.9:Man2b1	-2.59542	6.00874	65.6116	3.19228e-05	0.000988762
ENSMUSG00000048796.7:Cyb561d1	-2.99645	2.99777	64.4822	3.20194e-05	0.000988762
ENSMUSG00000033739.8:Fkbpl	-1.99546	4.91219	64.4199	3.21362e-05	0.000988762
ENSMUSG00000073664.10:Nbeal1	2.64892	3.00345	64.4106	3.21535e-05	0.000988762
ENSMUSG00000012126.15:Ubxn11	-4.91633	1.46648	64.8807	3.2488e-05	0.000994512
ENSMUSG00000015947.9:Fcgr1	-8.15523	1.5452	105.539	3.25145e-05	0.000994512
ENSMUSG00000024049.13:Myom1	3.46438	7.54983	65.2482	3.25918e-05	0.000994512
ENSMUSG00000079429.8:Mroh2a	-5.87768	2.67601	65.1531	3.27697e-05	0.000997375
ENSMUSG00000044066.13:Cep68	-2.28107	4.09706	63.9911	3.29538e-05	0.000998353
ENSMUSG00000044576.6:Gareml	-8.06749	1.46613	105.058	3.29701e-05	0.000998353
ENSMUSG00000026811.17:St6galnac6	2.45059	5.47386	64.9404	3.3172e-05	0.00100191
ENSMUSG00000013418.8:B4galnt2	-10.3991	3.70629	107.621	3.36287e-05	0.00101182
ENSMUSG00000021690.9:Jmy	3.24427	4.42308	64.6812	3.36706e-05	0.00101182
ENSMUSG00000027463.13:Slc52a3	-4.25354	4.81191	64.5394	3.39473e-05	0.00101756
ENSMUSG00000032091.13:Tmprss4	-5.37625	6.38057	64.4485	3.41261e-05	0.00101876
ENSMUSG00000027528.11:Fabp9	11.5427	9.35249	64.4319	3.4159e-05	0.00101876
ENSMUSG00000066705.6:Fxyd6	3.39954	6.60091	64.3218	3.43775e-05	0.00102025
ENSMUSG00000027457.14:Snph	5.30607	2.53778	64.3201	3.43808e-05	0.00102025
ENSMUSG00000029279.14:Brdt	5.67479	2.26875	64.15	3.47218e-05	0.0010278
ENSMUSG00000055652.13:Klhl25	-2.28918	4.5119	63.0374	3.48668e-05	0.00102952
ENSMUSG00000037995.14:Igsf9	-3.2305	4.23845	64.0174	3.49906e-05	0.00103062
ENSMUSG00000026831.15:1700007K13Rik	-6.21021	1.45663	63.803	3.54305e-05	0.00104099
ENSMUSG00000057363.11:Uxs1	-1.94021	4.90093	62.7065	3.55625e-05	0.00104229
ENSMUSG00000066687.4:Zbtb16	4.9632	3.79184	63.5808	3.58937e-05	0.0010494
ENSMUSG00000002068.15:Ccne1	-3.12812	2.68095	62.4142	3.61915e-05	0.00105479
ENSMUSG00000020007.3:Il20ra	-4.23148	5.09335	63.4097	3.62556e-05	0.00105479
ENSMUSG00000022595.7:Lypd2	-4.40616	1.04076	62.2553	3.65392e-05	0.00106044
ENSMUSG00000024066.8:Xdh	-3.09098	7.24074	63.1872	3.6733e-05	0.00106346
ENSMUSG00000037095.7:Lrg1	-4.267	2.28991	63.0841	3.69567e-05	0.00106734
ENSMUSG00000035896.4:Rnase1	-10.2093	3.52363	104.171	3.7083e-05	0.00106839
ENSMUSG00000074207.9:Adh1	-4.42144	7.58845	62.9284	3.72981e-05	0.00106872
ENSMUSG00000044092.8:C130050O18Rik	4.18774	1.81841	62.261	3.74335e-05	0.00106872
ENSMUSG00000027010.15:Slc25a12	1.80427	5.86201	61.8206	3.75117e-05	0.00106872
ENSMUSG00000026870.18:Cutal	-5.80047	2.24556	62.8213	3.7535e-05	0.00106872
ENSMUSG00000031967.14:Afg3l1	-2.18316	6.31153	62.5459	3.76339e-05	0.00106872
ENSMUSG00000011632.6:Pinlyp	-2.94516	7.34991	62.7765	3.76348e-05	0.00106872
ENSMUSG00000020492.10:Ska2	2.23959	3.67461	61.7023	3.77819e-05	0.00107034
ENSMUSG00000022554.6:Hgh1	-2.23548	3.31948	61.651	3.78998e-05	0.00107112
ENSMUSG00000034659.13:Tmem109	-2.26903	6.64521	62.5248	3.8201e-05	0.00107578
ENSMUSG00000061436.14:Hipk2	2.28882	4.29652	61.5016	3.82459e-05	0.00107578
ENSMUSG00000032526.10:Deb1	-2.39978	4.51983	62.0375	3.84086e-05	0.0010778
ENSMUSG00000005873.5:Reep5	-2.42942	7.23536	62.2186	3.89042e-05	0.00108458
ENSMUSG00000021772.13:Nkiras1	-2.93657	7.06397	62.1957	3.89573e-05	0.00108458
ENSMUSG00000021373.14:Cap2	3.41128	5.75025	62.1865	3.89788e-05	0.00108458
ENSMUSG00000029153.10:Ociad2	-2.26347	4.7065	61.4867	3.90156e-05	0.00108458
ENSMUSG00000050373.12:Snx21	2.25505	5.16846	61.8051	3.93406e-05	0.00109106
ENSMUSG00000025355.6:Mmp19	-4.5724	3.26498	61.8794	3.97021e-05	0.00109852
ENSMUSG00000040189.14:Ccdc114	8.71097	2.0852	101.631	3.99309e-05	0.00110228
ENSMUSG00000043872.13:Zmym1	-3.58366	3.08848	61.7276	4.00657e-05	0.00110343
ENSMUSG00000045394.8:Epcam	-3.80742	7.21103	61.6642	4.02187e-05	0.00110508
ENSMUSG00000006373.10:Pgrmc1	-2.13892	6.28578	61.3179	4.05154e-05	0.0011103
ENSMUSG00000059743.11:Fdps	-3.26713	9.2016	61.5093	4.05958e-05	0.0011103
ENSMUSG00000022571.8:Pycrl	-2.31099	3.40831	60.2843	4.1216e-05	0.00112273
ENSMUSG00000064063.5:BC048507	-2.91882	5.92405	61.2229	4.13047e-05	0.00112273
ENSMUSG00000078490.8:Cfap74	5.75273	1.1819	60.8987	4.13902e-05	0.00112273
ENSMUSG00000026674.8:Ddr2	2.81608	5.83478	61.1735	4.14284e-05	0.00112273
ENSMUSG00000025521.13:Tmem192	-2.88687	4.5579	61.0117	4.18372e-05	0.00113095
ENSMUSG00000050074.11:Spink8	-6.88083	2.03694	60.9782	4.19224e-05	0.00113095
ENSMUSG00000068373.13:D430041D05Rik	5.87489	1.27385	60.7149	4.21902e-05	0.00113559
ENSMUSG00000023262.11:Acy1	-2.8396	5.42239	60.7287	4.25643e-05	0.00113575
ENSMUSG00000030268.16:Bcat1	-6.14354	1.41738	60.7231	4.25788e-05	0.00113575
ENSMUSG00000021482.9:Aaed1	2.43747	4.281	60.2784	4.26904e-05	0.00113575
ENSMUSG00000037652.14:Phc3	2.61815	3.23175	59.7031	4.27347e-05	0.00113575
ENSMUSG00000034947.12:Tmem106a	-3.69676	2.55584	60.5849	4.29397e-05	0.00113575
ENSMUSG00000054905.2:Stfa3	-7.32751	11.6038	60.5549	4.30187e-05	0.00113575
ENSMUSG00000006344.15:Ggt5	-3.85409	2.02918	60.1753	4.30209e-05	0.00113575
ENSMUSG00000033319.5:Fem1c	3.19318	4.86006	60.5008	4.31613e-05	0.00113575
ENSMUSG00000053024.13:Cntn2	5.57756	2.52968	60.4524	4.32893e-05	0.00113575
ENSMUSG00000021998.15:Lcp1	-3.69954	3.30645	60.449	4.32983e-05	0.00113575
ENSMUSG00000035172.14:Plekhh3	-1.98127	5.55456	59.4723	4.34382e-05	0.00113575
ENSMUSG00000030483.13:Cyp2b10	5.51733	6.92251	60.3862	4.34653e-05	0.00113575
ENSMUSG00000028780.12:Sema3c	3.31734	5.1224	60.3512	4.35587e-05	0.00113575
ENSMUSG00000019787.8:Trdn	-5.07389	2.21748	60.3335	4.3606e-05	0.00113575
ENSMUSG00000029695.12:Aass	3.00363	3.50043	60.3241	4.36313e-05	0.00113575
ENSMUSG00000059423.12:Zfp933	-2.85952	3.13034	59.5265	4.38232e-05	0.00113775
ENSMUSG00000032314.13:Etfa	-1.81149	7.53765	59.2649	4.39256e-05	0.00113775
ENSMUSG00000024973.15:Hrasls5	-3.81384	3.50481	60.1808	4.4017e-05	0.00113775
ENSMUSG00000024597.10:Slc12a2	2.81708	4.87478	60.0607	4.43437e-05	0.00113775
ENSMUSG00000079049.7:Serpinb1c	-5.18342	1.72845	60.0424	4.43938e-05	0.00113775
ENSMUSG00000058914.11:C1qtnf3	3.63033	2.81612	60.0088	4.44857e-05	0.00113775
ENSMUSG00000040345.9:Arhgap9	-3.99235	1.31786	59.0556	4.45089e-05	0.00113775
ENSMUSG00000031149.7:Praf2	2.13915	3.87928	59.0309	4.45784e-05	0.00113775
ENSMUSG00000027762.6:Sucnr1	-5.93125	1.24221	59.921	4.47275e-05	0.00113775
ENSMUSG00000043122.6:A530016L24Rik	7.29254	2.5131	59.905	4.47716e-05	0.00113775
ENSMUSG00000027380.9:Acoxl	-9.35894	2.70211	97.7628	4.48476e-05	0.00113775
ENSMUSG00000048424.14:Ranbp3l	4.19048	4.41119	59.8738	4.48581e-05	0.00113775
ENSMUSG00000038679.15:Trps1	3.73622	3.34946	59.8132	4.50264e-05	0.00113958
ENSMUSG00000032641.16:Gpr19	-5.80295	1.0789	59.5307	4.52155e-05	0.00114193
ENSMUSG00000025422.8:Agap2	4.94505	4.35717	59.6887	4.53746e-05	0.00114265
ENSMUSG00000005846.11:Rsl1d1	-1.67071	5.51389	58.7163	4.54752e-05	0.00114265
ENSMUSG00000066975.11:Cryba4	-9.16425	2.48839	97.2682	4.55326e-05	0.00114265
ENSMUSG00000026205.8:Slc23a3	-5.20007	1.29391	59.2723	4.59501e-05	0.00115069
ENSMUSG00000004798.13:Ulk2	2.51009	5.59971	59.4348	4.60955e-05	0.0011519
ENSMUSG00000055493.4:Epm2a	6.05323	2.61033	59.2676	4.65777e-05	0.00115929
ENSMUSG00000052565.6:Hist1h1d	-4.10787	2.60902	59.2646	4.65866e-05	0.00115929
ENSMUSG00000038248.8:Sobp	3.09591	3.67077	59.1498	4.69215e-05	0.0011633
ENSMUSG00000034645.12:Zyg11a	5.49037	0.946512	58.2308	4.69808e-05	0.0011633
ENSMUSG00000026450.13:Chit1	-9.27645	2.60767	96.1547	4.71261e-05	0.0011633
ENSMUSG00000060275.10:Nrg2	-2.97257	3.07279	58.7322	4.71395e-05	0.0011633
ENSMUSG00000025555.13:Farp1	3.0296	5.80375	58.9245	4.75873e-05	0.00117039
ENSMUSG00000020189.12:Osbpl8	2.6107	3.93524	58.702	4.7624e-05	0.00117039
ENSMUSG00000051037.14:Zfp455	2.26136	4.79138	58.6003	4.77378e-05	0.00117076
ENSMUSG00000091345.7:Col6a5	-2.97254	3.80716	58.8282	4.78758e-05	0.0011709
ENSMUSG00000020898.17:Ctc1	-2.0487	4.85468	57.868	4.80073e-05	0.0011709
ENSMUSG00000046245.12:Pilra	-5.88228	1.20441	58.7439	4.81298e-05	0.0011709
ENSMUSG00000038260.9:Trpm4	2.04096	4.61906	57.8023	4.82104e-05	0.0011709
ENSMUSG00000036196.14:Slc26a8	-4.50505	2.01215	58.7086	4.82368e-05	0.0011709
ENSMUSG00000027419.9:Pcsk2	8.70133	2.08903	95.3043	4.83929e-05	0.00117229
ENSMUSG00000031284.15:Pak3	5.69584	1.13406	58.1828	4.90174e-05	0.00118013
ENSMUSG00000095990.1:Zfp97	4.15313	1.92423	58.2389	4.90392e-05	0.00118013
ENSMUSG00000026456.17:Cyb5r1	2.38734	5.24268	58.4267	4.91012e-05	0.00118013
ENSMUSG00000038872.9:Zfhx3	3.24104	3.82042	58.4226	4.9114e-05	0.00118013
ENSMUSG00000025933.14:Tmem14a	3.30904	2.49458	57.6998	4.94153e-05	0.00118497
ENSMUSG00000031765.7:Mt1	3.57984	5.57186	58.1911	4.98386e-05	0.00119245
ENSMUSG00000006494.10:Pdk1	-1.81772	4.58391	57.2605	4.99282e-05	0.00119245
ENSMUSG00000060002.13:Chpt1	-2.74103	7.86675	58.075	5.02068e-05	0.0011936
ENSMUSG00000064120.12:Mocs1	-2.40368	5.40703	58.0679	5.02294e-05	0.0011936
ENSMUSG00000068245.13:Phf11d	-5.83046	1.15779	58.0442	5.03051e-05	0.0011936
ENSMUSG00000073197.7:5730507C01Rik	2.03084	3.73432	57.1222	5.03786e-05	0.0011936
ENSMUSG00000005534.9:Insr	3.19131	4.13908	57.9811	5.05071e-05	0.00119426
ENSMUSG00000009687.13:Fxyd5	-3.51805	3.51741	57.932	5.06653e-05	0.00119516
ENSMUSG00000028803.17:Nipal3	3.54026	4.27442	57.9067	5.07467e-05	0.00119516
ENSMUSG00000024544.8:Ldlrad4	3.0761	4.2324	57.8707	5.08634e-05	0.0011953
ENSMUSG00000025630.8:Hprt	-2.02023	5.73596	57.5206	5.09537e-05	0.0011953
ENSMUSG00000042567.18:Nek10	5.98414	1.36926	57.6239	5.16704e-05	0.00120732
ENSMUSG00000030410.15:Dmwd	2.6805	4.88485	57.5827	5.18068e-05	0.00120732
ENSMUSG00000043931.10:Gimap7	-5.61502	0.938905	57.2045	5.18982e-05	0.00120732
ENSMUSG00000036299.4:BC031181	-2.48942	3.65994	56.7919	5.1908e-05	0.00120732
ENSMUSG00000024610.13:Cd74	-4.03741	6.84804	57.5321	5.19749e-05	0.00120732
ENSMUSG00000037266.17:Rsrp1	-2.91837	6.43957	57.4926	5.21065e-05	0.00120802
ENSMUSG00000036992.9:Nxt1	-2.34888	5.72279	57.4275	5.23243e-05	0.00121025
ENSMUSG00000026797.14:Stxbp1	2.16987	4.40832	56.4891	5.25069e-05	0.00121025
ENSMUSG00000025937.6:Lactb2	-1.84974	4.57788	56.4886	5.25086e-05	0.00121025
ENSMUSG00000021867.15:Tmem254b	-1.78631	6.14674	56.4416	5.2671e-05	0.00121164
ENSMUSG00000028411.14:Aptx	2.23907	4.87154	57.0444	5.29381e-05	0.00121474
ENSMUSG00000036745.14:Ttll7	2.23551	4.63758	56.8058	5.30523e-05	0.00121474
ENSMUSG00000051285.16:Pcmtd1	2.86371	5.46778	57.1946	5.31129e-05	0.00121474
ENSMUSG00000074305.8:Peak1	3.06343	3.40275	57.1438	5.3287e-05	0.00121538
ENSMUSG00000024921.15:Smarca2	2.2013	6.71602	57.0844	5.34914e-05	0.00121538
ENSMUSG00000018924.6:Alox15	8.3779	6.65507	57.0744	5.35258e-05	0.00121538
ENSMUSG00000047250.12:Ptgs1	2.96608	6.93096	57.0672	5.35505e-05	0.00121538
ENSMUSG00000025403.4:Shmt2	-1.71008	5.51252	56.0385	5.40893e-05	0.00122527
ENSMUSG00000019838.10:Slc16a10	5.58637	2.2211	56.7665	5.46015e-05	0.00123336
ENSMUSG00000031093.13:Dock11	1.77828	5.01141	55.8816	5.46544e-05	0.00123336
ENSMUSG00000045691.12:Thtpa	2.34824	3.16813	55.8508	5.47661e-05	0.00123354
ENSMUSG00000024600.8:Slc27a6	-5.73607	1.03246	56.4957	5.4881e-05	0.00123378
ENSMUSG00000038242.11:Aox4	-5.43759	9.27761	56.6203	5.51215e-05	0.00123685
ENSMUSG00000024935.9:Slc1a1	-5.18531	1.74714	56.5545	5.53578e-05	0.00123865
ENSMUSG00000039450.10:Dcxr	2.46708	5.447	56.5398	5.54106e-05	0.00123865
ENSMUSG00000030556.11:Lrrc28	2.25867	7.02023	56.3883	5.59598e-05	0.00124858
ENSMUSG00000039405.6:Prss23	2.00192	6.32441	55.906	5.66748e-05	0.00126216
ENSMUSG00000068855.3:Hist2h2ac	-3.64637	2.05692	55.8618	5.68289e-05	0.00126322
ENSMUSG00000038011.14:Dnah10	4.79981	2.35165	56.0684	5.71415e-05	0.00126779
ENSMUSG00000020682.16:Mmp28	-2.33734	3.53774	55.0087	5.7934e-05	0.00128298
ENSMUSG00000027189.15:Trim44	3.5769	4.48854	55.7411	5.83826e-05	0.00129005
ENSMUSG00000025103.7:Btbd1	1.60429	6.18433	54.8697	5.84787e-05	0.00129005
ENSMUSG00000039208.14:Metrnl	-2.62042	5.75352	55.6499	5.87345e-05	0.00129005
ENSMUSG00000034532.8:Fbxo16	5.95373	3.3716	55.6466	5.87475e-05	0.00129005
ENSMUSG00000012117.12:Dhdds	-1.79282	5.27445	54.7893	5.87966e-05	0.00129005
ENSMUSG00000073600.3:Prob1	6.12853	1.49266	55.548	5.91308e-05	0.00129499
ENSMUSG00000062619.5:2310039H08Rik	-2.91333	2.97374	55.1828	5.93325e-05	0.00129507
ENSMUSG00000036526.8:Card11	-7.78218	1.21329	86.4604	5.94348e-05	0.00129507
ENSMUSG00000013936.11:Myl2	-7.58154	2.70719	55.4635	5.94618e-05	0.00129507
ENSMUSG00000028289.11:Epha7	3.88507	3.76108	55.2665	6.02428e-05	0.00130877
ENSMUSG00000025645.8:Ccdc51	-1.87813	4.15489	54.4133	6.03117e-05	0.00130877
ENSMUSG00000046152.15:Fut10	3.51339	2.3792	55.0025	6.05361e-05	0.00130907
ENSMUSG00000037379.6:Spon2	4.02485	6.7401	55.1908	6.05461e-05	0.00130907
ENSMUSG00000041308.5:Sntb2	3.23173	2.38867	54.5402	6.07178e-05	0.0013104
ENSMUSG00000035901.13:Dennd5a	2.60181	6.74694	55.0528	6.11043e-05	0.00131635
ENSMUSG00000021749.5:Oit1	6.90473	3.49811	54.9749	6.14221e-05	0.00132012
ENSMUSG00000072623.6:Zfp9	3.03756	2.44104	54.1129	6.15573e-05	0.00132012
ENSMUSG00000024990.11:Rbp4	-2.50437	3.78252	54.6502	6.16128e-05	0.00132012
ENSMUSG00000026611.16:Spata17	5.63836	1.08032	54.6138	6.21324e-05	0.00132727
ENSMUSG00000042010.15:Acacb	2.76895	3.2469	54.5135	6.21702e-05	0.00132727
ENSMUSG00000031659.11:Adcy7	3.29516	4.76355	54.7251	6.24554e-05	0.00133017
ENSMUSG00000013483.13:Card14	2.3145	5.53793	54.7072	6.25302e-05	0.00133017
ENSMUSG00000030844.10:Rgs10	-2.42579	4.70911	54.6283	6.28612e-05	0.00133206
ENSMUSG00000032602.6:Slc25a20	-2.39261	5.8241	54.6064	6.29539e-05	0.00133206
ENSMUSG00000020437.11:Myo1g	-3.72679	1.06468	53.7844	6.29559e-05	0.00133206
ENSMUSG00000027408.7:Cpxm1	-4.55802	3.51011	54.5771	6.30774e-05	0.00133226
ENSMUSG00000017861.10:Mybl2	2.09283	5.42537	54.5352	6.32549e-05	0.00133363
ENSMUSG00000032547.11:Ryk	2.13702	7.64975	54.1768	6.36124e-05	0.00133642
ENSMUSG00000001166.16:Oas1c	-7.65782	1.10085	84.5284	6.36124e-05	0.00133642
ENSMUSG00000060176.3:Kif27	3.15813	2.01296	53.5774	6.38575e-05	0.0013392
ENSMUSG00000031776.15:Arl2bp	2.06506	5.39337	54.0677	6.45818e-05	0.00134875
ENSMUSG00000058715.10:Fcer1g	-3.44874	2.85426	54.199	6.47028e-05	0.00134875
ENSMUSG00000046694.6:Fam46b	1.79587	6.73248	53.3723	6.47666e-05	0.00134875
ENSMUSG00000020461.8:Clhc1	4.71644	1.41607	54.0827	6.479e-05	0.00134875
ENSMUSG00000032827.14:Ppp1r9a	5.78409	1.20104	54.1495	6.49193e-05	0.00134875
ENSMUSG00000046182.7:Gsg1l	-4.19061	1.19291	53.3214	6.49946e-05	0.00134875
ENSMUSG00000087194.8:Skint6	-6.10241	1.39012	54.0925	6.51695e-05	0.00134916
ENSMUSG00000074361.8:C5ar2	-7.61047	1.07144	83.756	6.53905e-05	0.00134916
ENSMUSG00000074158.8:9830147E19Rik	2.58321	2.77442	53.2272	6.54193e-05	0.00134916
ENSMUSG00000030979.11:Uros	2.9739	3.52923	54.0248	6.54688e-05	0.00134916
ENSMUSG00000002733.8:Plekha3	2.2158	4.66969	53.7244	6.59035e-05	0.0013538
ENSMUSG00000062300.12:Pvrl2	-1.90266	5.4668	53.335	6.59873e-05	0.0013538
ENSMUSG00000019831.13:Wasf1	2.73589	2.4306	53.0918	6.6036e-05	0.0013538
ENSMUSG00000034303.6:Ccdc15	5.42176	0.880324	53.3923	6.63952e-05	0.0013563
ENSMUSG00000062210.12:Tnfaip8	-1.68488	4.94462	53.0063	6.64288e-05	0.0013563
ENSMUSG00000078440.8:Dohh	-2.13631	4.75592	53.4953	6.6501e-05	0.0013563
ENSMUSG00000046934.4:Csl	1.8261	6.02993	52.894	6.69497e-05	0.00135911
ENSMUSG00000046203.10:Sprr2g	-4.30729	4.7338	53.688	6.69823e-05	0.00135911
ENSMUSG00000031196.12:F8	4.67039	0.94995	52.887	6.69823e-05	0.00135911
ENSMUSG00000033149.15:Phldb2	3.09685	6.58777	53.6022	6.73748e-05	0.00136474
ENSMUSG00000024063.11:Lbh	2.14953	4.20558	52.7432	6.76568e-05	0.00136812
ENSMUSG00000034158.9:Lrrc58	4.22484	3.96778	53.4914	6.78859e-05	0.00136925
ENSMUSG00000025727.8:A930017K11Rik	-5.32336	0.696524	52.6904	6.80992e-05	0.00136925
ENSMUSG00000063594.4:Gng8	-6.66117	2.58927	53.4321	6.81614e-05	0.00136925
ENSMUSG00000040650.8:Cyp2b23	4.86019	5.37306	53.4294	6.8174e-05	0.00136925
ENSMUSG00000053687.13:Dpep2	-4.15206	0.858796	52.4828	6.88999e-05	0.00137977
ENSMUSG00000031583.11:Wrn	2.50258	3.67139	53.0009	6.89306e-05	0.00137977
ENSMUSG00000023259.15:Slc26a6	-3.36921	3.37497	53.2038	6.92351e-05	0.00138354
ENSMUSG00000020111.14:Micu1	1.60029	6.14062	52.2586	6.99926e-05	0.00139381
ENSMUSG00000070953.12:Rabepk	-2.06292	4.38856	52.2326	7.01207e-05	0.00139381
ENSMUSG00000057948.11:Unc13d	-3.03501	2.36214	52.2071	7.02469e-05	0.00139381
ENSMUSG00000025971.6:9430016H08Rik	-2.0832	4.22814	52.202	7.02722e-05	0.00139381
ENSMUSG00000028392.14:Bspry	-4.10543	5.4232	52.9742	7.03361e-05	0.00139381
ENSMUSG00000023150.13:Ivns1abp	-2.13843	6.77514	52.911	7.06431e-05	0.00139756
ENSMUSG00000026211.16:Obsl1	2.27287	5.09791	52.8747	7.08201e-05	0.00139823
ENSMUSG00000029370.9:Rassf6	-3.74674	1.93962	52.6496	7.10468e-05	0.00139823
ENSMUSG00000026342.9:Slc35f5	-2.2989	5.76202	52.8146	7.11144e-05	0.00139823
ENSMUSG00000034528.14:Hsd17b13	-4.4386	1.44957	52.6588	7.13231e-05	0.00139823
ENSMUSG00000026554.14:Dcaf8	1.74534	6.41084	51.9831	7.13652e-05	0.00139823
ENSMUSG00000055385.10:Rnf212	3.90837	2.77556	52.7598	7.13838e-05	0.00139823
ENSMUSG00000036672.4:Cenpt	-2.85395	1.8668	51.8829	7.18726e-05	0.0014032
ENSMUSG00000031290.13:Lrch2	3.9276	2.19874	52.6496	7.19302e-05	0.0014032
ENSMUSG00000062329.4:Cytl1	-7.8766	1.28888	82.2756	7.19921e-05	0.0014032
ENSMUSG00000006345.9:Ggt1	5.4256	2.07384	52.5701	7.23273e-05	0.00140742
ENSMUSG00000038775.13:Vill	7.68217	3.74062	52.5034	7.26626e-05	0.00141163
ENSMUSG00000036887.5:C1qa	-3.62018	4.58481	52.4732	7.28151e-05	0.00141228
ENSMUSG00000058056.14:Palld	3.17984	7.94924	52.422	7.30749e-05	0.00141501
ENSMUSG00000015002.15:Efr3a	2.56873	5.36091	52.2737	7.38328e-05	0.00142509
ENSMUSG00000027801.7:Tm4sf4	-3.7782	2.13845	52.2693	7.38552e-05	0.00142509
ENSMUSG00000020937.13:Plcd3	-1.94204	4.7583	51.4806	7.39559e-05	0.00142509
ENSMUSG00000005533.9:Igf1r	3.28014	4.1475	52.1849	7.42909e-05	0.00142781
ENSMUSG00000014837.13:4931428F04Rik	-3.15049	1.86135	51.4084	7.43375e-05	0.00142781
ENSMUSG00000024672.10:Ms4a7	-4.70683	1.3149	52.122	7.4618e-05	0.00143088
ENSMUSG00000038543.12:BC028528	-3.88493	2.26307	52.0429	7.50317e-05	0.00143649
ENSMUSG00000034839.5:Larp6	2.81838	3.45657	52.0125	7.51912e-05	0.00143723
ENSMUSG00000023495.11:Pcbp4	1.99655	5.53866	51.799	7.54278e-05	0.00143867
ENSMUSG00000028199.17:Cryz	2.3076	3.74591	51.1923	7.55088e-05	0.00143867
ENSMUSG00000024548.11:Setbp1	3.67912	4.26276	51.8851	7.58653e-05	0.00144211
ENSMUSG00000045095.15:Magi1	1.87746	5.16346	51.0862	7.60709e-05	0.00144211
ENSMUSG00000053765.4:Oas1f	-6.3433	4.07062	51.83	7.61588e-05	0.00144211
ENSMUSG00000061601.14:Pclo	8.25968	1.70335	81.7792	7.62673e-05	0.00144211
ENSMUSG00000078779.3:Zfp59	-3.6705	1.43057	51.0424	7.63106e-05	0.00144211
ENSMUSG00000029191.15:Rfc1	1.78473	5.52738	51.0226	7.64187e-05	0.00144211
ENSMUSG00000040660.6:Cyp2b9	4.44462	2.86914	51.6733	7.70026e-05	0.00145083
ENSMUSG00000010607.8:Pigyl	2.29035	3.63548	50.8161	7.75625e-05	0.00145906
ENSMUSG00000017286.14:Glod4	-2.00679	6.58559	51.3897	7.78437e-05	0.00146203
ENSMUSG00000055228.7:Zfp935	-5.68847	1.74821	51.4386	7.82871e-05	0.00146781
ENSMUSG00000039470.14:Zdhhc2	-2.38195	3.28696	50.6675	7.83987e-05	0.00146781
ENSMUSG00000029712.13:Actl6b	-4.83116	1.436	51.354	7.8757e-05	0.0014722
ENSMUSG00000005107.12:Slc2a9	-5.03418	1.62032	51.3008	7.90542e-05	0.00147426
ENSMUSG00000051177.15:Plcb1	3.98474	3.82884	51.2898	7.91159e-05	0.00147426
ENSMUSG00000038685.17:Rtel1	-2.28919	4.98225	51.1279	8.00295e-05	0.00148895
ENSMUSG00000017697.3:Ada	3.35979	11.4621	51.081	8.02969e-05	0.00149025
ENSMUSG00000024087.3:Cyp1b1	5.03671	2.58553	51.0716	8.03505e-05	0.00149025
ENSMUSG00000054728.15:Phactr1	3.79432	2.85935	50.9993	8.07645e-05	0.00149559
ENSMUSG00000062859.13:Tcp11	-5.21139	1.26875	50.9502	8.10473e-05	0.00149849
ENSMUSG00000025481.10:Urah	2.30651	3.63863	50.1739	8.12576e-05	0.00150004
ENSMUSG00000029705.16:Cux1	1.93256	6.12251	50.7164	8.1423e-05	0.00150076
ENSMUSG00000028607.15:Cpt2	-2.3134	5.98232	50.7888	8.1986e-05	0.00150352
ENSMUSG00000039179.12:Tekt5	-5.15338	1.66395	50.7746	8.20694e-05	0.00150352
ENSMUSG00000026270.10:Capn10	-1.70181	4.6145	50.0304	8.21132e-05	0.00150352
ENSMUSG00000035158.14:Mitf	3.32634	1.82331	50.0197	8.21774e-05	0.00150352
ENSMUSG00000040583.7:Cyp2b13	4.407	4.24637	50.7193	8.23945e-05	0.00150352
ENSMUSG00000039183.5:Nubp2	-2.03427	4.50763	49.9794	8.24199e-05	0.00150352
ENSMUSG00000021012.14:Zc3h14	1.71913	6.77088	49.9577	8.25508e-05	0.00150352
ENSMUSG00000020872.4:Tac4	-7.54077	0.996912	77.4653	8.26149e-05	0.00150352
ENSMUSG00000030486.8:Zfp108	-5.36159	1.38775	50.6654	8.27127e-05	0.00150352
ENSMUSG00000023274.13:Cd4	-8.42828	1.82629	79.5113	8.28788e-05	0.00150424
ENSMUSG00000046442.4:Ppm1e	5.16865	0.685681	49.8685	8.30916e-05	0.00150505
ENSMUSG00000027901.11:Dennd2d	2.78357	6.15538	50.5873	8.3177e-05	0.00150505
ENSMUSG00000064181.5:Rab3ip	2.61259	5.83998	50.4942	8.37343e-05	0.00151283
ENSMUSG00000015804.13:Med28	-2.31878	4.49439	50.4498	8.4002e-05	0.00151385
ENSMUSG00000074607.10:Tox2	4.69014	1.74185	50.4361	8.40847e-05	0.00151385
ENSMUSG00000024294.12:Mib1	2.4831	4.24935	50.4034	8.42827e-05	0.00151385
ENSMUSG00000070427.3:Il18bp	-3.76737	1.33503	49.6716	8.43011e-05	0.00151385
ENSMUSG00000033114.10:Slc35d2	-2.1382	3.63066	49.6427	8.44802e-05	0.00151477
ENSMUSG00000040260.7:Daam2	2.64514	4.96521	50.2994	8.49161e-05	0.0015197
ENSMUSG00000029673.16:Auts2	2.86531	3.126	50.2839	8.50112e-05	0.0015197
ENSMUSG00000036091.7:Hyal3	-3.64162	2.6572	50.1519	8.58245e-05	0.00152994
ENSMUSG00000062061.3:Obp2a	-7.56288	1.01492	76.4775	8.58418e-05	0.00152994
ENSMUSG00000034783.6:Cd207	-8.11938	1.49858	78.4591	8.6203e-05	0.00153398
ENSMUSG00000071266.12:Zfp946	2.49707	3.03823	49.3438	8.63631e-05	0.00153398
ENSMUSG00000064294.11:Aox3	-2.45093	3.2155	49.2792	8.67768e-05	0.00153398
ENSMUSG00000028571.14:Cyp2j13	3.22727	1.66837	49.2355	8.70581e-05	0.00153398
ENSMUSG00000056215.11:Lrguk	4.699	0.962065	49.5263	8.7068e-05	0.00153398
ENSMUSG00000073421.5:H2-Ab1	-3.40146	5.46153	49.9527	8.70708e-05	0.00153398
ENSMUSG00000022596.3:Slurp1	-5.33942	6.21976	49.9439	8.7126e-05	0.00153398
ENSMUSG00000063952.14:Brpf3	2.64283	4.55318	49.9325	8.71981e-05	0.00153398
ENSMUSG00000040043.14:Rbms2	-2.12634	5.94468	49.9155	8.73057e-05	0.00153398
ENSMUSG00000052296.6:Ppp6r1	2.1058	8.49786	49.1887	8.73606e-05	0.00153398
ENSMUSG00000044250.7:Pced1b	-3.48907	1.43131	49.0314	8.83873e-05	0.00154971
ENSMUSG00000040312.13:Cchcr1	-2.05929	4.81125	49.4347	8.90265e-05	0.00155819
ENSMUSG00000095463.7:Entpd4	1.82317	5.38143	49.1113	8.9133e-05	0.00155819
ENSMUSG00000024736.13:Tmem132a	-2.49261	5.8111	49.5547	8.96282e-05	0.00156159
ENSMUSG00000030399.1:Ckm	3.19801	7.23241	49.5524	8.96433e-05	0.00156159
ENSMUSG00000038205.11:Prkab2	4.08735	3.71511	49.5038	8.99621e-05	0.00156159
ENSMUSG00000029108.13:Pcdh7	2.75559	4.80653	49.502	8.99739e-05	0.00156159
ENSMUSG00000028991.14:Mtor	1.80763	6.49843	48.9829	8.99853e-05	0.00156159
ENSMUSG00000028383.16:Hsdl2	-1.83325	6.98765	48.7695	9.03723e-05	0.00156456
ENSMUSG00000046318.14:Ccbe1	4.01379	1.85182	49.4335	9.04253e-05	0.00156456
ENSMUSG00000056124.5:B4galt6	3.3221	2.11609	49.1347	9.0552e-05	0.00156456
ENSMUSG00000040767.9:Snrnp25	-2.78437	5.9517	49.3724	9.08305e-05	0.00156709
ENSMUSG00000056367.13:Actr3b	-3.26124	1.56415	48.6214	9.11333e-05	0.00157003
ENSMUSG00000063904.3:Dpp3	-1.62951	6.18638	48.5628	9.15344e-05	0.00157226
ENSMUSG00000029273.10:Sult1d1	-7.87654	1.28186	76.663	9.17003e-05	0.00157226
ENSMUSG00000021009.13:Ptpn21	3.2236	5.76783	49.2341	9.17563e-05	0.00157226
ENSMUSG00000021595.17:Nsun2	-2.58791	6.73101	49.2287	9.17927e-05	0.00157226
ENSMUSG00000057615.5:Ldoc1	4.8993	2.64237	49.1022	9.26502e-05	0.00158237
ENSMUSG00000037860.14:Aim2	-4.79723	1.76845	49.0891	9.27396e-05	0.00158237
ENSMUSG00000031778.11:Cx3cl1	-3.85526	2.37269	49.0717	9.28583e-05	0.00158237
ENSMUSG00000037355.13:Uvssa	2.85495	2.8332	48.8547	9.29161e-05	0.00158237
ENSMUSG00000093803.2:Ppp2r3d	2.94427	1.74619	48.331	9.31421e-05	0.00158303
ENSMUSG00000040729.6:Cep126	2.92014	2.58099	48.6629	9.32211e-05	0.00158303
ENSMUSG00000021390.5:Ogn	2.23343	6.70108	48.985	9.3453e-05	0.0015847
ENSMUSG00000095217.1:Hist1h2bn	7.47881	0.994255	74.2456	9.37666e-05	0.00158527
ENSMUSG00000040612.12:Ildr2	4.83104	3.13672	48.9298	9.38348e-05	0.00158527
ENSMUSG00000020814.12:Mxra7	3.14631	5.28067	48.9221	9.38877e-05	0.00158527
ENSMUSG00000022751.8:Nit2	-1.9593	5.96697	48.8571	9.43396e-05	0.00158971
ENSMUSG00000029851.5:Tcaf2	-4.4471	3.13825	48.8459	9.44182e-05	0.00158971
ENSMUSG00000042349.12:Ikbke	-1.83206	4.31289	48.1041	9.475e-05	0.001592
ENSMUSG00000024430.12:Cabyr	5.63947	1.7812	48.7826	9.48607e-05	0.001592
ENSMUSG00000026003.5:Acadl	-1.85769	6.81817	48.3981	9.50829e-05	0.001592
ENSMUSG00000042118.7:Bhmt2	6.59446	2.61818	48.7499	9.50909e-05	0.001592
ENSMUSG00000010057.7:Nprl2	-1.62481	5.15015	48.0251	9.5318e-05	0.00159356
ENSMUSG00000030075.9:Cntn3	8.44642	1.82531	75.7761	9.55123e-05	0.00159456
ENSMUSG00000024026.11:Glo1	-1.97783	6.96521	48.4987	9.57872e-05	0.0015969
ENSMUSG00000039662.15:Icmt	-2.05558	4.78203	48.4353	9.60911e-05	0.00159822
ENSMUSG00000027239.13:Mdk	-3.82394	2.62525	48.6026	9.61353e-05	0.00159822
ENSMUSG00000096537.4:1190003K10Rik	-6.0344	1.35775	48.5229	9.67061e-05	0.00160546
ENSMUSG00000020793.5:Galr2	-8.5207	1.86339	75.3599	9.70733e-05	0.0016093
ENSMUSG00000041552.7:Ptchd1	7.31543	0.860501	73.2152	9.775e-05	0.00161623
ENSMUSG00000053398.10:Phgdh	-2.17229	6.22837	48.3626	9.78668e-05	0.00161623
ENSMUSG00000050063.17:Klk6	-3.71315	6.52424	48.3455	9.79916e-05	0.00161623
ENSMUSG00000020686.11:Gas2l2	-4.03656	1.33503	48.1305	9.8073e-05	0.00161623
ENSMUSG00000039195.4:1110008P14Rik	2.05951	5.34659	48.3208	9.81722e-05	0.00161623
ENSMUSG00000005447.11:Pafah1b3	2.19778	4.69415	48.2807	9.84665e-05	0.00161825
ENSMUSG00000003484.4:Cyp4f18	-3.24365	1.64243	47.584	9.85676e-05	0.00161825
ENSMUSG00000037348.14:Paqr7	-2.69286	2.86898	47.8128	9.9536e-05	0.0016319
ENSMUSG00000020083.12:2010107G23Rik	-2.56466	3.00901	47.6189	9.98134e-05	0.00163415
ENSMUSG00000044017.15:Adgrd1	3.9764	3.5462	48.0809	9.99491e-05	0.00163415
ENSMUSG00000061780.5:Cfd	-9.70135	3.01707	74.2744	0.000101306	0.00165405
ENSMUSG00000037126.14:Psd	2.997	8.05614	47.7944	0.000102124	0.00165836
ENSMUSG00000034171.12:Faah	-1.99654	3.37399	47.0924	0.000102353	0.00165836
ENSMUSG00000039062.14:Anpep	2.14841	3.9264	47.1134	0.000102373	0.00165836
ENSMUSG00000031827.11:Cotl1	-2.69982	3.50686	47.7463	0.000102495	0.00165836
ENSMUSG00000015083.10:C8g	-7.38611	0.87131	72.0222	0.000102644	0.00165836
ENSMUSG00000066324.2:Impad1	2.05842	4.43911	47.345	0.000102668	0.00165836
ENSMUSG00000033233.16:Trim45	2.79308	3.16471	47.7221	0.000102683	0.00165836
ENSMUSG00000024300.15:Myo1f	-3.53539	1.52355	47.2281	0.000102811	0.00165836
ENSMUSG00000002985.14:Apoe	-2.80519	10.2233	47.7015	0.000102842	0.00165836
ENSMUSG00000058793.13:Cds2	2.87465	4.79907	47.6855	0.000102966	0.00165836
ENSMUSG00000028100.10:Nudt17	4.86386	2.56368	47.599	0.000103641	0.00166696
ENSMUSG00000023041.6:Krt6b	6.58813	10.7667	47.5088	0.000104351	0.00167611
ENSMUSG00000068697.6:Myoz1	-7.176	0.698084	71.5514	0.000104664	0.00167713
ENSMUSG00000004885.5:Crabp2	-2.39495	8.61675	47.4413	0.000104885	0.00167713
ENSMUSG00000020089.8:Ppa1	-1.85728	7.18701	46.9945	0.000105277	0.00167713
ENSMUSG00000033880.10:Lgals3bp	-2.98893	3.42851	47.3799	0.000105375	0.00167713
ENSMUSG00000054733.8:Msra	-2.417	4.20365	47.372	0.000105438	0.00167713
ENSMUSG00000021928.8:Ebpl	-2.62059	4.66747	47.3564	0.000105564	0.00167713
ENSMUSG00000033768.15:Nrxn2	-4.04696	2.86896	47.3534	0.000105588	0.00167713
ENSMUSG00000001999.14:Blvra	1.85007	4.6867	46.6789	0.000105677	0.00167713
ENSMUSG00000037278.9:Tmem97	-1.8658	5.02549	46.8855	0.000105686	0.00167713
ENSMUSG00000024164.14:C3	2.36806	3.80968	47.16	0.000105925	0.00167868
ENSMUSG00000027309.17:4930402H24Rik	2.99848	4.52692	47.2594	0.000106345	0.00168025
ENSMUSG00000032348.5:Gsta4	-4.65129	7.10968	47.2551	0.00010638	0.00168025
ENSMUSG00000028214.12:Gem	2.10973	4.57912	47.0954	0.000106449	0.00168025
ENSMUSG00000022544.12:Eef2kmt	1.95808	3.4896	46.5399	0.000106824	0.00168393
ENSMUSG00000004031.12:Brinp2	-7.56294	1.00648	71.7818	0.000107611	0.00168758
ENSMUSG00000022488.8:Nckap1l	-3.24651	1.89875	46.7056	0.000107675	0.00168758
ENSMUSG00000044177.4:Wfikkn2	2.89837	3.73437	47.0638	0.000107942	0.00168758
ENSMUSG00000007777.8:0610009B22Rik	-1.82698	3.75437	46.4058	0.000107946	0.00168758
ENSMUSG00000025894.10:Aasdhppt	-2.26096	5.25348	47.0338	0.000108189	0.00168758
ENSMUSG00000019853.5:Hebp2	-2.0012	4.63986	46.7114	0.000108351	0.00168758
ENSMUSG00000036951.2:C130079G13Rik	-4.79837	1.70209	46.9966	0.000108497	0.00168758
ENSMUSG00000019699.14:Akt3	2.53635	5.46574	46.9905	0.000108547	0.00168758
ENSMUSG00000023953.8:Polh	1.92769	3.83286	46.2993	0.000108847	0.00168758
ENSMUSG00000053198.12:Prx	-2.69189	2.19829	46.2959	0.000108876	0.00168758
ENSMUSG00000023800.13:Tiam2	3.04583	1.82729	46.2925	0.000108905	0.00168758
ENSMUSG00000073805.4:Fam196a	8.50184	1.89739	72.451	0.000108979	0.00168758
ENSMUSG00000027285.12:Haus2	2.19102	3.92501	46.5955	0.000108981	0.00168758
ENSMUSG00000021228.13:Acot3	-2.68012	2.49213	46.276	0.000109046	0.00168758
ENSMUSG00000000555.6:Itga5	3.11931	8.00889	46.7434	0.000110622	0.00170975
ENSMUSG00000026687.13:Aldh9a1	-1.55467	4.98032	46.0743	0.000110782	0.00170998
ENSMUSG00000019837.7:Gtf3c6	1.73836	5.34405	46.0468	0.000111021	0.00171008
ENSMUSG00000019734.15:Tmc4	-3.06575	3.66521	46.6439	0.000111471	0.00171008
ENSMUSG00000045954.7:Sdpr	2.2037	5.62353	46.6128	0.000111738	0.00171008
ENSMUSG00000066306.11:Numa1	1.70559	7.54744	45.9383	0.000111971	0.00171008
ENSMUSG00000013076.14:Amotl1	2.52943	6.22052	46.5618	0.000112178	0.00171008
ENSMUSG00000094893.1:Gm4791	-8.51451	1.85217	71.7141	0.000112297	0.00171008
ENSMUSG00000031626.15:Sorbs2	4.2692	7.917	46.5428	0.000112343	0.00171008
ENSMUSG00000022965.7:Ifngr2	-2.18497	3.90303	46.1704	0.000112658	0.00171008
ENSMUSG00000060923.5:Acyp2	2.83851	3.10962	46.5012	0.000112703	0.00171008
ENSMUSG00000021509.5:Slc25a48	-4.18013	2.16003	46.4982	0.00011273	0.00171008
ENSMUSG00000029559.14:2210016L21Rik	-2.12594	4.18964	46.2074	0.000112862	0.00171008
ENSMUSG00000033400.13:Agl	2.55677	5.9025	46.4804	0.000112885	0.00171008
ENSMUSG00000038642.9:Ctss	-3.81199	3.84391	46.4759	0.000112923	0.00171008
ENSMUSG00000051331.13:Cacna1c	2.82824	5.11747	46.4708	0.000112968	0.00171008
ENSMUSG00000003545.2:Fosb	4.41312	0.736661	45.8123	0.000113088	0.00171008
ENSMUSG00000027332.10:Ivd	-1.79152	5.90503	46.2245	0.000113093	0.00171008
ENSMUSG00000038738.14:Shank1	2.97019	2.19573	45.766	0.000113522	0.00171438
ENSMUSG00000038637.13:Lrrc56	-4.43812	1.06616	46.2388	0.000113712	0.00171508
ENSMUSG00000027329.8:Spef1	-3.45772	1.55656	45.88	0.000115104	0.00173294
ENSMUSG00000079418.3:Atg4a	1.76884	4.17478	45.5795	0.000115188	0.00173294
ENSMUSG00000052942.12:Glis3	3.97746	1.40806	46.0245	0.000115625	0.0017373
ENSMUSG00000056648.5:Hoxb8	2.8271	4.39182	46.1365	0.00011593	0.00173769
ENSMUSG00000002012.12:Pnck	10.8948	4.16992	70.9367	0.000115943	0.00173769
ENSMUSG00000029521.6:Chek2	-3.28127	3.51242	46.0712	0.00011652	0.00174412
ENSMUSG00000059974.9:Ntm	-7.6237	1.09298	70.2024	0.000117489	0.00175425
ENSMUSG00000071230.5:Npw	-8.60734	1.93798	70.6161	0.000117492	0.00175425
ENSMUSG00000031641.12:Cbr4	-2.153	2.73498	45.2935	0.000117834	0.00175673
ENSMUSG00000029322.11:Plac8	-5.64847	0.974196	45.8921	0.000118157	0.00175673
ENSMUSG00000005320.9:Fgfr4	-4.71369	0.892729	45.7457	0.000118173	0.00175673
ENSMUSG00000074899.4:Sptbn5	-3.6629	2.74337	45.882	0.00011825	0.00175673
ENSMUSG00000055538.7:Zcchc24	2.63481	4.25769	45.7835	0.000119163	0.00176428
ENSMUSG00000024640.8:Psat1	-1.93464	6.00418	45.7768	0.000119225	0.00176428
ENSMUSG00000047238.4:Mageh1	1.75934	4.14955	45.1321	0.00011936	0.00176428
ENSMUSG00000024114.13:Prss41	5.60441	1.06233	45.7543	0.000119435	0.00176428
ENSMUSG00000021217.7:Tshz3	2.94076	4.16237	45.7472	0.000119502	0.00176428
ENSMUSG00000052212.5:Cd177	7.60784	2.91662	45.7231	0.000119728	0.00176542
ENSMUSG00000022129.3:Dct	-5.37219	0.715984	45.657	0.000119943	0.00176641
ENSMUSG00000051236.12:Msrb3	3.16128	6.09354	45.668	0.000120245	0.00176866
ENSMUSG00000048429.10:1810026J23Rik	-1.83598	3.55633	44.9483	0.000121129	0.00177867
ENSMUSG00000074797.10:Itpa	-2.01082	5.03035	45.5631	0.000121238	0.00177867
ENSMUSG00000034066.12:Farp2	1.95406	4.79603	45.3393	0.000121375	0.00177867
ENSMUSG00000007097.13:Atp1a2	2.17655	3.51277	44.816	0.000122422	0.00179095
ENSMUSG00000004127.11:Trmt10a	-2.22305	2.96151	44.8064	0.000122517	0.00179095
ENSMUSG00000024070.14:Prkd3	3.33875	5.5944	45.4142	0.000122666	0.00179095
ENSMUSG00000042501.11:Cpa6	-2.14596	3.94314	44.9965	0.000123616	0.00180222
ENSMUSG00000069053.10:Uba1y	7.34982	0.904101	67.622	0.000123741	0.00180222
ENSMUSG00000057342.12:Sphk2	-1.58193	6.07414	44.6565	0.000124004	0.00180249
ENSMUSG00000033960.5:9430020K01Rik	3.20762	4.31436	45.2613	0.000124154	0.00180249
ENSMUSG00000069170.12:Adgrv1	-5.2265	1.30826	45.234	0.000124422	0.00180249
ENSMUSG00000031791.7:Tmem38a	2.15108	3.98187	44.9269	0.000124481	0.00180249
ENSMUSG00000013997.9:Nit1	-1.54456	5.61193	44.5932	0.000124638	0.00180249
ENSMUSG00000063888.6:Rpl7l1	-2.31455	4.79528	45.1944	0.000124812	0.00180249
ENSMUSG00000079659.4:Tmem243	-2.53513	2.54148	44.5613	0.000124959	0.00180249
ENSMUSG00000038496.15:Slc19a3	-5.77855	2.28995	45.1779	0.000124975	0.00180249
ENSMUSG00000030711.14:Sult1a1	-4.34941	4.55423	44.9961	0.000126788	0.00182642
ENSMUSG00000045625.4:Pigz	5.27485	1.41619	44.9297	0.000127458	0.00183176
ENSMUSG00000028878.10:Fam76a	1.88242	4.34233	44.3053	0.000127577	0.00183176
ENSMUSG00000023927.14:Satb1	2.67791	5.07015	44.9136	0.000127622	0.00183176
ENSMUSG00000024388.10:Myo7b	-4.637	1.2852	44.898	0.00012778	0.00183182
ENSMUSG00000022993.6:4930415O20Rik	-9.34581	2.63905	68.5044	0.000128408	0.00183861
ENSMUSG00000036594.13:H2-Aa	-2.98549	6.05296	44.7386	0.000129411	0.00184891
ENSMUSG00000037111.9:Setd7	2.10305	3.89578	44.2919	0.00012944	0.00184891
ENSMUSG00000071506.3:Tmem139	4.4348	2.02998	44.7117	0.000129689	0.00184968
ENSMUSG00000028862.6:Map3k6	1.61815	5.39184	44.0923	0.000129805	0.00184968
ENSMUSG00000031604.9:Msmo1	-3.32216	7.7284	44.6272	0.000130567	0.00185583
ENSMUSG00000025935.9:Tram1	-1.6345	5.94904	44.0153	0.000130623	0.00185583
ENSMUSG00000020205.8:Phlda1	-2.00243	3.03131	44.0075	0.000130705	0.00185583
ENSMUSG00000028107.13:Tars2	-1.46537	5.45302	43.9254	0.000131586	0.0018649
ENSMUSG00000026880.11:Stom	-2.07461	3.50265	43.9186	0.000131659	0.0018649
ENSMUSG00000001281.8:Itgb7	-2.66093	2.87362	44.1973	0.000133395	0.00188725
ENSMUSG00000025431.4:Crisp1	-7.22426	3.65938	44.3339	0.000133674	0.00188894
ENSMUSG00000008575.16:Nfib	3.09187	3.54337	44.232	0.000134774	0.00190222
ENSMUSG00000001211.13:Agpat3	-1.79855	6.93485	43.9302	0.00013549	0.00190485
ENSMUSG00000037653.7:Kctd8	-8.11282	1.53906	67.215	0.000135737	0.00190485
ENSMUSG00000047085.13:Lrrc4b	3.08601	3.14463	44.1342	0.000135841	0.00190485
ENSMUSG00000070576.4:Mn1	2.68396	4.78067	44.1017	0.000136197	0.00190485
ENSMUSG00000055720.9:Ubl7	-1.82772	7.71324	43.5402	0.000136494	0.00190485
ENSMUSG00000026991.19:Pkp4	1.46978	6.11369	43.4755	0.000136537	0.00190485
ENSMUSG00000035105.5:Egln3	2.38059	5.68245	44.0677	0.000136571	0.00190485
ENSMUSG00000003949.15:Hlf	4.27985	2.89015	44.0604	0.000136653	0.00190485
ENSMUSG00000021210.14:Akr1c6	6.78119	4.79034	44.029	0.000136999	0.00190485
ENSMUSG00000025477.12:Inpp5a	2.73808	7.23132	44.0205	0.000137094	0.00190485
ENSMUSG00000036249.15:Rbm43	-3.10954	2.83264	44.0183	0.000137118	0.00190485
ENSMUSG00000034471.11:Caskin2	1.54705	5.11366	43.4135	0.000137238	0.00190485
ENSMUSG00000043421.8:Hilpda	-4.08992	1.93295	43.9992	0.00013733	0.00190485
ENSMUSG00000031502.9:Col4a1	2.42414	8.82236	43.9798	0.000137546	0.00190485
ENSMUSG00000029761.15:Cald1	3.38458	10.3004	43.979	0.000137555	0.00190485
ENSMUSG00000035877.16:Zhx3	2.65759	4.19097	43.9738	0.000137613	0.00190485
ENSMUSG00000035208.14:Slfn8	-4.90026	1.01103	43.9533	0.000137841	0.00190485
ENSMUSG00000005583.15:Mef2c	3.18626	2.97393	43.9527	0.000137849	0.00190485
ENSMUSG00000019923.12:Zwint	-2.28043	3.92962	43.8538	0.000138958	0.00191794
ENSMUSG00000035776.13:Cd99l2	3.68254	3.08451	43.8082	0.000139473	0.0019212
ENSMUSG00000023070.6:Rgn	-4.09513	2.33319	43.7977	0.000139592	0.0019212
ENSMUSG00000050896.11:Rtn4rl2	-7.02582	0.577409	64.9042	0.00013968	0.0019212
ENSMUSG00000003283.12:Hck	-2.65295	1.38186	43.1491	0.000140275	0.00192716
ENSMUSG00000062906.11:Hdac10	-2.13895	3.67438	43.2469	0.000140991	0.00193305
ENSMUSG00000058569.7:Tmed9	-1.72248	7.12979	43.0845	0.000141029	0.00193305
ENSMUSG00000053604.5:Rpia	-1.7219	5.01935	43.0186	0.000141804	0.00194106
ENSMUSG00000003573.14:Homer3	-2.00596	3.1026	43.0071	0.000141941	0.00194106
ENSMUSG00000015659.11:Serac1	-1.9909	3.73927	42.939	0.000142748	0.00194869
ENSMUSG00000078776.8:9530053A07Rik	8.38151	1.82278	66.0464	0.000142862	0.00194869
ENSMUSG00000022255.14:Mtdh	1.79998	6.5151	43.3689	0.000142991	0.00194869
ENSMUSG00000041058.14:Wwp1	1.45506	5.58295	42.7385	0.000145158	0.00197394
ENSMUSG00000006641.11:Slc5a6	-2.65234	5.36742	43.317	0.000145177	0.00197394
ENSMUSG00000056900.12:Usp13	2.93341	1.26962	42.6466	0.00014628	0.00198319
ENSMUSG00000064308.9:2410137M14Rik	7.21832	0.789665	63.8905	0.000146312	0.00198319
ENSMUSG00000039501.13:Znfx1	2.03254	5.04751	43.211	0.000146445	0.00198319
ENSMUSG00000020672.12:Sntg2	2.47426	6.38636	43.2043	0.000146525	0.00198319
ENSMUSG00000024866.9:Acy3	-4.63921	1.86969	43.1144	0.000147613	0.00199564
ENSMUSG00000005611.14:Mrvi1	3.08648	7.09455	43.0816	0.000148012	0.001997
ENSMUSG00000025925.13:Terf1	-2.29452	3.05224	42.4782	0.000148363	0.001997
ENSMUSG00000021263.9:Degs2	-3.27649	7.73373	43.0374	0.000148553	0.001997
ENSMUSG00000032596.13:Uba7	-3.16741	1.33642	42.4567	0.000148632	0.001997
ENSMUSG00000040562.11:Gstm2	-2.46229	10.2358	42.8936	0.000148708	0.001997
ENSMUSG00000031224.6:Magee2	5.28961	0.791796	43.0234	0.000148724	0.001997
ENSMUSG00000050107.2:Gsg2	-3.34523	1.93317	42.9631	0.000149465	0.00200469
ENSMUSG00000046743.6:Fat4	3.21299	4.83849	42.8741	0.000150569	0.0020167
ENSMUSG00000049804.9:Armcx4	3.14347	4.34027	42.8545	0.000150813	0.0020167
ENSMUSG00000068887.4:Lce1j	3.74715	6.39926	42.85	0.00015087	0.0020167
ENSMUSG00000025959.12:Klf7	2.55626	2.04306	42.2527	0.000151212	0.00201899
ENSMUSG00000021365.13:Nedd9	2.90273	3.70011	42.7663	0.000151919	0.00202615
ENSMUSG00000017386.9:Traf4	-2.15944	3.20029	42.1781	0.00015217	0.00202722
ENSMUSG00000067220.11:Cnga1	7.578	1.09756	64.5771	0.000152537	0.00202984
ENSMUSG00000044627.10:Swi5	-1.99672	6.39441	42.6753	0.000153071	0.00203466
ENSMUSG00000027070.13:Lrp2	-2.79712	2.06956	42.0805	0.000153432	0.00203718
ENSMUSG00000029474.7:Rnf34	1.75271	4.69913	42.0607	0.00015369	0.00203833
ENSMUSG00000042215.8:Bag2	2.52291	7.07323	42.5943	0.000154105	0.00204154
ENSMUSG00000054199.15:Gon4l	1.75735	5.44658	42.352	0.000155061	0.00204416
ENSMUSG00000030978.9:Rrm1	-1.53868	5.77708	41.9509	0.00015513	0.00204416
ENSMUSG00000029634.14:Rnf6	1.57725	5.88749	41.9507	0.000155133	0.00204416
ENSMUSG00000050315.12:Synpo2	3.15402	10.0982	42.5101	0.000155189	0.00204416
ENSMUSG00000036955.14:Kif1bp	1.48408	5.44531	41.9433	0.00015523	0.00204416
ENSMUSG00000026170.6:Cyp27a1	-3.16164	2.61247	42.4879	0.000155477	0.00204416
ENSMUSG00000051705.11:Senp8	2.45512	2.46713	41.9223	0.000155508	0.00204416
ENSMUSG00000078995.8:Zfp456	3.14245	2.28343	42.4688	0.000155724	0.00204474
ENSMUSG00000032346.7:Ooep	-7.24813	0.749767	62.8856	0.000156562	0.00204986
ENSMUSG00000033845.12:Mrpl15	-1.6518	5.93171	41.9901	0.00015676	0.00204986
ENSMUSG00000041688.15:Amot	4.23929	1.0032	42.2588	0.00015679	0.00204986
ENSMUSG00000020843.14:Timm22	-2.12512	3.66201	41.99	0.000156915	0.00204986
ENSMUSG00000028082.12:Sh3d19	2.46448	7.0866	42.3727	0.000156978	0.00204986
ENSMUSG00000047182.6:Irs3	-4.35969	1.02612	42.2946	0.000158007	0.00206101
ENSMUSG00000002108.9:Nr1h3	-1.99537	4.41576	42.105	0.000158312	0.00206101
ENSMUSG00000020009.11:Ifngr1	-1.66618	5.3408	41.7653	0.000158352	0.00206101
ENSMUSG00000062901.2:Klhl24	2.58088	4.10923	42.2529	0.000158558	0.00206143
ENSMUSG00000030281.15:Il17rc	-1.78073	6.98547	41.9727	0.000160089	0.00207905
ENSMUSG00000032740.15:Ccdc88a	2.72679	3.68055	42.0675	0.000161046	0.00208919
ENSMUSG00000010914.9:Pdhx	-1.57231	4.5618	41.485	0.00016143	0.00208994
ENSMUSG00000018570.16:2810408A11Rik	-4.42858	1.07371	42.0266	0.0001616	0.00208994
ENSMUSG00000042104.17:Uggt2	2.48087	3.9334	42.0243	0.000161632	0.00208994
ENSMUSG00000019773.7:Fbxo5	-2.64951	1.97637	41.3729	0.000162992	0.00210524
ENSMUSG00000030830.17:Itgal	-3.60506	1.20634	41.6225	0.000163598	0.00211077
ENSMUSG00000023991.15:Foxp4	1.49878	4.93928	45.3303	0.000164011	0.0021138
ENSMUSG00000028538.11:St3gal3	2.76663	4.09241	41.833	0.000164259	0.0021147
ENSMUSG00000041329.12:Atp1b2	2.38633	3.81745	41.7396	0.000165562	0.00212792
ENSMUSG00000034853.15:Acot11	2.20291	4.08716	41.7337	0.000165644	0.00212792
ENSMUSG00000038855.10:Itpkb	2.63363	5.91776	41.711	0.000165962	0.00212962
ENSMUSG00000031536.5:Polb	-1.46547	6.04857	41.1514	0.000166135	0.00212962
ENSMUSG00000040675.16:Mthfd1l	-2.43941	3.13664	41.5416	0.00016659	0.00213314
ENSMUSG00000043541.15:Casc1	-5.7076	0.99762	41.622	0.000167218	0.00213836
ENSMUSG00000000486.12:Sept1	-3.0024	1.545	41.0666	0.000167358	0.00213836
ENSMUSG00000001419.16:Mef2d	1.462	5.5905	40.9539	0.000169001	0.00215502
ENSMUSG00000075486.8:Commd6	1.79486	4.39935	40.9421	0.000169174	0.00215502
ENSMUSG00000032179.7:Bmp5	-4.35152	1.34284	41.4829	0.000169206	0.00215502
ENSMUSG00000028979.16:Masp2	-4.41878	2.37687	41.4393	0.000169836	0.00215691
ENSMUSG00000037242.8:Clic4	2.81172	6.25509	41.4239	0.000170058	0.00215691
ENSMUSG00000019944.13:Rhobtb1	3.04141	4.30335	41.423	0.000170072	0.00215691
ENSMUSG00000051396.13:Hspa14	-1.62131	5.02232	40.8805	0.000170081	0.00215691
ENSMUSG00000023341.13:Mx2	-3.10003	5.07468	41.3991	0.000170418	0.00215887
ENSMUSG00000073406.9:H2-Bl	-3.07236	1.12175	40.7969	0.000171323	0.00216802
ENSMUSG00000029094.10:Afap1	2.44355	4.51653	41.2938	0.000171956	0.00217372
ENSMUSG00000021391.9:Cenpp	-5.41012	0.782741	41.2689	0.000172323	0.00217492
ENSMUSG00000025213.10:Kazald1	-3.25033	1.10843	40.7238	0.000172418	0.00217492
ENSMUSG00000020900.14:Myh10	2.05688	5.59831	41.1703	0.000173783	0.00218981
ENSMUSG00000020258.14:Glyctk	-5.22747	1.74773	41.1115	0.00017466	0.00219417
ENSMUSG00000035357.15:Pdzrn3	1.84259	7.34553	40.9857	0.000174712	0.00219417
ENSMUSG00000026544.6:Dusp23	2.70783	3.04483	41.1013	0.000174813	0.00219417
ENSMUSG00000049047.10:Armcx3	1.69324	4.56233	40.5623	0.000174868	0.00219417
ENSMUSG00000038521.16:C1s1	-2.15294	5.38012	41.0329	0.000175842	0.00220405
ENSMUSG00000022938.7:Fam3b	-3.11595	5.70568	41.0155	0.000176104	0.00220502
ENSMUSG00000044502.15:Bod1	1.5098	4.83758	43.3914	0.00017668	0.00220989
ENSMUSG00000042734.5:Ttc9	-1.92234	3.41014	40.4223	0.000177025	0.00221053
ENSMUSG00000057667.6:Bloc1s3	-2.17534	3.27201	40.4173	0.000177103	0.00221053
ENSMUSG00000028378.6:Ptgr1	-1.95267	8.33175	40.71	0.000177555	0.00221161
ENSMUSG00000029310.12:Nudt9	-1.99264	6.74392	40.907	0.000177755	0.00221161
ENSMUSG00000028030.11:Tbck	2.29069	3.48925	40.7552	0.000178224	0.00221161
ENSMUSG00000034875.5:Nudt19	-2.58395	4.09414	40.8732	0.000178273	0.00221161
ENSMUSG00000026548.4:Slamf9	-3.12725	1.18261	40.3407	0.000178298	0.00221161
ENSMUSG00000042298.17:Ttc19	1.69423	4.05007	40.3401	0.000178308	0.00221161
ENSMUSG00000029769.15:Ccdc136	2.66486	6.22094	40.7554	0.000180095	0.00223145
ENSMUSG00000061371.6:Zfp873	-2.90181	1.61949	40.1936	0.000180622	0.00223565
ENSMUSG00000063232.15:Serpina11	-6.31984	2.23502	40.683	0.000181224	0.00224076
ENSMUSG00000022848.8:Dirc2	1.67496	4.4226	40.1167	0.000181853	0.0022462
ENSMUSG00000029174.17:Tbc1d1	2.48535	5.07421	40.6205	0.000182208	0.00224824
ENSMUSG00000030225.10:Dera	-1.95737	5.06769	40.5857	0.000182759	0.0022527
ENSMUSG00000043782.8:Ccdc64b	-1.8359	6.77245	40.4877	0.000184318	0.00226956
ENSMUSG00000033707.8:Lrrc24	-2.25695	3.27204	40.1939	0.000184714	0.00227207
ENSMUSG00000026960.6:Arl6ip6	-2.37843	2.66212	39.9021	0.000185339	0.00227379
ENSMUSG00000029699.12:Ssc4d	-3.14339	1.14889	39.9002	0.00018537	0.00227379
ENSMUSG00000020212.12:Mdm1	-2.56087	2.53899	40.0474	0.000185428	0.00227379
ENSMUSG00000055733.6:Nap1l3	2.22359	3.49574	40.235	0.000185886	0.00227554
ENSMUSG00000042540.11:Acot5	-2.60458	2.11107	39.8461	0.000186264	0.00227554
ENSMUSG00000043673.9:Kcns3	2.45137	5.48643	40.3639	0.000186314	0.00227554
ENSMUSG00000047246.6:Hist1h2be	4.60943	0.918451	40.3602	0.000186373	0.00227554
ENSMUSG00000025185.13:Loxl4	4.40016	3.92953	40.3463	0.0001866	0.00227554
ENSMUSG00000040957.13:Cables1	-2.25303	2.92097	39.8185	0.000186721	0.00227554
ENSMUSG00000002820.5:Atg4d	-1.75817	5.32993	40.2031	0.000186997	0.00227572
ENSMUSG00000025579.13:Gaa	1.65318	5.71874	40.0832	0.000187119	0.00227572
ENSMUSG00000002006.11:Pdzd4	3.47687	2.81151	40.2415	0.000188313	0.0022879
ENSMUSG00000025047.8:Pdcd11	-1.72089	5.73016	40.1007	0.000188683	0.00229005
ENSMUSG00000055835.9:Zfp1	-2.63474	2.09287	39.6711	0.000189186	0.00229236
ENSMUSG00000030036.8:Mogs	-1.43739	5.27918	40.4653	0.00018926	0.00229236
ENSMUSG00000003847.15:Nfat5	2.98704	3.61155	40.1644	0.000189585	0.00229396
ENSMUSG00000021404.11:Serpinb9c	7.48804	0.990647	59.8428	0.000190243	0.00229958
ENSMUSG00000025155.14:Dus1l	-1.92144	4.86133	40.0458	0.000191565	0.0023132
ENSMUSG00000038729.19:Akap2	2.58804	5.93411	39.947	0.000193233	0.00233097
ENSMUSG00000004032.9:Gstm5	2.67554	6.37138	39.9259	0.000193591	0.00233153
ENSMUSG00000008129.13:4930432K21Rik	-3.29488	2.02798	39.9211	0.000193672	0.00233153
ENSMUSG00000030605.14:Mfge8	1.98095	7.62695	39.8582	0.000194748	0.00234004
ENSMUSG00000042851.16:Zc3h6	2.47359	3.61507	39.8567	0.000194773	0.00234004
ENSMUSG00000030720.15:Cln3	-1.81459	4.36979	39.324	0.000195155	0.00234225
ENSMUSG00000069793.10:Slfn9	-4.25398	1.50644	39.815	0.000195489	0.00234389
ENSMUSG00000042109.7:Csdc2	5.28574	2.24671	39.7508	0.000196599	0.00234889
ENSMUSG00000062101.11:Zfp119b	1.70637	4.03968	39.241	0.000196616	0.00234889
ENSMUSG00000055305.14:Zfp93	-4.08756	1.59033	39.7435	0.000196726	0.00234889
ENSMUSG00000050721.8:Plekho2	2.43267	4.6873	39.7377	0.000196826	0.00234889
ENSMUSG00000071369.9:Map3k5	2.15436	5.57095	39.7337	0.000196895	0.00234889
ENSMUSG00000040653.5:Ppp1r14c	3.37359	2.3691	39.6578	0.00019822	0.00236048
ENSMUSG00000027605.17:Acss2	-1.53558	5.35853	39.1483	0.000198264	0.00236048
ENSMUSG00000024901.13:Peli3	-4.87573	0.964776	39.6288	0.000198729	0.002362
ENSMUSG00000022580.11:Rhpn1	2.09004	4.69521	39.6253	0.00019879	0.002362
ENSMUSG00000078954.8:Arhgap8	3.22948	3.6693	39.5684	0.000199794	0.00237155
ENSMUSG00000030671.8:Pde3b	2.47102	4.56482	39.5414	0.000200271	0.00237484
ENSMUSG00000004099.14:Dnmt1	-1.61373	5.55192	39.1769	0.000200593	0.00237629
ENSMUSG00000035868.8:3110052M02Rik	2.31441	2.97163	39.1435	0.000200973	0.00237842
ENSMUSG00000022358.6:Fbxo32	3.82558	5.84788	39.4847	0.000201281	0.00237969
ENSMUSG00000028402.16:Mpdz	2.6611	5.30102	39.4572	0.000201773	0.00238176
ENSMUSG00000035234.17:Fam175a	-2.32423	2.23074	38.9495	0.000201857	0.00238176
ENSMUSG00000072812.4:Ahnak2	1.75223	5.6608	39.4391	0.000202098	0.00238222
ENSMUSG00000020435.16:Osbp2	-2.74977	1.00996	38.9049	0.000202675	0.00238666
ENSMUSG00000027312.13:Atrn	-1.87152	4.83332	39.3595	0.000202912	0.00238708
ENSMUSG00000017707.9:Serinc3	1.8708	7.94031	39.1966	0.00020378	0.00239492
ENSMUSG00000022003.6:Slc25a30	3.67485	3.65591	39.3343	0.000203989	0.002395
ENSMUSG00000026632.16:Tatdn3	1.83092	3.36399	38.7932	0.000204739	0.00240144
ENSMUSG00000063146.10:Clip2	2.01112	4.29409	39.1411	0.000205954	0.00241103
ENSMUSG00000052920.13:Prkg1	3.17705	3.54741	39.2262	0.000205963	0.00241103
ENSMUSG00000074766.9:Ism1	3.25091	2.40104	39.2056	0.000206342	0.00241308
ENSMUSG00000022843.15:Clcn2	-2.16281	2.50431	38.6585	0.000207264	0.00242069
ENSMUSG00000025347.3:Mettl7b	-3.39284	2.87728	39.1483	0.000207401	0.00242069
ENSMUSG00000031097.13:Tnni2	3.06065	3.32465	39.1253	0.000207828	0.0024233
ENSMUSG00000030104.8:Edem1	-1.98545	4.65231	39.0546	0.000209146	0.00243628
ENSMUSG00000050930.5:Map10	2.44308	2.02568	38.5435	0.00020945	0.00243742
ENSMUSG00000038495.13:Otud7b	1.8728	4.24704	38.6457	0.000210226	0.00244406
ENSMUSG00000029828.4:4921507P07Rik	4.54628	2.97908	38.9726	0.000210689	0.00244687
ENSMUSG00000019942.11:Cdk1	-2.22058	4.37942	38.9625	0.00021088	0.00244687
ENSMUSG00000022957.18:Itsn1	1.92241	5.64505	38.9371	0.000211361	0.00244873
ENSMUSG00000008734.8:Gprc5b	2.70479	2.61174	38.8862	0.000211688	0.00244873
ENSMUSG00000001054.8:Rmnd5b	-1.81305	5.09421	38.9112	0.000211854	0.00244873
ENSMUSG00000022422.12:Dscc1	-3.01246	2.43241	38.9106	0.000211866	0.00244873
ENSMUSG00000026832.11:Cytip	-3.6246	1.0181	38.6505	0.000212263	0.00245094
ENSMUSG00000054520.14:Sh3bp2	-2.51491	3.34693	38.8713	0.000212615	0.00245261
ENSMUSG00000073551.4:Spink13	8.43559	1.87089	57.4891	0.000213611	0.00246171
ENSMUSG00000031431.12:Tsc22d3	1.86846	4.60781	38.6707	0.000213919	0.00246288
ENSMUSG00000021262.13:Evl	1.93833	4.63823	38.739	0.000215162	0.00247317
ENSMUSG00000020107.9:Anapc16	2.47843	4.41355	38.7355	0.00021523	0.00247317
ENSMUSG00000079057.3:Cyp4v3	2.08243	3.37506	38.23	0.000215555	0.00247451
ENSMUSG00000039831.15:Arhgap29	2.12799	5.53527	38.6835	0.000216241	0.00247977
ENSMUSG00000031283.14:Chrdl1	2.85532	5.81213	38.6738	0.000216431	0.00247977
ENSMUSG00000041700.9:Lhfpl1	-3.58094	1.36409	38.6517	0.000216864	0.00248233
ENSMUSG00000025738.7:Fbxl16	3.71841	2.66397	38.6355	0.000217182	0.00248357
ENSMUSG00000025453.15:Nnt	2.23181	6.68774	38.5776	0.00021832	0.00249419
ENSMUSG00000025577.7:Cbx2	-2.86181	3.30115	38.5386	0.000219093	0.00250061
ENSMUSG00000057103.10:Cml1	-5.57429	0.875302	38.4972	0.000219916	0.00250579
ENSMUSG00000046676.4:Lce1l	3.60408	8.09654	38.4945	0.000219969	0.00250579
ENSMUSG00000027799.11:Nbea	2.86654	3.88949	38.4609	0.000220641	0.00251104
ENSMUSG00000005716.15:Pvalb	-5.62554	3.59703	38.4452	0.000220956	0.00251221
ENSMUSG00000071984.9:Fndc1	-4.1398	2.66892	38.4176	0.000221509	0.00251296
ENSMUSG00000036158.11:Prickle1	2.66552	3.98246	38.4056	0.000221752	0.00251296
ENSMUSG00000064284.11:Cdpf1	-2.96569	2.29213	38.4008	0.000221847	0.00251296
ENSMUSG00000030763.6:Lcmt1	-1.67429	5.07392	38.1364	0.000222036	0.00251296
ENSMUSG00000024302.14:Dtna	2.31481	6.02416	38.3783	0.000222302	0.00251296
ENSMUSG00000029096.14:Htra3	-1.92403	4.84564	38.3696	0.000222478	0.00251296
ENSMUSG00000006740.12:Kif5b	2.26367	7.73432	38.3683	0.000222504	0.00251296
ENSMUSG00000019303.13:Psmc3ip	-2.01449	3.23809	37.8707	0.000222826	0.00251421
ENSMUSG00000042842.9:Serpinb6b	2.30907	2.96695	38.0645	0.000223348	0.0025177
ENSMUSG00000007812.15:Zfp655	1.74062	4.17719	37.8032	0.000224226	0.0025252
ENSMUSG00000058183.13:Mmel1	1.54461	7.63962	37.7584	0.00022516	0.00253332
ENSMUSG00000022787.9:Wdr53	-1.74111	4.67527	37.8618	0.000225891	0.00253643
ENSMUSG00000054021.5:Sirt5	-2.46736	4.17651	38.1938	0.000226067	0.00253643
ENSMUSG00000052105.15:Mtcl1	2.69429	4.67853	38.1933	0.000226077	0.00253643
ENSMUSG00000024621.14:Csf1r	-3.34033	3.91814	38.0996	0.000228021	0.00255582
ENSMUSG00000031480.14:Thsd1	-3.32295	3.90256	38.0835	0.000228358	0.00255681
ENSMUSG00000032372.13:Plscr2	-3.69388	1.97288	38.0747	0.000228541	0.00255681
ENSMUSG00000021994.13:Wnt5a	3.19763	1.87586	38.0268	0.000229545	0.00256462
ENSMUSG00000030657.10:Xylt1	3.25768	1.7478	38.0133	0.000229829	0.00256462
ENSMUSG00000037263.12:Aldh3b3	-4.27713	5.37038	38.0105	0.000229887	0.00256462
ENSMUSG00000043505.8:Gimap5	-3.93964	0.966732	37.9481	0.000231116	0.00257591
ENSMUSG00000060227.14:Casc4	2.38552	3.12985	37.8631	0.000231849	0.00258166
ENSMUSG00000028309.13:Rnf20	1.75321	6.22724	37.887	0.000232506	0.00258655
ENSMUSG00000032870.8:Smap2	1.80555	5.03266	37.8163	0.000234023	0.00259952
ENSMUSG00000041966.17:Dcaf17	3.14785	2.10592	37.8086	0.000234188	0.00259952
ENSMUSG00000034361.8:Cpne2	2.32776	4.24427	37.8021	0.000234329	0.00259952
ENSMUSG00000063142.12:Kcnma1	2.37484	6.56642	37.764	0.000235152	0.0026
ENSMUSG00000030220.12:Arhgdib	-1.72619	4.26995	37.2931	0.000235164	0.0026
ENSMUSG00000003848.13:Nob1	-1.81685	5.39894	37.7632	0.00023517	0.0026
ENSMUSG00000034647.13:Ankrd12	2.19186	4.64413	37.7596	0.000235248	0.0026
ENSMUSG00000019841.14:Rev3l	1.85074	4.92829	37.6979	0.00023659	0.00261239
ENSMUSG00000033161.10:Atp1a1	-1.54548	8.2712	37.1908	0.000237435	0.00261929
ENSMUSG00000058818.12:Pirb	-2.53568	1.55283	37.1702	0.000237896	0.00262194
ENSMUSG00000054034.9:Tceal5	5.45226	2.03441	37.6198	0.000238301	0.00262258
ENSMUSG00000002205.14:Vrk3	-1.88297	5.05354	37.6155	0.000238396	0.00262258
ENSMUSG00000040003.16:Magi2	3.49032	1.70996	37.602	0.000238692	0.00262341
ENSMUSG00000015852.12:Fcrls	-4.30787	1.98951	37.5853	0.000239061	0.00262403
ENSMUSG00000027618.16:Nfs1	-1.53328	5.48594	37.1126	0.000239191	0.00262403
ENSMUSG00000030621.16:Me3	4.46512	1.8198	37.563	0.000239556	0.0026256
ENSMUSG00000038525.15:Armc10	-1.87015	2.95851	37.0788	0.000239956	0.00262756
ENSMUSG00000022861.15:Dgkg	4.5929	1.62849	37.5278	0.000240338	0.00262932
ENSMUSG00000021532.10:Fastkd3	-2.15131	2.65361	36.9724	0.000242379	0.00264717
ENSMUSG00000022680.12:Pdxdc1	1.42209	6.03389	36.9708	0.000242415	0.00264717
ENSMUSG00000065954.9:Tacc1	3.2446	6.26319	37.3837	0.000243572	0.00265735
ENSMUSG00000024140.9:Epas1	2.51355	6.02187	37.3144	0.000245146	0.00267207
ENSMUSG00000039382.10:Wdr45	1.44088	6.07142	36.8008	0.000246353	0.00268277
ENSMUSG00000041319.12:Thoc6	-2.02901	4.31641	37.1807	0.000248217	0.00269681
ENSMUSG00000023942.14:Slc29a1	1.91184	4.20132	37.0436	0.000248226	0.00269681
ENSMUSG00000033174.16:Mgll	2.36678	5.05713	37.1761	0.000248325	0.00269681
ENSMUSG00000001018.14:Snapin	-1.50945	4.63099	39.6348	0.000248973	0.00270138
ENSMUSG00000013419.6:Zfp651	2.07425	5.94657	37.1026	0.000250035	0.00271042
ENSMUSG00000075254.10:Heg1	3.34003	4.4254	37.0214	0.000251941	0.00272714
ENSMUSG00000031732.11:Phlpp2	2.63089	2.9521	37.0174	0.000252037	0.00272714
ENSMUSG00000001630.12:Stk38l	1.9344	5.13347	36.9854	0.000252794	0.00273284
ENSMUSG00000017715.10:Pgs1	-1.54003	5.07688	36.5158	0.000253132	0.00273315
ENSMUSG00000024222.15:Fkbp5	4.60291	5.32789	36.9648	0.000253283	0.00273315
ENSMUSG00000027890.16:Gstm4	1.7554	4.5526	36.6383	0.000253617	0.00273357
ENSMUSG00000047735.14:Samd9l	-1.94233	4.50935	36.9438	0.000253782	0.00273357
ENSMUSG00000021876.13:Rnase4	1.99563	5.12413	36.8794	0.000255322	0.00274766
ENSMUSG00000030344.10:Akap3	4.80165	1.03069	36.8641	0.000255687	0.0027491
ENSMUSG00000027776.11:Il12a	-7.48605	0.934182	53.9789	0.000256019	0.00275018
ENSMUSG00000048304.8:Slitrk3	3.85768	2.47783	36.8263	0.000256599	0.00275392
ENSMUSG00000042500.11:Ago4	2.53855	2.14423	36.3375	0.000257491	0.00275978
ENSMUSG00000029802.12:Abcg2	4.90482	1.93408	36.7845	0.00025761	0.00275978
ENSMUSG00000019232.13:Etnppl	-6.15156	1.44838	36.6895	0.000259926	0.00277964
ENSMUSG00000056313.5:1810011O10Rik	1.60842	3.96023	38.0278	0.000260096	0.00277964
ENSMUSG00000027223.14:Mapk8ip1	-1.54229	4.40016	37.9241	0.000260731	0.00277964
ENSMUSG00000033105.11:Lss	-2.15343	6.03959	36.6558	0.000260755	0.00277964
ENSMUSG00000051978.8:Erich1	-2.34219	2.41417	36.2013	0.000260883	0.00277964
ENSMUSG00000007613.14:Tgfbr1	3.02943	3.53891	36.6429	0.000261073	0.00277964
ENSMUSG00000029660.9:Tex26	7.39764	0.950007	53.6097	0.000261104	0.00277964
ENSMUSG00000026072.11:Il1r1	2.30409	3.81815	36.618	0.000261687	0.00278096
ENSMUSG00000067594.5:Krt77	7.53623	7.48191	36.6033	0.000262051	0.00278096
ENSMUSG00000028032.12:Papss1	1.45022	6.59289	36.1503	0.000262169	0.00278096
ENSMUSG00000022849.4:Hspbap1	-2.36407	3.33202	36.5963	0.000262225	0.00278096
ENSMUSG00000019518.9:Ap4m1	-1.78155	3.23406	36.129	0.000262709	0.00278096
ENSMUSG00000043923.7:Ccdc84	-2.33756	2.69172	36.2444	0.000263112	0.00278096
ENSMUSG00000036814.11:Slc6a20a	-7.63024	1.10355	53.4613	0.000263186	0.00278096
ENSMUSG00000071256.3:Zfp213	-2.16824	2.57099	36.1052	0.000263312	0.00278096
ENSMUSG00000020120.14:Plek	-3.62571	0.776228	36.2057	0.000263446	0.00278096
ENSMUSG00000009995.16:Taz	-1.99953	3.79276	36.409	0.00026357	0.00278096
ENSMUSG00000035372.1:1810055G02Rik	1.684	5.0772	36.3856	0.000264159	0.00278469
ENSMUSG00000026202.12:Tuba4a	-2.14223	9.32436	36.4909	0.000264853	0.00278954
ENSMUSG00000050410.14:Tcf19	-1.52378	4.56298	36.0309	0.000265207	0.00279076
ENSMUSG00000031360.13:Ctps2	-1.76031	4.22197	36.0168	0.000265569	0.00279076
ENSMUSG00000024833.13:Pola2	-2.05405	3.25249	36.0127	0.000265675	0.00279076
ENSMUSG00000033227.7:Wnt6	-3.01163	1.18336	35.9858	0.000266367	0.00279556
ENSMUSG00000015363.12:Trabd	-2.10247	6.10361	36.4011	0.00026712	0.00280099
ENSMUSG00000042328.12:Hps4	1.6621	4.82379	36.0595	0.000267776	0.00280184
ENSMUSG00000031229.15:Atrx	2.22557	4.98945	36.3712	0.000267881	0.00280184
ENSMUSG00000040938.15:Slc16a11	-2.8127	4.63047	36.3701	0.00026791	0.00280184
ENSMUSG00000031349.4:Nsdhl	-2.03992	5.79838	36.3392	0.000268696	0.00280759
ENSMUSG00000008763.15:Man1a2	1.98043	4.90978	36.3171	0.000269263	0.00280988
ENSMUSG00000004035.11:Gstm7	2.70875	5.06152	36.3088	0.000269474	0.00280988
ENSMUSG00000037722.7:Gnpnat1	2.22716	3.20606	36.1711	0.000269625	0.00280988
ENSMUSG00000036667.13:Tcaf1	2.64429	5.11412	36.273	0.000270395	0.00281045
ENSMUSG00000036291.5:Ap5m1	2.49014	3.63354	36.2677	0.000270533	0.00281045
ENSMUSG00000019843.13:Fyn	1.62803	4.70452	35.8246	0.000270559	0.00281045
ENSMUSG00000067212.8:H2-T23	2.60996	5.15002	36.264	0.000270627	0.00281045
ENSMUSG00000081362.3:Cyp2j7	-2.59362	2.16419	35.9454	0.000271212	0.00281406
ENSMUSG00000028328.12:Tmod1	2.49674	3.73046	36.225	0.000271635	0.00281591
ENSMUSG00000028184.11:Adgrl2	2.04212	6.3282	36.2162	0.000271865	0.00281591
ENSMUSG00000003849.8:Nqo1	-2.12214	6.18341	36.1853	0.000272667	0.00282176
ENSMUSG00000026603.12:Smyd2	-1.57896	5.61432	36.0023	0.000273174	0.00282454
ENSMUSG00000021306.10:Gpr137b	-1.79131	3.68039	35.6789	0.000274422	0.00283427
ENSMUSG00000028364.14:Tnc	2.28854	8.60529	36.1116	0.000274592	0.00283427
ENSMUSG00000020027.17:Socs2	2.8113	2.33404	36.098	0.00027495	0.0028355
ENSMUSG00000020520.13:Galnt10	-2.66496	3.81669	36.0569	0.000276033	0.00284034
ENSMUSG00000000120.6:Ngfr	3.89449	3.25459	36.0463	0.000276314	0.00284034
ENSMUSG00000063052.8:Lrrc40	-1.78428	3.8795	35.6072	0.000276348	0.00284034
ENSMUSG00000045795.9:Whamm	-1.62767	3.73445	37.5314	0.000276426	0.00284034
ENSMUSG00000035666.13:Gtf3c4	2.58195	3.03126	36.0349	0.000276616	0.00284034
ENSMUSG00000030207.14:8430419L09Rik	-3.18507	4.14237	36.0212	0.000276978	0.0028416
ENSMUSG00000001098.14:Kctd10	1.99147	6.46548	35.9951	0.000277673	0.00284278
ENSMUSG00000033624.9:Pdpr	1.95837	3.45833	35.5577	0.000277686	0.00284278
ENSMUSG00000017288.14:Vps53	-1.58343	6.26372	35.8598	0.000277811	0.00284278
ENSMUSG00000030653.15:Pde2a	3.52622	6.55388	35.9761	0.00027818	0.0028441
ENSMUSG00000023387.7:Kcnk16	-7.61593	1.07244	52.4093	0.000278584	0.00284533
ENSMUSG00000021714.13:Cenpk	-2.34817	2.09528	35.5175	0.00027878	0.00284533
ENSMUSG00000034614.13:Pik3ip1	2.31977	3.28331	35.9433	0.000279057	0.00284571
ENSMUSG00000026721.14:Rabgap1l	1.77581	4.70529	35.8125	0.000279898	0.00285184
ENSMUSG00000026779.6:Mastl	-4.01426	1.51321	35.8941	0.000280377	0.00285357
ENSMUSG00000023918.11:Adgrf4	-2.67032	6.55887	35.8878	0.000280549	0.00285357
ENSMUSG00000030739.16:Myh14	1.73393	6.29025	35.8436	0.000281743	0.00286195
ENSMUSG00000031543.17:Ank1	4.59127	1.28748	35.8395	0.000281855	0.00286195
ENSMUSG00000022671.11:Mzt2	1.69836	4.63069	35.5109	0.000282401	0.00286505
ENSMUSG00000023947.7:Nfkbie	-2.48111	1.7545	35.3582	0.000283164	0.00287033
ENSMUSG00000022434.7:Fam118a	2.88261	4.14343	35.7704	0.000283735	0.00287366
ENSMUSG00000030713.5:Klk7	4.08658	8.0513	35.7613	0.000283986	0.00287375
ENSMUSG00000022995.15:Enah	2.33164	7.29041	35.7354	0.000284695	0.00287847
ENSMUSG00000028277.12:Ube2j1	1.36464	5.70691	35.9721	0.000285462	0.00288377
ENSMUSG00000021096.10:Ppm1a	1.38538	6.88332	35.2648	0.000285776	0.00288449
ENSMUSG00000043832.12:Clec4a3	-4.19933	1.21449	35.6849	0.000286087	0.00288509
ENSMUSG00000015970.17:Chdh	-2.5756	1.98681	35.2547	0.000286322	0.00288509
ENSMUSG00000032204.12:Aqp9	-2.04685	2.71873	35.2075	0.000287392	0.00288535
ENSMUSG00000062908.11:Acadm	-2.08836	8.66585	35.6355	0.000287454	0.00288535
ENSMUSG00000030309.15:Caprin2	1.75617	3.40393	35.2038	0.000287497	0.00288535
ENSMUSG00000045411.15:2410002F23Rik	1.6443	4.16903	35.1943	0.000287766	0.00288535
ENSMUSG00000049288.4:Lix1l	2.32589	4.98252	35.6157	0.000288007	0.00288535
ENSMUSG00000074358.8:Ccdc61	-1.75931	3.95077	35.1845	0.000288043	0.00288535
ENSMUSG00000027763.12:Mbnl1	3.13464	6.1763	35.6142	0.000288048	0.00288535
ENSMUSG00000024290.8:Rock1	2.10628	6.63219	35.5544	0.00028972	0.00289964
ENSMUSG00000029130.11:Rnf32	3.13651	1.65145	35.5239	0.000290578	0.00290578
ENSMUSG00000056459.13:Zbtb25	3.0402	2.5543	35.4944	0.000291409	0.00291163
ENSMUSG00000025955.12:Akr1cl	6.24081	3.72089	35.465	0.000292242	0.00291648
ENSMUSG00000053286.10:Trmt1l	1.6569	5.17955	35.3582	0.000292507	0.00291648
ENSMUSG00000042622.12:Maff	2.47744	2.38726	35.138	0.00029297	0.00291648
ENSMUSG00000021116.9:Eif2s1	-1.56369	6.6963	35.2299	0.000293032	0.00291648
ENSMUSG00000041347.5:Bdkrb1	2.67139	1.18376	35.0075	0.000293122	0.00291648
ENSMUSG00000036533.8:Cdc42ep3	2.02304	5.30324	35.3957	0.000294215	0.0029249
ENSMUSG00000022840.8:Adcy5	2.01404	6.55026	35.3398	0.00029582	0.0029384
ENSMUSG00000040040.15:Ift88	1.55256	4.23252	35.8321	0.000296318	0.00294087
ENSMUSG00000022565.14:Plec	1.74194	8.57197	34.8897	0.000296565	0.00294087
ENSMUSG00000015790.15:Surf1	-1.80074	5.08588	35.3015	0.000296927	0.00294201
ENSMUSG00000010601.12:Apol7a	-3.20391	2.30189	35.2721	0.000297779	0.00294769
ENSMUSG00000039252.10:Lgi2	-3.69602	2.27423	35.2646	0.000297997	0.00294769
ENSMUSG00000020577.14:Tspan13	-2.24284	2.77999	34.9201	0.00029928	0.0029555
ENSMUSG00000028670.13:Lypla2	-1.35823	5.72455	38.4059	0.000299285	0.0029555
ENSMUSG00000067924.4:Cxx1b	1.53346	5.19061	34.7782	0.000299871	0.00295589
ENSMUSG00000042606.8:Hirip3	-1.9269	4.60823	35.1942	0.000300049	0.00295589
ENSMUSG00000042436.11:Mfap4	-1.69763	6.18487	35.1935	0.000300071	0.00295589
ENSMUSG00000081984.3:Dnajb3	-5.24574	1.76139	35.1667	0.000300859	0.00296119
ENSMUSG00000005233.15:Spc25	-3.83017	1.70989	35.1326	0.000301862	0.0029686
ENSMUSG00000018750.13:Zbtb4	2.03094	6.24172	35.1068	0.000302625	0.00297364
ENSMUSG00000044367.7:Slc16a13	-1.79716	3.02502	34.6039	0.000305128	0.00299385
ENSMUSG00000059956.13:Serpinb12	-3.01351	9.45204	35.0208	0.000305187	0.00299385
ENSMUSG00000027596.9:a	7.24938	0.814543	50.7009	0.00030622	0.00300151
ENSMUSG00000021694.17:Ercc8	1.77594	4.17595	34.6317	0.000307741	0.00301296
ENSMUSG00000038550.9:Ciart	-2.84164	3.8414	34.9308	0.000307895	0.00301296
ENSMUSG00000021496.11:Pcbd2	-2.54768	4.52973	34.922	0.000308162	0.00301308
ENSMUSG00000036368.7:Rmdn2	4.15387	3.28734	34.8985	0.000308874	0.00301756
ENSMUSG00000037679.8:Inf2	1.82412	5.40267	34.8885	0.00030918	0.00301806
ENSMUSG00000034127.13:Tspan8	-4.5751	1.82212	34.8737	0.00030963	0.00301997
ENSMUSG00000029126.6:Nsg1	2.07003	3.0288	34.4372	0.000310265	0.00302186
ENSMUSG00000061132.12:Blnk	3.2111	3.74085	34.8464	0.000310462	0.00302186
ENSMUSG00000002325.13:Irf9	1.84808	4.94869	34.8423	0.000310588	0.00302186
ENSMUSG00000041538.14:H2-Ob	-4.94688	1.08435	34.8232	0.000311173	0.00302508
ENSMUSG00000024535.14:Snx24	2.31916	2.13718	34.3332	0.000313521	0.00304541
ENSMUSG00000095870.1:Lce1k	3.07554	9.10294	34.7117	0.000314616	0.00305338
ENSMUSG00000030554.14:Synm	3.89974	10.1876	34.7009	0.000314952	0.00305338
ENSMUSG00000071715.10:Ncf4	-3.06851	1.86582	34.6923	0.000315221	0.00305338
ENSMUSG00000027952.15:Pmvk	-1.98383	6.52117	34.6875	0.00031537	0.00305338
ENSMUSG00000026928.13:Card9	-1.99303	5.97384	34.6714	0.000315871	0.00305573
ENSMUSG00000021615.12:Xrcc4	1.86787	3.29344	34.1986	0.000317803	0.00307141
ENSMUSG00000027465.12:Tbc1d20	2.31327	5.51777	34.6033	0.000318008	0.00307141
ENSMUSG00000052305.5:Hbb-bs	-3.19014	6.07798	34.5907	0.000318407	0.00307276
ENSMUSG00000020184.13:Mdm2	1.36435	5.50564	40.0396	0.000319805	0.00308374
ENSMUSG00000020256.13:Aldh1l2	2.86009	2.50504	34.5347	0.00032018	0.00308485
ENSMUSG00000021701.7:Plk2	1.66555	5.07722	34.4158	0.000320988	0.00308815
ENSMUSG00000049670.8:Morn4	2.57425	2.59386	34.502	0.000321221	0.00308815
ENSMUSG00000034290.9:Nek9	2.40875	6.70056	34.4994	0.000321303	0.00308815
ENSMUSG00000038402.2:Foxf2	2.48962	4.37048	34.4766	0.000322032	0.00309265
ENSMUSG00000020171.7:Yeats4	-1.53027	4.3078	36.1547	0.000322809	0.00309761
ENSMUSG00000000127.13:Fer	2.20867	5.98631	34.4421	0.000323136	0.00309825
ENSMUSG00000047889.8:Serpinb6d	-4.82597	1.77465	34.3087	0.00032746	0.00313477
ENSMUSG00000055805.13:Fmnl1	-2.17953	2.83025	34.0087	0.0003276	0.00313477
ENSMUSG00000021699.16:Pde4d	3.2017	2.85268	34.3002	0.000327738	0.00313477
ENSMUSG00000070802.5:Pnmal2	3.30678	2.77127	34.2901	0.000328069	0.00313541
ENSMUSG00000009828.14:Ick	-1.59796	4.19841	33.8759	0.000328363	0.0031357
ENSMUSG00000037579.6:Kcnh3	4.60423	2.77068	34.2053	0.000330859	0.00314959
ENSMUSG00000096054.2:Syne1	2.45737	5.96517	34.1911	0.00033133	0.00314959
ENSMUSG00000045319.12:Proser2	2.60893	4.37109	34.1812	0.000331657	0.00314959
ENSMUSG00000045316.4:Fahd1	1.82391	4.86213	34.1795	0.000331714	0.00314959
ENSMUSG00000019987.8:Arg1	3.35996	3.80393	34.1772	0.000331791	0.00314959
ENSMUSG00000107002.1:NCBP2-AS2	-2.50267	2.72484	34.172	0.000331963	0.00314959
ENSMUSG00000024268.14:Celf4	3.9068	0.763626	34.0787	0.000332005	0.00314959
ENSMUSG00000030967.12:Zranb1	2.27012	6.16269	34.1699	0.000332032	0.00314959
ENSMUSG00000031995.7:St14	-2.08439	6.4296	34.1607	0.00033234	0.00314959
ENSMUSG00000027827.15:Kcnab1	5.53054	2.07275	34.152	0.00033263	0.00314959
ENSMUSG00000031666.13:Rbl2	1.67514	5.11577	34.1212	0.000332737	0.00314959
ENSMUSG00000031521.4:Aga	-1.56015	4.3567	33.737	0.000333042	0.00314997
ENSMUSG00000031133.11:Arhgef6	3.17259	3.76032	34.1296	0.000333378	0.00315063
ENSMUSG00000029030.13:Tprgl	1.35843	6.70974	34.1885	0.000333722	0.00315137
ENSMUSG00000027579.6:Srms	-2.85791	2.59943	34.0155	0.000337215	0.00318074
ENSMUSG00000043079.16:Synpo	2.03617	4.18788	34.011	0.000337367	0.00318074
ENSMUSG00000029563.15:Foxp2	2.79146	4.98889	33.9708	0.000338735	0.00319109
ENSMUSG00000011114.16:Tbrg1	-1.76335	6.44083	33.9164	0.000340592	0.00320416
ENSMUSG00000045969.7:Ing1	1.4673	4.97647	33.5159	0.000340662	0.00320416
ENSMUSG00000027864.9:Ptgfrn	2.32382	6.11391	33.8963	0.000341283	0.00320658
ENSMUSG00000029822.14:Osbpl3	-2.83751	3.55609	33.8912	0.000341458	0.00320658
ENSMUSG00000032224.13:Fam81a	-2.71526	1.88902	33.7418	0.000342023	0.00320933
ENSMUSG00000037720.15:Tmem33	1.75665	4.49335	33.7408	0.000342563	0.00321187
ENSMUSG00000067242.10:Lgi1	-2.84663	1.29441	33.4128	0.000344288	0.00322549
ENSMUSG00000001576.13:Ergic1	1.87474	5.41946	33.8011	0.00034458	0.00322568
ENSMUSG00000024501.18:Dpysl3	3.02729	5.93188	33.7535	0.00034624	0.00323867
ENSMUSG00000017774.18:Myo1c	2.03191	8.40184	33.7434	0.000346593	0.00323922
ENSMUSG00000021916.14:Glt8d1	1.68436	4.41227	33.432	0.000346845	0.00323922
ENSMUSG00000040852.5:Plekhh2	2.02773	4.8814	33.7197	0.000347424	0.00324208
ENSMUSG00000026035.14:Ppil3	-1.68931	3.94219	33.3133	0.000347833	0.00324227
ENSMUSG00000039824.3:Myl6b	2.24591	4.6842	33.6962	0.000348252	0.00324227
ENSMUSG00000027994.13:Ccdc109b	3.31185	2.15051	33.6959	0.000348264	0.00324227
ENSMUSG00000051166.9:Eml5	4.88869	1.54185	33.6807	0.000348801	0.00324299
ENSMUSG00000042121.15:Ssh1	2.79579	3.25981	33.6782	0.000348888	0.00324299
ENSMUSG00000034801.12:Sos2	1.97935	5.21158	33.6693	0.000349202	0.00324337
ENSMUSG00000072572.7:Slc39a2	-3.9884	1.28901	33.6424	0.000350156	0.00324969
ENSMUSG00000058756.12:Thra	1.76099	7.28444	33.6219	0.000350887	0.00325393
ENSMUSG00000032714.6:Syde1	2.25002	4.97279	33.6014	0.000351615	0.00325651
ENSMUSG00000005043.12:Sgsh	2.71807	3.59258	33.5952	0.000351837	0.00325651
ENSMUSG00000053654.7:Krt42	1.97241	5.67001	33.591	0.000351988	0.00325651
ENSMUSG00000006930.14:Hap1	3.03145	4.3215	33.5691	0.000352772	0.00326121
ENSMUSG00000040808.4:S100g	3.65938	3.67001	33.5511	0.000353417	0.00326464
ENSMUSG00000020803.3:Txndc17	-1.53099	6.47584	33.4023	0.000354046	0.00326745
ENSMUSG00000000085.15:Scmh1	1.8946	5.19981	33.5266	0.000354297	0.00326745
ENSMUSG00000031312.5:Itgb1bp2	-2.28536	2.87541	33.4303	0.000354547	0.00326745
ENSMUSG00000004952.12:Rasa4	-2.55309	4.09653	33.4995	0.000355276	0.00327162
ENSMUSG00000034926.3:Dhcr24	-2.97806	6.33137	33.4664	0.000356476	0.00328013
ENSMUSG00000026558.12:Uck2	-2.1867	3.84871	33.4396	0.00035745	0.00328531
ENSMUSG00000024570.6:Rbfa	-1.59103	4.78052	33.1515	0.000357593	0.00328531
ENSMUSG00000022814.6:Umps	-1.49324	5.30117	33.114	0.000358981	0.00329327
ENSMUSG00000004788.10:Eif2b2	-1.3516	6.14508	33.0076	0.000359014	0.00329327
ENSMUSG00000041895.14:Wipi1	1.88127	4.15675	33.3244	0.00036002	0.00329995
ENSMUSG00000027246.11:Ell3	4.31235	2.96667	33.3235	0.00036171	0.00331289
ENSMUSG00000020949.8:Fkbp3	-1.82643	6.45293	33.3139	0.000362065	0.00331358
ENSMUSG00000071019.10:Sdr16c6	-2.89546	5.73937	33.285	0.000363135	0.00332081
ENSMUSG00000045962.15:Wnk1	2.72696	8.04821	33.2681	0.000363765	0.00332402
ENSMUSG00000004665.9:Cnn2	1.53379	6.7382	33.0772	0.000365449	0.00333683
ENSMUSG00000041498.12:Kif14	3.5568	3.72011	33.1555	0.000367986	0.00335551
ENSMUSG00000045382.6:Cxcr4	-2.82165	0.776401	32.7688	0.00036806	0.00335551
ENSMUSG00000027533.10:Fabp5	-2.96695	13.1917	33.134	0.000368799	0.00335966
ENSMUSG00000050471.15:Fam118b	-1.78026	4.20002	32.9381	0.000371004	0.00337716
ENSMUSG00000052160.6:Pld4	-4.16144	2.28568	33.0489	0.000372039	0.00338399
ENSMUSG00000002957.10:Ap2a2	1.39074	6.4354	32.6548	0.000372477	0.00338538
ENSMUSG00000009739.15:Pou6f1	2.47387	3.44747	33.0246	0.00037297	0.00338727
ENSMUSG00000050530.13:Fam171a1	1.70406	4.29308	32.7122	0.000374855	0.00340178
ENSMUSG00000035637.13:Grhpr	-2.18582	5.61242	32.961	0.000375421	0.00340432
ENSMUSG00000021838.15:Samd4	2.33983	5.11453	32.9434	0.000376106	0.0034077
ENSMUSG00000033152.12:Podxl2	2.66818	5.69021	32.922	0.000376936	0.0034077
ENSMUSG00000021186.8:Fbln5	1.48182	4.53246	34.1428	0.000377088	0.0034077
ENSMUSG00000023048.12:Prr13	-1.82555	7.52695	32.9174	0.000377115	0.0034077
ENSMUSG00000051439.6:Cd14	-2.31484	2.08354	32.5333	0.000377257	0.0034077
ENSMUSG00000031834.14:Pik3r2	-1.40667	6.09806	32.5248	0.000377595	0.0034077
ENSMUSG00000019088.12:Dnase1l1	-2.52545	3.29772	32.8997	0.000377804	0.0034077
ENSMUSG00000028557.9:Rnf11	1.64661	6.71889	32.8861	0.000378335	0.00340845
ENSMUSG00000039047.16:Pigk	-1.33301	5.74873	33.3145	0.000378461	0.00340845
ENSMUSG00000024789.11:Jak2	1.61393	5.83769	32.8578	0.000379446	0.00340921
ENSMUSG00000040865.14:Ino80d	2.19488	1.68562	32.4777	0.000379472	0.00340921
ENSMUSG00000102252.4:Snrpn	2.06403	4.97926	32.8545	0.000379573	0.00340921
ENSMUSG00000023236.7:Scg5	2.37968	3.11989	32.8514	0.000379694	0.00340921
ENSMUSG00000026994.8:Galnt3	-2.76694	2.07363	32.826	0.000380695	0.00341561
ENSMUSG00000022831.13:Hcls1	-2.49	2.04231	32.5323	0.000382037	0.00342506
ENSMUSG00000063229.13:Ldha	-1.7868	8.19769	32.6845	0.000383373	0.00343445
ENSMUSG00000021477.8:Ctsl	-2.0552	7.78816	32.7358	0.000384268	0.00343987
ENSMUSG00000042082.6:Arsb	-2.15702	3.35303	32.6873	0.000386206	0.00345461
ENSMUSG00000033409.12:Syce1l	-8.04803	1.41365	46.6747	0.000387265	0.00346147
ENSMUSG00000028689.13:Ccdc163	-3.83001	1.55194	32.6004	0.000389713	0.00348073
ENSMUSG00000030774.12:Pak1	1.53193	4.15208	33.4092	0.000390676	0.00348671
ENSMUSG00000074748.3:Atxn7l3b	2.66973	3.45188	32.5652	0.00039114	0.00348762
ENSMUSG00000056938.15:Acbd4	-1.84851	5.61704	32.5588	0.000391402	0.00348762
ENSMUSG00000021693.18:Kif2a	1.44697	5.28134	32.1785	0.00039166	0.00348762
ENSMUSG00000043300.2:B3galnt1	1.73743	5.36938	32.5403	0.000392159	0.0034877
ENSMUSG00000090121.9:Abhd12b	-2.34728	4.93494	32.5379	0.000392256	0.0034877
ENSMUSG00000048537.14:Phldb1	1.77373	5.41808	32.5265	0.000392721	0.00348922
ENSMUSG00000042390.8:Gatad2b	1.98624	4.04689	32.5081	0.000393475	0.0034933
ENSMUSG00000029622.15:Arpc1b	-1.49703	5.95732	32.3528	0.000395304	0.00350638
ENSMUSG00000055660.8:Mettl4	3.08819	2.10505	32.458	0.000395539	0.00350638
ENSMUSG00000045613.8:Chrm2	3.1384	5.1263	32.4318	0.000396624	0.00351338
ENSMUSG00000052395.14:Rft1	-2.21859	3.10746	32.4142	0.000397354	0.00351722
ENSMUSG00000037313.15:Tacc3	-3.05745	4.0886	32.3991	0.00039798	0.00351958
ENSMUSG00000021846.8:Peli2	3.67592	3.22639	32.3911	0.000398315	0.00351958
ENSMUSG00000041483.13:Zfp281	2.56304	3.89057	32.3786	0.000398836	0.00351958
ENSMUSG00000039748.10:Exo1	-3.1234	1.13366	32.2664	0.000398909	0.00351958
ENSMUSG00000003355.6:Fkbp11	-2.4711	3.67907	32.3722	0.000399103	0.00351958
ENSMUSG00000005397.7:Nid1	2.27155	6.56256	32.354	0.000399863	0.00352366
ENSMUSG00000004085.13:Zak	1.64767	6.52679	32.3422	0.00040036	0.00352542
ENSMUSG00000037490.5:Slc2a12	2.49018	1.8936	31.969	0.000400922	0.00352662
ENSMUSG00000074971.4:Fibin	2.44083	4.52493	32.3248	0.000401089	0.00352662
ENSMUSG00000028518.8:Prkaa2	2.99817	2.31915	32.3008	0.000402099	0.00353045
ENSMUSG00000031079.11:Zfp300	2.40848	2.01497	31.9308	0.00040212	0.00353045
ENSMUSG00000027499.11:Pkia	3.66066	2.67552	32.2863	0.000402709	0.003533
ENSMUSG00000015085.8:Entpd2	-1.7799	4.02014	32.0537	0.000405376	0.0035522
ENSMUSG00000049680.16:Urgcp	1.48381	5.0717	31.8471	0.000405732	0.0035522
ENSMUSG00000001128.7:Cfp	-4.44713	2.50658	32.2136	0.000405795	0.0035522
ENSMUSG00000022476.7:Polr3h	-1.75279	4.06216	32.0111	0.000406454	0.00355276
ENSMUSG00000075376.9:Rc3h2	1.70401	3.89384	31.8304	0.000406457	0.00355276
ENSMUSG00000062563.13:Cys1	3.91738	1.71658	32.1827	0.000407117	0.00355591
ENSMUSG00000024697.3:Gna14	-2.80046	1.64347	32.0627	0.000408672	0.00356461
ENSMUSG00000040694.3:Apobec2	-4.30701	1.28041	32.1426	0.000408836	0.00356461
ENSMUSG00000028528.15:Dnajc6	3.23544	3.31747	32.1385	0.000409014	0.00356461
ENSMUSG00000026511.7:Srp9	-1.83323	4.14618	32.0506	0.000409718	0.00356812
ENSMUSG00000040875.11:Osbpl10	1.92156	3.02012	31.7271	0.000410982	0.00357423
ENSMUSG00000032911.5:Cspg4	2.78351	6.29498	32.0853	0.000411314	0.00357423
ENSMUSG00000052516.16:Robo2	3.12127	1.8657	32.085	0.000411323	0.00357423
ENSMUSG00000040740.7:Slc25a34	-3.84088	0.87454	32.0695	0.000411997	0.00357748
ENSMUSG00000054757.11:Akr1c20	5.9408	3.18848	32.0561	0.00041258	0.00357863
ENSMUSG00000031497.8:Tnfsf13b	-3.80687	2.62711	32.0526	0.000412733	0.00357863
ENSMUSG00000042790.14:Rnf214	1.74515	4.25019	31.9009	0.000414019	0.00358716
ENSMUSG00000041720.11:Pi4ka	1.61164	6.81074	31.9786	0.000415971	0.00360144
ENSMUSG00000028599.9:Tnfrsf1b	2.11259	2.10852	31.6042	0.000416444	0.0036029
ENSMUSG00000038831.15:Ralgps1	2.53534	1.0946	31.5968	0.000416775	0.00360315
ENSMUSG00000022280.8:Rnf19a	1.84578	5.4132	31.9442	0.000417486	0.00360406
ENSMUSG00000023328.13:Ache	1.70597	3.13605	31.5748	0.000417764	0.00360406
ENSMUSG00000063236.5:1110038F14Rik	-2.01876	4.79349	31.9312	0.000418059	0.00360406
ENSMUSG00000070643.10:Sox13	1.55508	3.93918	31.5675	0.000418095	0.00360406
ENSMUSG00000028329.12:Xpa	1.76547	4.82615	31.8933	0.000419742	0.00361563
ENSMUSG00000032295.14:Man2c1	-1.61519	5.83309	31.8853	0.000420098	0.00361608
ENSMUSG00000016356.16:Col20a1	-3.78805	0.554713	31.7665	0.000420592	0.0036177
ENSMUSG00000030867.6:Plk1	-2.42628	3.67294	31.8367	0.000422269	0.0036295
ENSMUSG00000028373.15:Astn2	-3.4952	0.623767	31.5951	0.000424709	0.00364783
ENSMUSG00000001056.3:Nhp2	-1.68353	5.35845	31.7404	0.000426609	0.0036615
ENSMUSG00000021959.14:Lats2	2.70064	5.68375	31.718	0.000427629	0.0036676
ENSMUSG00000040258.6:Nxph4	4.1677	1.80033	31.6858	0.000429096	0.00367434
ENSMUSG00000036948.16:BC037034	-1.62215	4.5171	31.4346	0.000429328	0.00367434
ENSMUSG00000061013.5:Mkx	3.46443	1.41461	31.6782	0.000429442	0.00367434
ENSMUSG00000063661.5:Krt73	6.31345	2.94635	31.6736	0.000429653	0.00367434
ENSMUSG00000032420.7:Nt5e	3.73842	2.84498	31.6587	0.000430336	0.00367508
ENSMUSG00000064147.6:Rab44	-3.21011	1.77068	31.6571	0.000430408	0.00367508
ENSMUSG00000020238.13:Ncln	-1.36981	5.43178	31.2909	0.000430786	0.00367508
ENSMUSG00000022836.10:Mylk	3.03715	10.7411	31.6447	0.000430978	0.00367508
ENSMUSG00000053797.10:Krt16	-1.89608	7.23877	31.631	0.000431609	0.00367782
ENSMUSG00000029156.11:Sgcb	2.02187	4.54496	31.6038	0.000432864	0.00368504
ENSMUSG00000039159.15:Ube2h	1.79807	5.18597	31.5992	0.000433078	0.00368504
ENSMUSG00000007670.9:Khsrp	1.46775	5.99651	31.4703	0.000433471	0.00368575
ENSMUSG00000074211.4:Sdhaf1	-2.36719	2.65693	31.573	0.000434289	0.00369006
ENSMUSG00000029101.13:Rgs12	-1.72857	6.41978	31.524	0.000436572	0.00370425
ENSMUSG00000006517.4:Mvd	-1.95979	6.78347	31.5237	0.000436584	0.00370425
ENSMUSG00000048096.7:Lmod1	2.33126	9.3689	31.4908	0.000438124	0.00371467
ENSMUSG00000004105.7:Angptl2	1.89532	5.02321	31.484	0.000438444	0.00371472
ENSMUSG00000051726.6:Kcnf1	2.99486	4.81152	31.4742	0.000438901	0.00371595
ENSMUSG00000025134.2:Alyref	-1.72186	5.63539	31.4458	0.000440239	0.00372462
ENSMUSG00000024965.8:Fermt3	-2.48791	3.56865	31.4344	0.000440777	0.00372652
ENSMUSG00000019326.13:Aoc3	2.24062	7.13125	31.4215	0.000441388	0.00372902
ENSMUSG00000010311.14:Optc	3.48744	4.06486	31.3793	0.00044339	0.00374327
ENSMUSG00000031644.17:Nek1	2.37003	3.65289	31.3361	0.000445455	0.00375803
ENSMUSG00000026643.15:Nmt2	1.58665	3.61946	34.59	0.000446745	0.00376612
ENSMUSG00000033446.7:Lpar6	-1.73274	4.66484	31.2998	0.000447196	0.00376612
ENSMUSG00000055485.6:Soga1	2.73552	1.90967	31.2931	0.000447366	0.00376612
ENSMUSG00000051502.6:Ufsp1	-1.78677	3.31835	30.9346	0.000447849	0.00376752
ENSMUSG00000048772.14:Tmem53	-2.31335	2.56526	31.1938	0.000448439	0.00376981
ENSMUSG00000103523.1:2210017I01Rik	-4.66564	4.26862	31.256	0.000449308	0.00377444
ENSMUSG00000047342.15:Zfp286	2.75454	1.25779	30.883	0.00045039	0.00378084
ENSMUSG00000041119.10:Pde9a	1.65878	3.36045	30.8766	0.000450707	0.00378084
ENSMUSG00000032688.7:Malt1	2.22297	2.92293	31.1395	0.000454837	0.00381203
ENSMUSG00000036639.11:Nudt1	-2.57797	2.07401	31.0582	0.000455067	0.00381203
ENSMUSG00000048755.8:Mcat	-1.60393	3.64415	30.7711	0.000455957	0.00381679
ENSMUSG00000029338.12:Antxr2	2.94144	5.12843	31.1096	0.000456463	0.0038172
ENSMUSG00000078963.2:Hsbp1l1	-2.49492	3.76071	31.1058	0.000456649	0.0038172
ENSMUSG00000021514.16:Zfp369	-1.97624	3.23015	30.9126	0.000457841	0.00382447
ENSMUSG00000055240.15:Zfp101	1.91867	2.29018	30.7116	0.000458955	0.00383108
ENSMUSG00000036564.15:Ndrg4	1.82288	3.48218	30.733	0.000459561	0.00383344
ENSMUSG00000041625.13:Ggact	-2.57655	0.742612	30.6819	0.00046046	0.00383824
ENSMUSG00000020580.9:Rock2	2.34926	6.49941	31.0119	0.000461316	0.00384268
ENSMUSG00000025138.13:Sirt7	-1.76657	4.35092	30.9458	0.000464476	0.00386629
ENSMUSG00000042826.12:Fgf11	2.73941	1.22946	30.5967	0.000464809	0.00386635
ENSMUSG00000091337.3:Eid1	1.54837	6.0305	30.9272	0.000465574	0.00387001
ENSMUSG00000048163.12:Selplg	-3.37917	1.50931	30.9183	0.000466021	0.00387101
ENSMUSG00000029304.13:Spp1	-4.35433	4.03875	30.9063	0.000466633	0.00387144
ENSMUSG00000021240.5:Abcd4	1.89958	4.58664	30.9044	0.000466726	0.00387144
ENSMUSG00000002668.7:Dennd1c	-3.99336	0.748798	30.8727	0.00046834	0.00388202
ENSMUSG00000046748.7:Tmem45a2	-5.33645	8.50882	30.8644	0.000468762	0.00388202
ENSMUSG00000046058.7:Eid2	2.3788	2.67628	30.857	0.000469137	0.00388202
ENSMUSG00000073565.4:Prr16	3.82908	1.23461	30.8488	0.000469558	0.00388202
ENSMUSG00000059447.12:Hadhb	-2.06883	7.92756	30.8451	0.000469747	0.00388202
ENSMUSG00000032702.15:Kank1	1.7627	8.7517	30.7244	0.000469963	0.00388202
ENSMUSG00000072872.3:Rybp	1.61663	3.65993	30.4651	0.000471629	0.00389307
ENSMUSG00000047712.7:Ust	3.23364	1.96812	30.7841	0.000472881	0.00390069
ENSMUSG00000022253.13:Nadk2	1.95009	2.87178	30.4303	0.000473452	0.00390139
ENSMUSG00000031750.14:Il34	-1.88456	3.09719	30.4271	0.000473623	0.00390139
ENSMUSG00000028678.12:Kif2c	-2.55581	3.13867	30.711	0.000476667	0.00392229
ENSMUSG00000021806.3:Nid2	-1.60432	3.52544	30.3665	0.000476821	0.00392229
ENSMUSG00000063698.8:Sfxn4	-7.78033	1.18912	43.3298	0.000477433	0.0039246
ENSMUSG00000022528.7:Hes1	-1.75444	5.67766	30.6881	0.00047786	0.0039254
ENSMUSG00000041375.17:Ccdc9	-1.93569	6.47454	30.6465	0.00048004	0.00394058
ENSMUSG00000033610.14:Pank1	-3.14455	4.32255	30.6354	0.000480624	0.00394193
ENSMUSG00000037362.8:Nov	3.35817	4.46517	30.6286	0.000480982	0.00394193
ENSMUSG00000035864.13:Syt1	2.91792	1.89502	30.6244	0.000481202	0.00394193
ENSMUSG00000033209.16:Ttc28	2.12822	4.50518	30.6134	0.000481785	0.00394399
ENSMUSG00000051586.13:Mical3	1.87249	4.39727	30.5805	0.000483523	0.00395549
ENSMUSG00000002249.16:Tead3	1.769	6.90872	30.5568	0.000484784	0.00395665
ENSMUSG00000027858.12:Tspan2	2.61092	4.6324	30.5494	0.000485173	0.00395665
ENSMUSG00000047534.15:Mis18bp1	-3.888	2.57349	30.5473	0.000485286	0.00395665
ENSMUSG00000058900.4:Rsl1	2.95892	1.90899	30.544	0.000485464	0.00395665
ENSMUSG00000007833.12:Aldh16a1	-1.49158	5.62132	30.4657	0.000485517	0.00395665
ENSMUSG00000062661.6:Ncs1	2.28436	3.08969	30.5375	0.000485806	0.00395665
ENSMUSG00000017667.9:Zfp334	2.95033	1.14699	30.358	0.000485997	0.00395665
ENSMUSG00000079737.3:3110001I22Rik	-2.76968	1.01396	30.1864	0.00048649	0.00395794
ENSMUSG00000019082.16:Slc25a22	-2.04265	4.28373	30.5104	0.000487255	0.00396145
ENSMUSG00000004044.9:Ptrf	2.04015	8.33473	30.5006	0.000487783	0.00396303
ENSMUSG00000033207.6:Mamdc2	1.99549	5.51094	30.3979	0.000493325	0.00400531
ENSMUSG00000025816.14:Sec61a2	-2.19342	3.50029	30.3762	0.000494504	0.00400951
ENSMUSG00000047648.12:Fbxo30	2.47852	5.16692	30.3759	0.000494517	0.00400951
ENSMUSG00000025934.14:Gsta3	3.52979	7.96399	30.3295	0.000497057	0.00402517
ENSMUSG00000022263.9:Trio	1.74477	5.3326	30.3282	0.000497128	0.00402517
ENSMUSG00000024642.15:Tle4	1.63948	3.82861	29.9847	0.000497604	0.00402541
ENSMUSG00000001508.14:Sgca	2.60929	4.76367	30.3095	0.000498152	0.00402541
ENSMUSG00000045294.11:Insig1	-1.95784	4.32178	30.3041	0.00049845	0.00402541
ENSMUSG00000020867.12:Spata20	4.00832	2.05679	30.3015	0.000498598	0.00402541
ENSMUSG00000063362.12:Alg11	-1.87256	3.20982	29.9624	0.000498852	0.00402541
ENSMUSG00000043858.16:Nup62	1.35823	6.08887	29.9537	0.000499342	0.00402662
ENSMUSG00000028243.5:Ubxn2b	2.1377	2.02347	29.9177	0.000501366	0.00403916
ENSMUSG00000014444.15:Piezo1	-1.33643	6.72738	29.9136	0.000501596	0.00403916
ENSMUSG00000020913.3:Krt24	11.9118	5.2049	42.563	0.000501917	0.00403916
ENSMUSG00000094936.6:Rbm4	-1.42202	4.67706	31.4898	0.000503828	0.00405179
ENSMUSG00000038168.5:P3h2	1.56983	6.20191	30.1802	0.000505331	0.00406112
ENSMUSG00000029032.11:Arhgef16	-2.26433	3.05088	30.1625	0.000506321	0.0040642
ENSMUSG00000064246.9:Chil1	-4.18768	2.92437	30.1607	0.000506426	0.0040642
ENSMUSG00000039686.13:Zer1	1.35865	5.31527	29.8231	0.000506741	0.0040642
ENSMUSG00000017493.11:Igfbp4	1.91421	7.54532	30.123	0.000508546	0.00407592
ENSMUSG00000020689.4:Itgb3	2.91093	2.89207	30.1136	0.000509078	0.00407743
ENSMUSG00000035284.9:Vps13c	1.74535	4.00467	29.9965	0.000509438	0.00407756
ENSMUSG00000026955.12:Sapcd2	-3.82255	1.93547	30.0866	0.000510602	0.00408413
ENSMUSG00000033220.6:Rac2	-3.02346	1.99013	30.0283	0.000513925	0.00410794
ENSMUSG00000031636.6:Pdlim3	2.1243	8.46392	30.0143	0.000514727	0.00411158
ENSMUSG00000022272.16:Myo10	1.8311	5.41704	30.0047	0.000515275	0.00411319
ENSMUSG00000028458.11:Tesk1	1.8793	6.14519	29.9947	0.000515851	0.00411502
ENSMUSG00000038888.8:Ctu1	-2.24247	1.72452	29.6549	0.000516471	0.0041172
ENSMUSG00000030703.7:Gdpd3	-1.70044	7.18461	29.9547	0.000518152	0.00412783
ENSMUSG00000030870.11:Ubfd1	1.59174	4.4683	29.7239	0.000519291	0.00412977
ENSMUSG00000021140.8:Pcnx	1.71851	5.91124	29.934	0.000519348	0.00412977
ENSMUSG00000025464.13:Paox	-2.27484	6.28865	29.9224	0.000520025	0.00412977
ENSMUSG00000041351.15:Rap1gap	2.55206	2.41119	29.9218	0.000520058	0.00412977
ENSMUSG00000015289.4:Lage3	-1.77195	5.71191	29.9205	0.000520135	0.00412977
ENSMUSG00000073968.3:Trim68	-2.02492	2.31394	29.5693	0.000521506	0.00413788
ENSMUSG00000031355.15:Arhgap6	1.98209	3.8961	29.8606	0.000523621	0.00414938
ENSMUSG00000019832.3:Rab32	2.23071	1.51178	29.5332	0.000523654	0.00414938
ENSMUSG00000074093.3:Svip	-2.68995	2.75024	29.8509	0.000524192	0.00415087
ENSMUSG00000022485.3:Hoxc5	-1.52221	3.9468	31.7142	0.000524741	0.00415245
ENSMUSG00000029020.12:Mfn2	1.71022	6.14876	29.8263	0.000525638	0.00415673
ENSMUSG00000018334.15:Ksr1	1.92882	3.24189	29.6676	0.000525983	0.00415673
ENSMUSG00000029635.14:Cdk8	-1.34854	5.73914	29.4739	0.000527199	0.00415833
ENSMUSG00000038886.9:Man2a2	1.60624	5.0491	29.7992	0.000527231	0.00415833
ENSMUSG00000033389.15:Arhgap44	2.27496	3.83995	29.7896	0.000527798	0.00415833
ENSMUSG00000074199.6:Krtdap	-2.48579	12.6943	29.6904	0.000527931	0.00415833
ENSMUSG00000001507.15:Itga3	1.95798	5.40461	29.7873	0.000527936	0.00415833
ENSMUSG00000022521.9:Crebbp	1.82705	5.47279	29.7638	0.000529328	0.00416653
ENSMUSG00000021143.9:Pacs2	1.57072	4.78205	29.6386	0.000531023	0.0041771
ENSMUSG00000045996.11:Polr2k	-1.56806	4.76208	29.6284	0.000531631	0.00417912
ENSMUSG00000024695.14:Zfp91	1.33759	5.79384	29.3534	0.000534496	0.00419522
ENSMUSG00000023960.12:Enpp5	2.5865	4.39774	29.6737	0.000534704	0.00419522
ENSMUSG00000032489.16:Kif9	3.86724	3.32089	29.6731	0.000534741	0.00419522
ENSMUSG00000037363.8:Letm2	2.41191	2.76182	29.6655	0.000535198	0.00419604
ENSMUSG00000021013.14:Ttc8	2.15562	4.12708	29.6449	0.000536439	0.00420065
ENSMUSG00000033763.13:Mtss1l	2.23863	6.82339	29.6439	0.000536494	0.00420065
ENSMUSG00000071723.7:Gspt2	-3.76863	1.11272	29.6175	0.000538093	0.00421039
ENSMUSG00000002222.13:Rmnd5a	1.98898	5.52761	29.6106	0.000538509	0.00421042
ENSMUSG00000059142.14:Zfp945	2.01153	3.26971	29.5345	0.000538806	0.00421042
ENSMUSG00000015342.6:Xk	4.24003	2.90643	29.5911	0.00053969	0.00421422
ENSMUSG00000034793.14:G6pc3	-2.02409	3.93679	29.586	0.000540002	0.00421422
ENSMUSG00000036908.15:Unc93b1	-2.94408	3.15609	29.554	0.000541953	0.00422667
ENSMUSG00000024500.17:Ppp2r2b	-2.2624	1.80201	29.2168	0.000542916	0.0042314
ENSMUSG00000027669.13:Gnb4	3.17416	2.79289	29.5198	0.000544043	0.0042374
ENSMUSG00000009647.12:Mcu	1.8159	4.60874	29.5027	0.000545097	0.00424282
ENSMUSG00000031592.9:Pcm1	1.6445	7.02784	29.488	0.000546001	0.00424707
ENSMUSG00000031891.5:Hsd11b2	-3.12708	4.50276	29.4261	0.000549831	0.00427406
ENSMUSG00000020357.3:Flt4	2.25098	2.30731	29.1889	0.00055088	0.00427762
ENSMUSG00000026921.17:Egfl7	-2.07689	2.65531	29.1802	0.00055101	0.00427762
ENSMUSG00000002111.8:Spi1	-2.69095	2.03737	29.3982	0.000551569	0.00427916
ENSMUSG00000031074.13:Fgf3	-8.64403	2.04815	41.1392	0.000551942	0.00427926
ENSMUSG00000029777.10:Gars	-1.44888	8.47636	29.0164	0.000555573	0.00430002
ENSMUSG00000054580.13:Pla2r1	-2.0223	1.77666	29.0156	0.000555623	0.00430002
ENSMUSG00000025002.5:Cyp2c55	-3.59869	4.07505	29.3315	0.000555755	0.00430002
ENSMUSG00000026792.15:Lrsam1	1.54601	4.90162	29.254	0.000556068	0.00430002
ENSMUSG00000034243.15:Golgb1	1.29573	6.42319	31.1908	0.000561307	0.00433624
ENSMUSG00000050891.8:Tatdn1	-1.56274	3.99551	28.9248	0.000561483	0.00433624
ENSMUSG00000022803.11:Popdc2	-2.30298	4.30818	29.181	0.000565338	0.00436147
ENSMUSG00000028437.13:Ubap1	1.50311	6.25847	29.1778	0.000565542	0.00436147
ENSMUSG00000040616.3:Tmem51	-2.94944	3.89612	29.173	0.000565852	0.00436147
ENSMUSG00000029283.16:Cdc7	-3.10464	1.38224	29.1631	0.000566488	0.00436354
ENSMUSG00000022708.15:Zbtb20	3.22324	1.54825	29.1237	0.000569037	0.00438033
ENSMUSG00000036902.9:Neto2	3.09184	2.20531	29.1089	0.000570001	0.00438491
ENSMUSG00000029671.14:Wnt16	-4.07167	4.70274	29.069	0.000572604	0.00440208
ENSMUSG00000059674.6:Cdh24	-2.70051	1.61431	28.9706	0.000575048	0.00441801
ENSMUSG00000070473.4:Cldn3	-3.45387	2.87106	28.9744	0.000578827	0.00444417
ENSMUSG00000063160.11:Numbl	1.41417	4.80536	28.631	0.00058096	0.00445393
ENSMUSG00000033594.10:Spata2l	1.90488	2.07245	28.6276	0.000581193	0.00445393
ENSMUSG00000055866.9:Per2	3.32552	3.38486	28.9363	0.000581361	0.00445393
ENSMUSG00000034729.15:Mrps10	1.44534	4.43438	33.9486	0.0005816	0.00445393
ENSMUSG00000036905.8:C1qb	-2.92561	4.15214	28.9217	0.000582333	0.00445667
ENSMUSG00000032253.12:Phip	1.89587	3.61643	28.9142	0.000582836	0.00445765
ENSMUSG00000052917.13:Senp7	1.35898	4.9595	34.504	0.00058343	0.00445931
ENSMUSG00000039449.13:Prpf18	1.68348	4.21937	28.8133	0.000584376	0.00446133
ENSMUSG00000038065.12:Mturn	2.12117	1.91434	28.5797	0.000584445	0.00446133
ENSMUSG00000042251.11:Pm20d1	3.03135	5.01719	28.8793	0.000585176	0.00446404
ENSMUSG00000020255.7:D10Wsu102e	-2.20803	2.59066	28.7849	0.000586769	0.00447223
ENSMUSG00000052928.8:Ctif	1.79476	4.40043	28.849	0.000587216	0.00447223
ENSMUSG00000022240.9:Ctnnd2	-4.3187	3.56084	28.8465	0.00058738	0.00447223
ENSMUSG00000021458.15:2010111I01Rik	2.10169	4.64483	28.8192	0.000589232	0.00448345
ENSMUSG00000035790.14:Cep19	-1.69647	3.39783	28.4994	0.000589959	0.0044843
ENSMUSG00000022947.7:Cbr3	-1.77307	7.3505	28.8064	0.000590099	0.0044843
ENSMUSG00000034910.5:Pygo1	2.06544	2.12498	28.4584	0.000592792	0.00450188
ENSMUSG00000018217.11:Pmp22	1.51308	4.13505	28.4389	0.000594149	0.00450825
ENSMUSG00000052539.14:Magi3	2.20671	4.82509	28.7434	0.00059439	0.00450825
ENSMUSG00000028684.13:Urod	-1.91696	7.05052	28.6961	0.000597644	0.00452507
ENSMUSG00000025001.10:Hells	-3.56446	4.21381	28.6961	0.000597646	0.00452507
ENSMUSG00000005628.11:Tmod4	-3.94175	0.700159	28.6902	0.000598053	0.00452507
ENSMUSG00000056267.13:Cep70	-2.17628	3.57726	28.689	0.000598133	0.00452507
ENSMUSG00000039043.5:Arpin	-1.83119	3.56217	28.5895	0.000599254	0.00453066
ENSMUSG00000028478.17:Clta	-1.68279	8.08928	28.6631	0.000599923	0.00453284
ENSMUSG00000062929.7:Cfl2	2.15884	6.65859	28.6492	0.000600885	0.00453722
ENSMUSG00000027018.10:Hat1	-1.30641	5.56323	28.2657	0.000606364	0.00457479
ENSMUSG00000050556.8:Kcnb1	3.05441	4.31531	28.5669	0.000606632	0.00457479
ENSMUSG00000063689.4:Hist2h2ab	1.95378	2.95537	28.3137	0.00061179	0.00461076
ENSMUSG00000028843.8:Sh3bgrl3	-1.52444	7.09338	28.4751	0.000613129	0.00461792
ENSMUSG00000002107.17:Celf2	2.68713	3.46577	28.468	0.000613633	0.00461878
ENSMUSG00000030541.15:Idh2	1.65014	8.46426	28.3601	0.000614096	0.00461934
ENSMUSG00000030499.8:Kctd15	-1.30588	6.40431	28.1505	0.000614659	0.00462065
ENSMUSG00000022844.7:Pdia5	2.27679	2.38468	28.3533	0.000615387	0.00462319
ENSMUSG00000021911.14:Parg	1.31649	5.39814	28.1324	0.000615971	0.00462463
ENSMUSG00000051669.5:AU021092	3.82473	2.91888	28.4298	0.000616358	0.00462463
ENSMUSG00000032050.15:Rdx	1.85136	6.01833	28.3951	0.000618854	0.00464043
ENSMUSG00000090077.8:Lime1	-3.23952	1.88207	28.3854	0.000619554	0.00464274
ENSMUSG00000036896.5:C1qc	-3.3787	4.20917	28.3768	0.000620171	0.00464444
ENSMUSG00000000600.14:Krit1	1.29414	5.51695	29.4978	0.000622642	0.00466
ENSMUSG00000026131.16:Dst	1.40225	8.40713	28.0341	0.00062318	0.00466109
ENSMUSG00000021709.13:Erbb2ip	2.1771	6.95134	28.3244	0.000623971	0.00466407
ENSMUSG00000022150.15:Dab2	1.69408	4.3295	28.296	0.00062604	0.00467507
ENSMUSG00000019868.15:Vta1	-1.31316	5.26891	30.6749	0.000626231	0.00467507
ENSMUSG00000038379.14:Ttk	-2.92363	2.49801	28.2789	0.000627292	0.00468005
ENSMUSG00000051483.8:Cbr1	-1.93848	6.98655	28.2627	0.000628478	0.00468595
ENSMUSG00000033632.14:AW554918	2.66404	2.35008	28.2531	0.000629181	0.00468825
ENSMUSG00000015653.12:Steap2	-3.09562	1.85158	28.238	0.000630295	0.0046936
ENSMUSG00000039628.8:Hs3st6	-2.27402	5.43479	28.226	0.000631181	0.00469725
ENSMUSG00000027405.15:Nop56	-1.35911	6.67562	27.9886	0.000632623	0.00470503
ENSMUSG00000030259.11:Rassf8	3.11609	3.93046	28.1984	0.00063322	0.00470653
ENSMUSG00000020513.14:Tubd1	1.59365	3.5335	27.8511	0.000636884	0.00473021
ENSMUSG00000052102.13:Gnpda1	-1.6246	3.8488	27.8448	0.00063744	0.00473021
ENSMUSG00000002289.14:Angptl4	-2.16537	3.84394	28.1366	0.000637819	0.00473021
ENSMUSG00000023764.17:Sfi1	-1.69638	4.14568	28.0662	0.000638001	0.00473021
ENSMUSG00000004902.7:Slc25a18	8.51571	1.96638	39.0179	0.000639402	0.00473764
ENSMUSG00000001946.12:Esam	-1.62401	4.4138	28.0345	0.000640387	0.00474198
ENSMUSG00000032020.14:Ubash3b	-3.05326	1.7205	28.079	0.000642147	0.00475205
ENSMUSG00000025492.6:Ifitm3	-1.93626	6.67069	28.0646	0.000643231	0.00475659
ENSMUSG00000017119.18:Nbr1	1.35112	6.66499	27.8339	0.000643563	0.00475659
ENSMUSG00000028284.12:Map3k7	1.85623	5.29881	28.0477	0.000644507	0.0047582
ENSMUSG00000025764.13:Jade1	1.83921	3.92835	28.0428	0.000644882	0.0047582
ENSMUSG00000021366.7:Hivep1	1.28262	6.4799	28.6926	0.00064503	0.0047582
ENSMUSG00000039680.9:Mrps6	-1.84979	4.72399	28.0362	0.000645384	0.0047582
ENSMUSG00000089857.8:Zfp882	3.41648	1.46442	28.0293	0.000645903	0.00475907
ENSMUSG00000042155.3:Klhl23	2.30805	5.15837	28.0143	0.000647044	0.00476354
ENSMUSG00000029009.16:Mthfr	3.00485	3.02125	28.0108	0.000647311	0.00476354
ENSMUSG00000026727.9:Rsu1	1.94544	6.89535	27.9953	0.00064849	0.00476926
ENSMUSG00000078851.4:Hist3h2a	-3.99389	1.06198	27.9511	0.000651876	0.00478979
ENSMUSG00000032194.8:Kank2	1.97731	7.19528	27.9451	0.000652339	0.00478979
ENSMUSG00000075590.2:Nrbp2	1.79768	5.7767	27.9431	0.000652493	0.00478979
ENSMUSG00000031570.15:Ppapdc1b	-1.6771	3.68851	27.7204	0.000653114	0.00479078
ENSMUSG00000032126.14:Hmbs	-1.49033	5.28007	27.9308	0.000653434	0.00479078
ENSMUSG00000033948.3:Zswim5	-2.29676	0.80094	27.6291	0.000654007	0.00479201
ENSMUSG00000049775.15:Tmsb4x	-2.09205	9.7725	27.8973	0.000656024	0.00480383
ENSMUSG00000026705.15:Klhl20	1.62337	4.31395	27.7856	0.000657914	0.00481214
ENSMUSG00000030247.8:Kcnj8	1.33237	5.97584	27.665	0.000657969	0.00481214
ENSMUSG00000008206.14:Cers4	2.43776	2.34003	27.8574	0.000659123	0.00481518
ENSMUSG00000026073.12:Il1r2	2.43111	6.61013	27.8565	0.000659197	0.00481518
ENSMUSG00000090523.2:Gypc	3.22459	2.70721	27.8406	0.000660429	0.0048198
ENSMUSG00000030579.9:Tyrobp	-3.00764	2.90496	27.8366	0.000660748	0.0048198
ENSMUSG00000039879.8:Heca	2.12164	4.16453	27.8327	0.000661047	0.0048198
ENSMUSG00000033256.13:Shf	2.33009	3.88959	27.8188	0.000662134	0.00482476
ENSMUSG00000023885.8:Thbs2	3.57873	4.37861	27.8056	0.000663176	0.0048275
ENSMUSG00000001020.8:S100a4	-1.87658	4.35273	27.8037	0.000663324	0.0048275
ENSMUSG00000039976.3:Tbc1d16	2.50194	3.28069	27.7663	0.000666264	0.00484593
ENSMUSG00000021840.15:Mapk1ip1l	2.28356	4.18449	27.714	0.000670409	0.00487309
ENSMUSG00000051043.15:Gprc5c	-2.05453	1.35042	27.4098	0.000671494	0.00487799
ENSMUSG00000038301.14:Snx10	3.69397	3.96972	27.6828	0.000672894	0.00488517
ENSMUSG00000055022.13:Cntn1	1.72762	3.09955	27.3856	0.000673454	0.00488625
ENSMUSG00000029236.4:Nmu	-2.28205	3.13163	27.645	0.000675924	0.00490005
ENSMUSG00000002608.7:Ccdc97	-1.50189	3.84075	29.1252	0.000676182	0.00490005
ENSMUSG00000038967.12:Pdk2	1.31619	5.79216	27.4117	0.000677008	0.00490304
ENSMUSG00000055932.13:Fto	1.60812	5.16142	27.6239	0.00067762	0.00490448
ENSMUSG00000019907.9:Ppp1r12a	2.04089	7.37828	27.5918	0.000680216	0.00492027
ENSMUSG00000075217.1:4833423E24Rik	-4.04927	8.88872	27.5727	0.000681762	0.00492575
ENSMUSG00000062380.3:Tubb3	1.6167	6.61676	27.5722	0.000681804	0.00492575
ENSMUSG00000103243.1:Lce1d	2.64505	8.53458	27.5543	0.000683256	0.00493324
ENSMUSG00000026940.3:Ccdc183	3.67072	0.602934	27.5459	0.000683946	0.00493329
ENSMUSG00000027305.8:Ndufaf1	1.4596	4.43898	27.256	0.000684094	0.00493329
ENSMUSG00000038650.13:Rnh1	-1.34649	7.36845	27.2476	0.000684797	0.00493536
ENSMUSG00000032459.9:Mrps22	-1.33363	5.04426	27.2377	0.000685621	0.0049383
ENSMUSG00000039774.11:Galnt12	1.6336	3.01605	28.0912	0.000687678	0.00494485
ENSMUSG00000024330.15:Col11a2	-3.54333	1.48948	27.5002	0.000687681	0.00494485
ENSMUSG00000024098.5:Twsg1	2.42664	4.91196	27.499	0.00068778	0.00494485
ENSMUSG00000042439.11:Zfp532	2.07686	5.78405	27.4689	0.000690259	0.00495967
ENSMUSG00000055322.13:Tns1	3.25153	9.70089	27.4604	0.000690957	0.00496168
ENSMUSG00000060550.14:H2-Q7	-1.57506	4.73223	27.4436	0.000692349	0.00496576
ENSMUSG00000039058.10:Ak5	4.48883	2.40595	27.4408	0.00069258	0.00496576
ENSMUSG00000028344.11:Invs	2.679	3.02179	27.4384	0.00069278	0.00496576
ENSMUSG00000031304.17:Il2rg	-3.70241	1.09888	27.4193	0.000694359	0.00497408
ENSMUSG00000016487.14:Ppfibp1	1.88254	6.52165	27.3984	0.000696099	0.00498198
ENSMUSG00000050730.15:Arhgap42	2.16099	4.16348	27.396	0.000696303	0.00498198
ENSMUSG00000025020.10:Slit1	-4.15598	1.12587	27.3471	0.000700393	0.00500823
ENSMUSG00000067279.2:Ppp1r3c	2.62814	4.75248	27.3301	0.000701826	0.00501545
ENSMUSG00000006442.10:Srm	-1.63022	6.38038	27.3142	0.000703166	0.00502201
ENSMUSG00000068744.11:Psrc1	-2.6855	1.27165	27.2111	0.000704734	0.00503018
ENSMUSG00000059555.6:Tor4a	-3.58042	1.13249	27.2679	0.000707085	0.00504393
ENSMUSG00000036825.11:Ssx2ip	1.70258	3.85707	27.1562	0.000709419	0.00505645
ENSMUSG00000025235.7:Bbs4	1.84722	3.6231	27.2373	0.000709692	0.00505645
ENSMUSG00000023064.4:Sncg	-2.71234	5.94092	27.1979	0.000713063	0.00507742
ENSMUSG00000027613.14:Eif6	-1.90819	7.0282	27.1757	0.000714968	0.0050862
ENSMUSG00000016756.15:Cmah	3.55177	1.01333	27.1731	0.000715199	0.0050862
ENSMUSG00000035232.8:Pdk3	1.51063	4.69704	27.0847	0.000715582	0.0050862
ENSMUSG00000035547.13:Capn5	1.93765	5.16755	27.1179	0.000719968	0.00511432
ENSMUSG00000055884.7:Fancm	-1.98628	2.89923	26.9939	0.000724115	0.00513807
ENSMUSG00000024197.9:Plin3	-1.3113	5.71835	26.8704	0.000724178	0.00513807
ENSMUSG00000028247.2:Coq3	-1.32626	5.36176	26.8469	0.000724965	0.00514058
ENSMUSG00000020092.8:Pald1	1.98903	3.64181	27.0437	0.000726455	0.00514471
ENSMUSG00000026436.14:Elk4	1.61624	3.07772	27.0437	0.000727548	0.00514471
ENSMUSG00000026678.9:Rgs5	2.45475	7.50249	27.0275	0.000727883	0.00514471
ENSMUSG00000032643.11:Fhl3	2.38608	3.72847	27.0274	0.000727891	0.00514471
ENSMUSG00000042642.12:Flad1	-1.40487	5.19927	26.9267	0.000728468	0.00514471
ENSMUSG00000039377.7:Hlx	-2.92578	2.29147	27.0206	0.000728486	0.00514471
ENSMUSG00000062694.7:Cav3	2.81951	3.2559	27.0162	0.000728873	0.00514471
ENSMUSG00000034116.16:Vav1	3.37675	3.66047	27.0118	0.000729266	0.00514471
ENSMUSG00000030443.15:Zfp583	2.47062	1.02191	26.7305	0.000729447	0.00514471
ENSMUSG00000030609.17:Aen	-1.47864	3.94789	33.8875	0.000732035	0.00515989
ENSMUSG00000027784.10:Ppm1l	2.29735	3.54306	26.9679	0.00073315	0.00516468
ENSMUSG00000032380.7:Dapk2	-1.52453	4.43127	26.8069	0.000735461	0.00517789
ENSMUSG00000026414.12:Tnnt2	-3.5102	4.43723	26.9248	0.000737	0.00518541
ENSMUSG00000027166.13:Dnajc24	-2.08829	2.42879	26.7515	0.000737767	0.00518541
ENSMUSG00000033781.6:Asb13	2.23877	2.52866	26.9154	0.00073784	0.00518541
ENSMUSG00000029068.15:Ccnl2	-1.39437	5.17513	26.7784	0.00074031	0.00519321
ENSMUSG00000024346.5:Pfdn1	-1.5764	6.56346	26.8873	0.000740365	0.00519321
ENSMUSG00000029502.13:Golga3	1.26873	5.65185	28.9992	0.000740783	0.00519321
ENSMUSG00000038615.16:Nfe2l1	1.37156	7.93519	26.6022	0.000741075	0.00519321
ENSMUSG00000074852.3:Hpse2	2.26709	3.77228	26.8787	0.000741137	0.00519321
ENSMUSG00000026385.15:Dbi	-1.83552	9.88043	26.7875	0.000741927	0.0051942
ENSMUSG00000023966.7:Rsph9	-2.91014	1.23764	26.8674	0.000742153	0.0051942
ENSMUSG00000028889.16:Yrdc	-1.66176	2.72619	28.1103	0.000744473	0.00520736
ENSMUSG00000033713.10:Foxn3	2.05619	3.8986	26.8138	0.000747014	0.00522206
ENSMUSG00000047907.11:Tshz2	2.75608	6.20205	26.7911	0.000749082	0.00523343
ENSMUSG00000054770.15:Kctd18	-1.63918	2.90869	26.4983	0.000750665	0.00524141
ENSMUSG00000014195.14:Dnajc7	-1.30688	7.32351	26.4656	0.000753717	0.00525962
ENSMUSG00000004268.10:Emg1	-1.96102	4.76136	26.6987	0.000757571	0.00528183
ENSMUSG00000046605.13:B3gntl1	3.01601	2.47624	26.6964	0.00075779	0.00528183
ENSMUSG00000046731.4:Kctd11	2.73704	3.92487	26.6821	0.000759114	0.00528796
ENSMUSG00000024217.9:Snrpc	-1.50097	5.91584	26.665	0.000760701	0.00529436
ENSMUSG00000038670.9:Mybpc2	-2.40105	4.00256	26.6618	0.000760993	0.00529436
ENSMUSG00000032011.4:Thy1	1.7585	5.10298	26.6565	0.000761494	0.00529436
ENSMUSG00000055980.2:Irs1	2.60478	2.24907	26.651	0.000762002	0.00529436
ENSMUSG00000028556.14:Dock7	1.26265	5.70963	26.8176	0.000762565	0.00529436
ENSMUSG00000038141.9:Tmem181a	-1.52194	3.57104	32.0318	0.000762708	0.00529436
ENSMUSG00000022546.4:Gpt	-1.87641	5.82631	26.6376	0.000763252	0.00529503
ENSMUSG00000056493.9:Foxk1	1.51544	3.98435	26.2634	0.000772921	0.00535898
ENSMUSG00000015478.12:Rnf5	-1.36892	5.7178	26.4584	0.000774316	0.00536552
ENSMUSG00000008461.5:Fut1	-3.40379	3.53928	26.5076	0.000775521	0.00537073
ENSMUSG00000080268.3:Brms1	-1.40239	5.97698	26.481	0.000778058	0.00538516
ENSMUSG00000020420.7:Zfp607	3.35281	1.25383	26.4684	0.000779266	0.00539038
ENSMUSG00000014329.13:Bicc1	2.17591	2.82285	26.4348	0.000782498	0.00540822
ENSMUSG00000037112.15:Sik2	2.61593	3.45525	26.4321	0.000782757	0.00540822
ENSMUSG00000027750.15:Postn	1.95279	5.48032	26.4012	0.000785745	0.00542571
ENSMUSG00000022034.9:Esco2	-4.53878	1.94418	26.3887	0.00078696	0.00543094
ENSMUSG00000057594.11:Arl16	-1.53991	4.07035	26.1537	0.000787804	0.0054332
ENSMUSG00000009112.3:Bcl2l13	1.66431	5.10907	26.3759	0.000788204	0.0054332
ENSMUSG00000059412.6:Fxyd2	-3.71834	1.57913	26.3708	0.0007887	0.00543347
ENSMUSG00000039033.10:Tasp1	1.6518	3.02907	26.0789	0.000790974	0.00544303
ENSMUSG00000002910.10:Arrdc2	-1.73256	2.33819	26.7492	0.000791005	0.00544303
ENSMUSG00000020728.16:Cep112	2.0102	2.27279	26.0273	0.000796116	0.00547358
ENSMUSG00000027454.9:Gins1	-2.64647	1.74804	26.2924	0.000796366	0.00547358
ENSMUSG00000038587.8:Akap12	2.10591	6.76356	26.2703	0.000798555	0.00548544
ENSMUSG00000071858.3:Gm94	-2.7327	9.2127	26.2565	0.000799916	0.00549162
ENSMUSG00000039716.11:Dock3	4.02127	2.42127	26.2231	0.000803238	0.00550653
ENSMUSG00000086848.3:Lce6a	3.1023	6.39233	26.2188	0.000803657	0.00550653
ENSMUSG00000020000.7:Moxd1	-3.7252	1.69882	26.2165	0.000803889	0.00550653
ENSMUSG00000021125.6:Arg2	3.37373	1.81211	26.216	0.000803944	0.00550653
ENSMUSG00000026914.14:Psmd14	-1.25351	6.30476	27.9886	0.000804929	0.0055101
ENSMUSG00000031805.16:Jak3	-2.78085	0.895633	26.0434	0.000805689	0.00551119
ENSMUSG00000063564.12:Col23a1	2.02237	3.27426	26.1867	0.000806866	0.00551119
ENSMUSG00000029486.12:Mrpl1	-1.33016	5.50286	26.0709	0.000806885	0.00551119
ENSMUSG00000039987.14:Phtf2	2.34484	4.04781	26.1859	0.000806945	0.00551119
ENSMUSG00000033688.8:1300017J02Rik	-2.92253	2.32331	26.1687	0.000808672	0.00551933
ENSMUSG00000041012.3:Cmtm8	-2.02178	4.53765	26.1648	0.000809068	0.00551933
ENSMUSG00000071660.9:Ttc9c	-1.90822	2.59423	25.888	0.000810209	0.00552225
ENSMUSG00000021468.7:Sptlc1	-1.76412	6.64567	26.1512	0.000810427	0.00552225
ENSMUSG00000033444.12:Specc1l	1.49938	5.26843	26.1364	0.000811923	0.0055277
ENSMUSG00000032363.14:Adamts7	-1.99734	2.22224	25.8671	0.000812346	0.0055277
ENSMUSG00000040170.12:Fmo2	4.33626	5.87235	26.1295	0.000812623	0.0055277
ENSMUSG00000025170.12:Rab40b	-2.07328	2.58386	26.026	0.000815126	0.00554155
ENSMUSG00000038119.13:Cdon	3.67995	4.80635	26.087	0.000816924	0.00555059
ENSMUSG00000034480.17:Diap2	2.43432	2.89685	26.0727	0.000818378	0.00555729
ENSMUSG00000041685.14:Fcho2	2.63105	4.84307	26.0596	0.000819715	0.00556319
ENSMUSG00000027323.9:Rad51	-3.66878	1.8533	26.048	0.000820898	0.00556804
ENSMUSG00000020321.14:Mdh1	-1.43945	7.98091	25.8495	0.000821557	0.00556932
ENSMUSG00000017057.9:Il13ra1	2.37944	5.52197	26.0161	0.000824173	0.00558047
ENSMUSG00000032485.13:Scap	-1.26833	6.65402	25.7514	0.000824327	0.00558047
ENSMUSG00000028710.15:Atpaf1	1.87	2.7927	25.7686	0.000824613	0.00558047
ENSMUSG00000079465.7:Col4a3	3.26225	1.18628	25.9383	0.000832217	0.00562873
ENSMUSG00000026028.11:Trak2	1.83226	5.42097	25.9235	0.000833754	0.00563591
ENSMUSG00000029446.13:Psph	-1.6416	3.28516	25.6494	0.000835069	0.00564158
ENSMUSG00000073434.10:Wdr90	-1.87297	3.00543	25.7967	0.000836225	0.00564379
ENSMUSG00000029436.9:Mmp17	2.45178	4.15199	25.8987	0.000836346	0.00564379
ENSMUSG00000002204.8:Napsa	-3.50279	1.54429	25.8714	0.000839216	0.00565862
ENSMUSG00000003865.13:Gys1	1.38901	4.5243	31.5448	0.000839768	0.00565862
ENSMUSG00000027661.4:Slc2a10	2.74168	1.48065	25.8599	0.000840426	0.00565862
ENSMUSG00000041343.17:Ankrd42	1.49267	3.83831	25.5989	0.000840451	0.00565862
ENSMUSG00000062012.12:Zfp13	2.61785	2.96147	25.8393	0.000842595	0.00566984
ENSMUSG00000057963.8:Itpk1	1.66836	4.6821	25.8212	0.000844505	0.00567948
ENSMUSG00000041482.15:Piezo2	2.79239	1.28964	25.8075	0.000845966	0.00568174
ENSMUSG00000032470.15:Mras	2.4121	1.63616	25.7186	0.000846038	0.00568174
ENSMUSG00000036411.9:9530077C05Rik	2.83647	1.98444	25.8045	0.000846277	0.00568174
ENSMUSG00000039886.7:Tmem120a	-1.76956	4.86508	25.7785	0.000849051	0.00569713
ENSMUSG00000019794.12:Katna1	1.38323	5.65237	25.7421	0.000850663	0.00570473
ENSMUSG00000049536.5:Tceal1	2.02326	3.14775	25.7558	0.000851477	0.00570696
ENSMUSG00000021669.13:Col4a3bp	2.47723	4.58738	25.7158	0.000855766	0.00573001
ENSMUSG00000033379.12:Atp6v0b	-1.34806	6.75566	25.6273	0.000855881	0.00573001
ENSMUSG00000032872.15:Cyb5r4	-1.24788	6.33536	25.4463	0.000858445	0.00574079
ENSMUSG00000027751.12:Supt20	-1.25578	5.57958	29.3133	0.000858742	0.00574079
ENSMUSG00000022724.14:Mina	1.32474	4.95626	25.4284	0.000858942	0.00574079
ENSMUSG00000024277.13:Mapre2	1.84287	4.72947	25.6763	0.000860034	0.00574485
ENSMUSG00000035239.6:Neu3	2.04523	1.79352	25.4041	0.000861625	0.00575017
ENSMUSG00000019897.8:Ccdc59	1.31948	4.93206	28.6192	0.000861799	0.00575017
ENSMUSG00000030528.11:Blm	-1.97312	2.05972	25.3919	0.000862969	0.00575061
ENSMUSG00000001435.13:Col18a1	-1.71034	5.37108	25.6469	0.000863231	0.00575061
ENSMUSG00000020315.17:Sptbn1	1.73954	8.02972	25.6461	0.000863318	0.00575061
ENSMUSG00000020897.11:Aurkb	-2.05102	3.3257	25.6221	0.000865936	0.00576481
ENSMUSG00000032271.12:Nnmt	-7.60567	1.02456	34.8891	0.000869702	0.00578664
ENSMUSG00000029175.16:Slc35f6	-1.60284	4.36755	25.5565	0.000873143	0.00580628
ENSMUSG00000048922.17:Cdca2	-4.42374	2.34483	25.5079	0.000878526	0.00583881
ENSMUSG00000034586.13:Hid1	-1.54779	4.03524	25.3344	0.000881023	0.00585212
ENSMUSG00000050379.14:Sept6	1.52472	3.45558	27.3692	0.000883031	0.00585888
ENSMUSG00000030316.12:Tamm41	-1.28858	5.15499	27.3289	0.000883098	0.00585888
ENSMUSG00000043518.7:Rai2	1.92402	5.06202	25.4537	0.000884584	0.00585888
ENSMUSG00000063568.10:Jazf1	2.27667	2.71852	25.4398	0.000886147	0.00585888
ENSMUSG00000020326.7:Ccng1	1.47501	5.46128	25.439	0.00088623	0.00585888
ENSMUSG00000031949.16:Adat1	1.87739	1.61336	25.1827	0.000886492	0.00585888
ENSMUSG00000013707.3:Tnfaip8l2	-4.11777	0.82972	25.4351	0.000886672	0.00585888
ENSMUSG00000019943.9:Atp2b1	1.68507	4.96496	25.4348	0.000886707	0.00585888
ENSMUSG00000049038.2:Mterf2	1.75112	3.21737	25.2563	0.000887065	0.00585888
ENSMUSG00000002688.7:Prkd1	2.05801	3.6306	25.4293	0.000887324	0.00585888
ENSMUSG00000021823.9:Vcl	2.07464	8.05409	25.4248	0.000887831	0.00585888
ENSMUSG00000041241.11:Mul1	1.72514	3.84963	25.4236	0.000887964	0.00585888
ENSMUSG00000021796.13:Bmpr1a	1.92251	5.16995	25.3465	0.000896717	0.00591157
ENSMUSG00000090213.1:Tmem189	-1.82731	3.42765	25.3403	0.000897419	0.00591157
ENSMUSG00000019817.17:Plagl1	2.6164	2.65705	25.3401	0.000897444	0.00591157
ENSMUSG00000053110.12:Yap1	2.35879	6.70446	25.328	0.000898827	0.0059174
ENSMUSG00000021156.15:Zmynd11	1.66665	6.37088	25.3177	0.000900008	0.00592189
ENSMUSG00000040990.16:Sh3kbp1	-1.9999	5.26771	25.3027	0.000901726	0.00592991
ENSMUSG00000027569.14:Mrgbp	-2.03893	2.81453	25.2863	0.000903619	0.00593907
ENSMUSG00000029767.15:Calu	2.10005	6.97018	25.2684	0.000905681	0.00594864
ENSMUSG00000059668.5:Krt4	3.65581	13.2001	25.2622	0.000906403	0.00594864
ENSMUSG00000030062.7:Rpn1	-1.29547	7.63576	27.0852	0.000906579	0.00594864
ENSMUSG00000022200.7:Golph3	1.43553	5.50563	25.2415	0.000908802	0.00595994
ENSMUSG00000025195.8:Dnmbp	1.69071	5.12575	25.2192	0.000911395	0.00597364
ENSMUSG00000058761.4:Rnf169	2.47189	1.89559	25.2081	0.00091268	0.00597566
ENSMUSG00000004591.15:Pkn2	1.37015	5.41379	25.1527	0.000912711	0.00597566
ENSMUSG00000025209.4:Peo1	-1.48413	4.41575	25.0589	0.000917991	0.00600692
ENSMUSG00000022159.15:Rab2b	1.63547	3.68634	25.039	0.000920693	0.00601992
ENSMUSG00000022711.14:Pmm2	-1.35148	4.66862	27.6228	0.000920992	0.00601992
ENSMUSG00000023961.15:Enpp4	1.96411	2.69487	25.0135	0.000925791	0.00604796
ENSMUSG00000006585.2:Cdt1	-2.18565	2.38138	25.0776	0.000927806	0.00605464
ENSMUSG00000042460.5:C1galt1	1.82458	2.20188	24.8248	0.000928605	0.00605464
ENSMUSG00000041556.8:Fbxo2	2.49153	1.61891	25.0159	0.000928672	0.00605464
ENSMUSG00000039713.15:Plekhg5	-1.49892	3.56347	28.8746	0.000928906	0.00605464
ENSMUSG00000032199.11:Polr2m	1.27108	7.15988	28.455	0.000929364	0.00605464
ENSMUSG00000042032.12:Mat2b	1.23515	5.85151	33.3303	0.000930919	0.00606144
ENSMUSG00000044534.7:Ackr2	-2.20394	1.38774	24.7795	0.00093411	0.00607888
ENSMUSG00000094443.1:Sgol2b	-3.07194	1.22304	25.0228	0.000934621	0.00607888
ENSMUSG00000030127.14:Cops7a	-1.26369	5.63356	24.8313	0.000936516	0.00608637
ENSMUSG00000027860.14:Vangl1	-2.00803	3.75132	25.0047	0.000936799	0.00608637
ENSMUSG00000030137.8:Tuba8	-1.88075	6.51397	24.9913	0.00093842	0.00609159
ENSMUSG00000073409.11:H2-Q6	-1.94065	3.6002	24.9896	0.000938628	0.00609159
ENSMUSG00000038437.10:Mllt6	2.21598	4.69101	24.9849	0.000939191	0.00609169
ENSMUSG00000017307.14:Acot8	1.39812	4.35388	25.5692	0.00093967	0.00609169
ENSMUSG00000052914.4:Cyp2j6	-2.08402	3.44367	24.9582	0.000942429	0.00610624
ENSMUSG00000030557.15:Mef2a	2.39723	4.50271	24.941	0.000944521	0.00611405
ENSMUSG00000047216.8:Cdh19	2.87676	1.74316	24.9327	0.000945527	0.00611405
ENSMUSG00000025364.11:Pa2g4	-1.40341	8.54656	24.6862	0.000945588	0.00611405
ENSMUSG00000040699.12:Limd2	-2.18667	3.00981	24.9313	0.000945695	0.00611405
ENSMUSG00000034473.12:Sec22a	-1.74694	2.8359	24.673	0.000947221	0.00612059
ENSMUSG00000038193.3:Hand2	2.22678	6.00979	24.8967	0.00094993	0.00613475
ENSMUSG00000040723.13:Rcsd1	-2.14636	2.27817	24.8181	0.000952024	0.00614493
ENSMUSG00000038902.13:Pogz	1.99782	4.55518	24.8324	0.000957861	0.00617925
ENSMUSG00000038188.16:Scarf1	-2.43776	2.38962	24.8039	0.000961397	0.00619868
ENSMUSG00000004730.13:Adgre1	-3.52357	1.46287	24.785	0.000963746	0.00620879
ENSMUSG00000046329.13:Slc25a23	2.20016	5.37844	24.7829	0.00096401	0.00620879
ENSMUSG00000006586.14:Runx1t1	3.08466	2.33542	24.7766	0.000964793	0.00621046
ENSMUSG00000035828.10:Pim3	-2.20773	5.36379	24.7649	0.000966259	0.00621653
ENSMUSG00000073733.4:Rsg1	2.25004	1.44846	24.5077	0.000968011	0.00622443
ENSMUSG00000030545.8:Pex11a	-1.66613	3.15048	24.5015	0.000968805	0.00622616
ENSMUSG00000024791.9:Cdca5	-3.79042	1.49725	24.7143	0.000972622	0.00624578
ENSMUSG00000040711.7:Sh3pxd2b	2.02373	3.65338	24.712	0.00097291	0.00624578
ENSMUSG00000021273.9:Fdft1	-1.40732	7.0853	24.6918	0.000973523	0.00624609
ENSMUSG00000043384.14:Gprasp1	1.27287	5.20189	26.9656	0.000974012	0.00624609
ENSMUSG00000071847.11:Apcdd1	-1.95828	4.16704	24.6963	0.000974907	0.00624846
ENSMUSG00000054027.7:Nt5dc3	2.09429	2.88047	24.6777	0.00097726	0.00625763
ENSMUSG00000038252.12:Ncapd2	-1.93103	4.41152	24.6731	0.000977844	0.00625763
ENSMUSG00000001053.14:N4bp3	-1.33844	5.28475	24.5986	0.000978157	0.00625763
ENSMUSG00000018209.14:Stk4	2.51621	4.53081	24.6684	0.000978446	0.00625763
ENSMUSG00000053552.13:Ebf4	2.26524	1.9454	24.5841	0.000982172	0.00627807
ENSMUSG00000067714.12:Lpar5	-2.57003	2.94463	24.6287	0.000983511	0.00627991
ENSMUSG00000023055.8:Calcoco1	1.33447	6.92143	24.5478	0.000983517	0.00627991
ENSMUSG00000061462.14:Obscn	-2.80844	1.68415	24.6087	0.000986077	0.00629287
ENSMUSG00000001661.5:Hoxc6	-1.52676	3.93168	24.4378	0.000986665	0.00629324
ENSMUSG00000027210.19:Meis2	1.59551	5.37642	24.584	0.000989248	0.00630633
ENSMUSG00000019952.13:Poc1b	1.63557	4.08322	24.5635	0.000991894	0.00631979
ENSMUSG00000083012.7:Fam220a	-1.45029	4.01763	24.3146	0.000993027	0.00632362
ENSMUSG00000019872.12:Smpdl3a	-2.54647	5.08392	24.5427	0.000994587	0.00633016
ENSMUSG00000078651.7:Aoc2	1.80373	2.73297	24.2658	0.00099947	0.00635783
ENSMUSG00000024981.5:Acsl5	-1.27739	7.12869	24.2572	0.00100061	0.0063617
ENSMUSG00000021318.14:Gli3	2.48519	3.03632	24.489	0.00100159	0.0063645
ENSMUSG00000028799.14:Zfp362	1.44447	3.91184	24.8185	0.00100355	0.00637351
ENSMUSG00000015090.12:Ptgds	2.0025	2.29006	24.2358	0.00100446	0.00637592
ENSMUSG00000051346.8:Spryd4	-1.69059	2.88206	24.2211	0.00100542	0.00637736
ENSMUSG00000025907.13:Rb1cc1	1.35057	6.09145	24.4553	0.00100602	0.00637736
ENSMUSG00000019997.10:Ctgf	2.6895	4.44767	24.4532	0.0010063	0.00637736
ENSMUSG00000003617.15:Cp	-3.1923	2.19961	24.4254	0.00100996	0.00639713
ENSMUSG00000042157.2:Sprr2i	-4.12849	6.12811	24.3984	0.00101355	0.00641644
ENSMUSG00000032925.15:Itgbl1	-2.67729	1.74877	24.3851	0.00101532	0.00642356
ENSMUSG00000019278.4:Dpep1	-2.25077	2.42443	24.3818	0.00101576	0.00642356
ENSMUSG00000035299.15:Mid1	3.44476	2.23677	24.374	0.0010168	0.00642673
ENSMUSG00000047045.16:Tmem164	-1.81357	3.15883	24.3113	0.00101794	0.00642947
ENSMUSG00000035513.18:Ntng2	-4.48402	1.50727	24.356	0.0010192	0.00642947
ENSMUSG00000001829.15:Clpb	-1.38	5.26212	24.3397	0.00101921	0.00642947
ENSMUSG00000079610.7:Ankrd39	2.29829	3.28024	24.3545	0.0010194	0.00642947
ENSMUSG00000020150.12:Gamt	1.54486	3.8214	24.153	0.00102453	0.00645843
ENSMUSG00000028980.13:H6pd	2.08697	4.38509	24.3095	0.00102544	0.0064607
ENSMUSG00000042628.7:Zfyve1	1.30156	4.94054	24.0677	0.0010263	0.00646269
ENSMUSG00000024083.14:Pja2	1.78377	6.05151	24.2741	0.00103024	0.00647828
ENSMUSG00000003235.11:Eif2b5	-1.244	6.6522	24.0543	0.00103026	0.00647828
ENSMUSG00000026034.16:Clk1	-1.48905	6.41202	24.2728	0.00103041	0.00647828
ENSMUSG00000019087.12:Atp6ap1	-1.31397	6.9994	24.1307	0.00103643	0.00651268
ENSMUSG00000003154.14:Foxj2	1.82169	4.6394	24.2129	0.00103857	0.00652257
ENSMUSG00000020100.14:Slc29a3	-2.01219	2.77021	24.2068	0.00103941	0.00652257
ENSMUSG00000098112.6:Bin2	2.53189	3.07917	24.205	0.00103965	0.00652257
ENSMUSG00000021798.12:Ldb3	1.75453	3.81641	24.1705	0.0010444	0.00654587
ENSMUSG00000018830.8:Myh11	2.54837	13.9447	24.1615	0.00104464	0.00654587
ENSMUSG00000071647.4:Eml3	-1.27361	6.06058	24.0818	0.00104502	0.00654587
ENSMUSG00000024556.3:Me2	1.70308	3.84727	24.1377	0.00104894	0.00656697
ENSMUSG00000029090.11:Adgra3	1.7106	4.41289	24.1319	0.00104974	0.0065685
ENSMUSG00000024737.2:Slc15a3	-2.05079	3.02629	24.1272	0.00105039	0.00656908
ENSMUSG00000002028.11:Kmt2a	2.51688	4.5787	24.107	0.00105321	0.00657715
ENSMUSG00000023367.13:Tmem176a	-1.51543	6.05126	24.104	0.00105362	0.00657715
ENSMUSG00000028756.11:Pink1	1.37534	6.51656	24.1029	0.00105377	0.00657715
ENSMUSG00000029478.15:Ncor2	1.43175	7.03827	24.1021	0.0010539	0.00657715
ENSMUSG00000023921.8:Mut	1.66769	5.5229	24.0879	0.00105587	0.00658422
ENSMUSG00000034412.12:Tbc1d10a	-1.5404	5.72991	24.0844	0.00105636	0.00658422
ENSMUSG00000024664.4:Fads3	2.20935	4.64288	24.082	0.00105669	0.00658422
ENSMUSG00000045410.16:Akr1e1	-3.63796	1.6414	24.0759	0.00105755	0.00658612
ENSMUSG00000074749.9:Kiz	2.25631	4.8095	24.0488	0.00106136	0.00660541
ENSMUSG00000042524.12:Sun2	1.32042	7.20494	23.9331	0.00106176	0.00660541
ENSMUSG00000027680.14:Fxr1	1.28645	6.39285	23.9622	0.00106305	0.00660997
ENSMUSG00000028391.15:Wdr31	-2.04544	2.74052	24.0311	0.00106385	0.00661147
ENSMUSG00000033685.11:Ucp2	-2.46411	6.98335	24.0172	0.00106582	0.00662023
ENSMUSG00000006576.15:Slc4a3	2.27357	5.33717	23.998	0.00106854	0.00663367
ENSMUSG00000012123.14:Aim1l	-1.45326	7.21397	23.9933	0.0010692	0.0066338
ENSMUSG00000025743.13:Sdc3	2.67653	4.40008	23.99	0.00106968	0.0066338
ENSMUSG00000026274.10:Pask	-3.40113	1.71162	23.9854	0.00107033	0.00663434
ENSMUSG00000058022.12:Adtrp	-2.71463	7.13559	23.9304	0.00107818	0.00667953
ENSMUSG00000026281.14:Dtymk	-2.26142	4.01412	23.9241	0.00107908	0.00668166
ENSMUSG00000030785.7:Cox6a2	4.18951	2.62483	23.9149	0.00108041	0.00668639
ENSMUSG00000026203.15:Dnajb2	-1.23036	5.5713	30.9215	0.00108651	0.00672063
ENSMUSG00000028386.1:Slc46a2	1.78966	6.52136	23.8681	0.00108716	0.00672115
ENSMUSG00000038025.7:Phf2	1.85961	5.19288	23.8412	0.00109107	0.00674181
ENSMUSG00000045193.12:Cirbp	1.32491	5.46884	23.7766	0.00109288	0.00674949
ENSMUSG00000016984.7:Etaa1	-1.54594	3.66955	23.6412	0.00109595	0.00676493
ENSMUSG00000030319.8:Cand2	1.3828	4.3215	26.601	0.0010972	0.0067691
ENSMUSG00000051557.14:Pusl1	-1.80579	3.81504	23.7904	0.00109851	0.00677052
ENSMUSG00000029253.11:Cenpc1	-1.62098	2.80094	23.5616	0.00109857	0.00677052
ENSMUSG00000025902.12:Sox17	-2.30788	1.45107	23.6591	0.00110152	0.00678391
ENSMUSG00000042340.5:Ctf1	-1.97889	1.86008	23.5394	0.00110188	0.00678391
ENSMUSG00000029048.3:Rer1	-1.24008	6.90216	26.0667	0.00110275	0.0067857
ENSMUSG00000019437.16:Tlcd1	-2.55936	5.74738	23.7548	0.00110375	0.00678833
ENSMUSG00000020524.15:Gria1	2.73075	1.95907	23.7312	0.00110724	0.00680628
ENSMUSG00000031990.13:Jam3	1.76308	3.58225	23.702	0.00111158	0.00682944
ENSMUSG00000092558.3:Med20	-1.65797	2.94569	23.4592	0.00111397	0.00684055
ENSMUSG00000021910.14:Nisch	-1.24769	7.0983	30.5659	0.00111606	0.00684989
ENSMUSG00000009733.8:Tfcp2	-1.62104	2.87748	23.4294	0.00111851	0.00686136
ENSMUSG00000021476.8:Habp4	-1.27891	5.14454	23.4865	0.00112047	0.00686985
ENSMUSG00000069833.11:Ahnak	1.59111	10.9674	23.4065	0.001122	0.0068722
ENSMUSG00000039191.11:Rbpj	2.26375	4.47143	23.6292	0.0011225	0.0068722
ENSMUSG00000029657.14:Hsph1	1.41881	7.34677	23.6286	0.00112259	0.0068722
ENSMUSG00000024578.2:Il17b	-3.97021	3.83113	23.591	0.00112829	0.00690349
ENSMUSG00000034563.15:Ccpg1	1.21365	5.8334	25.7954	0.00113362	0.00693257
ENSMUSG00000078713.7:Tomm5	-1.41798	3.98668	24.5351	0.00113939	0.00696414
ENSMUSG00000033565.15:Rbfox2	1.22476	5.59155	31.5784	0.00113996	0.00696414
ENSMUSG00000016559.13:H3f3b	-1.27795	7.84435	23.2717	0.00114335	0.00698124
ENSMUSG00000019883.9:Echdc1	-1.24103	5.31672	30.744	0.00114994	0.0070179
ENSMUSG00000026664.7:Phyh	1.61953	5.39445	23.4326	0.00115266	0.00703086
ENSMUSG00000025809.14:Itgb1	1.9749	9.60945	23.4262	0.00115366	0.00703333
ENSMUSG00000022231.9:Sema5a	-2.00641	2.37344	23.3352	0.00115493	0.00703748
ENSMUSG00000078429.7:Ctdsp2	1.8636	5.21359	23.4077	0.00115654	0.00704366
ENSMUSG00000014550.13:Rbsn	1.88066	4.16693	23.3921	0.00115899	0.00705084
ENSMUSG00000001418.12:Glmp	-1.29779	5.33698	23.3243	0.00115926	0.00705084
ENSMUSG00000047878.11:A4galt	2.66635	4.33361	23.3889	0.0011595	0.00705084
ENSMUSG00000057134.4:Ado	1.92426	2.94455	23.3793	0.001161	0.00705636
ENSMUSG00000038619.11:Ensa	1.23192	5.40995	30.7412	0.00116353	0.0070681
ENSMUSG00000027452.10:Acss1	1.46687	5.09501	23.3254	0.00116952	0.00710089
ENSMUSG00000073557.10:Ppp1r12b	3.17172	5.62637	23.2949	0.00117438	0.00712671
ENSMUSG00000002846.9:Timmdc1	-1.78544	4.27408	23.2831	0.00117625	0.00713446
ENSMUSG00000040276.13:Pacsin1	4.13547	3.0142	23.277	0.00117724	0.00713474
ENSMUSG00000042684.8:Npl	1.98935	6.40291	23.2753	0.0011775	0.00713474
ENSMUSG00000001105.14:Ift20	-1.79821	6.10505	23.2631	0.00117946	0.00714245
ENSMUSG00000036990.12:Otud4	1.89645	4.40623	23.2599	0.00117998	0.00714245
ENSMUSG00000058656.11:Samd12	2.3326	2.532	23.2414	0.00118295	0.0071568
ENSMUSG00000034463.3:Scara3	2.26257	3.68912	23.2333	0.00118426	0.00716105
ENSMUSG00000041360.7:D19Bwg1357e	-1.40233	6.14701	23.2252	0.00118557	0.00716306
ENSMUSG00000028716.14:Pdzk1ip1	-1.60921	7.21187	23.2237	0.0011858	0.00716306
ENSMUSG00000052062.13:Pard3b	2.61969	3.98126	23.215	0.00118721	0.00716473
ENSMUSG00000054051.6:Ercc6	-1.80965	3.37649	23.2115	0.00118777	0.00716473
ENSMUSG00000069633.11:Pex11g	-1.61083	3.03764	22.9912	0.00118789	0.00716473
ENSMUSG00000002635.10:Pdcd2l	-1.88669	2.96656	23.1941	0.0011906	0.00717523
ENSMUSG00000091811.1:Inafm1	-2.54558	3.08125	23.1926	0.00119083	0.00717523
ENSMUSG00000056832.13:Ttc26	-2.51044	1.16685	23.1006	0.0011977	0.00721271
ENSMUSG00000048351.13:Coa7	-2.03406	2.2565	23.0738	0.00119827	0.00721271
ENSMUSG00000047415.10:Gpr68	-3.32213	2.04911	23.1401	0.0011994	0.00721583
ENSMUSG00000028988.12:Ctnnbip1	-1.48046	6.52339	23.1265	0.00120163	0.00722357
ENSMUSG00000020986.12:Sec23a	1.50047	5.69826	23.1249	0.0012019	0.00722357
ENSMUSG00000032763.10:Ilvbl	-1.32955	6.46729	23.1162	0.00120333	0.00722851
ENSMUSG00000071078.5:Nr2c2ap	-1.59687	4.07597	23.1081	0.00120466	0.00723283
ENSMUSG00000046295.12:Ankle1	-3.64348	1.22049	23.0997	0.00120605	0.00723751
ENSMUSG00000053965.9:Pde5a	2.58765	6.51363	23.089	0.0012078	0.00724438
ENSMUSG00000000881.11:Dlg3	-1.48188	5.09157	23.0796	0.00120937	0.0072501
ENSMUSG00000047022.17:Mipol1	1.80693	3.43294	23.0719	0.00121064	0.00725404
ENSMUSG00000004789.9:Dlst	1.22281	5.9265	22.9555	0.00121162	0.00725584
ENSMUSG00000079491.8:H2-T10	-2.93427	2.53477	23.0627	0.00121216	0.00725584
ENSMUSG00000040204.6:2810417H13Rik	-3.63756	2.81683	23.0555	0.00121336	0.00725936
ENSMUSG00000039578.15:Ccser1	-2.53562	2.71808	23.0461	0.00121492	0.00726503
ENSMUSG00000055102.14:Zfp819	2.08534	0.781709	22.821	0.00121628	0.0072695
ENSMUSG00000081977.6:Flg	5.75994	5.1536	22.9821	0.00122564	0.00732176
ENSMUSG00000036052.13:Dnajb5	2.90825	6.86989	22.9679	0.00122803	0.00733233
ENSMUSG00000048249.13:Crebrf	2.48664	3.08446	22.9051	0.00123868	0.00739224
ENSMUSG00000041741.10:Pde3a	2.83106	3.45963	22.891	0.00124109	0.00740286
ENSMUSG00000035275.13:Raver2	2.32072	4.10511	22.8862	0.00124191	0.00740403
ENSMUSG00000029625.15:Cpsf4	-1.30092	4.78767	22.7121	0.00124278	0.00740549
ENSMUSG00000056174.8:Col8a2	1.48651	5.06206	22.8663	0.00124531	0.00740836
ENSMUSG00000024383.8:Map3k2	1.9133	2.25829	22.6511	0.00124544	0.00740836
ENSMUSG00000029452.17:Tmem116	2.64142	1.09435	22.8164	0.00124549	0.00740836
ENSMUSG00000062949.12:Atp11c	1.74007	2.50231	22.6488	0.00124586	0.00740836
ENSMUSG00000066704.5:Cyp2b19	2.86312	4.34618	22.8553	0.0012472	0.00740836
ENSMUSG00000038241.15:Cep250	1.85348	5.28321	22.8547	0.0012473	0.00740836
[truncated: 9,872 more rows]

## Sheet: Supp. Table 3
Supplementary Table 3: Read counts from GENCODE vM7 map and count pipeline: M. musculus smooth muscle versus N. stephensi and R. norvegicus foregut
Notes: minimum read count= 50, (sum of all samples)
ENS_ID	Gene Symbol	GSM1388412: SM Jejunum; Mus musculus; RNA-Seq	GSM1388406: SMC Jejunum; Mus musculus; RNA-Seq	Sample_705: foregut; Neotoma stephensi; RNA-Seq	Sample_711: foregut; Neotoma stephensi; RNA-Seq	Sample_714: foregut; Neotoma stephensi; RNA-Seq	Sample_13: foregut; Rattus norvegicus; RNA-Seq	Sample_14: foregut; Rattus norvegicus; RNA-Seq	Sample_15: foregut; Rattus norvegicus; RNA-Seq
ENSMUSG00000044041.4	Krt13	0	0	80827	227162	303027	116342	98521	115240
ENSMUSG00000074199.6	Krtdap	0	0	8529	17633	15834	70195	47620	88553
ENSMUSG00000041984.2	Rptn	0	0	9783	23532	77972	4970	1551	401
ENSMUSG00000054905.2	Stfa3	0	0	226	44	544	45882	25339	44735
ENSMUSG00000045539.3	Sprr3	0	0	169	667	4552	47839	33577	28930
ENSMUSG00000055561.9	Spink5	0	0	4072	8516	21020	18965	10102	6923
ENSMUSG00000033765.4	Calm4	0	0	8678	17560	26542	6507	4507	4582
ENSMUSG00000063651.10	Cnfn	0	0	4167	6257	6661	11950	9022	15853
ENSMUSG00000042092.5	Lce1c	0	0	9333	12211	21758	4611	767	1019
ENSMUSG00000031757.6	Mt4	0	0	3645	6011	9818	7164	5619	9677
ENSMUSG00000099269.2	Calm5	0	0	4328	9178	11968	3248	2201	2696
ENSMUSG00000046259.2	Sprr2h	0	0	1115	6417	3134	11322	3566	3926
ENSMUSG00000027528.11	Fabp9	0	0	5867	685	22379	3	2	3
ENSMUSG00000042306.10	S100a14	0	0	1263	4574	5769	5727	5053	6071
ENSMUSG00000061928.6	Dsg1b	0	0	213	1202	6222	9903	7362	3275
ENSMUSG00000059956.13	Serpinb12	0	0	330	961	2211	10586	7549	6038
ENSMUSG00000074155.1	Klk5	0	0	1910	2797	4596	7875	5061	4553
ENSMUSG00000041991.17	Hrnr	0	0	957	3432	10981	6011	2835	878
ENSMUSG00000044594.13	Serpinb3a	0	0	120	750	2633	9738	7225	4437
ENSMUSG00000027923.3	Lce1b	0	0	3821	5096	9901	4346	605	1116
ENSMUSG00000043681.5	Fam25c	0	0	3975	2574	2939	5202	2906	6498
ENSMUSG00000071858.3	Gm94	0	0	315	932	2290	9472	4923	5676
ENSMUSG00000095870.1	Lce1k	0	0	5056	5716	9697	1667	321	457
ENSMUSG00000027919.5	Lce1g	0	0	854	1048	1205	14215	2333	3054
ENSMUSG00000057454.4	Lypd3	0	0	913	2696	6509	4732	3354	3808
ENSMUSG00000092586.7	Ly6g6c	0	0	731	1747	2728	5019	3878	4098
ENSMUSG00000041567.3	Serpina12	0	0	2790	2699	4927	3466	1964	1879
ENSMUSG00000020912.4	Krt12	0	0	2	2	4	6308	4587	6634
ENSMUSG00000043430.5	Psapl1	0	0	507	2009	4310	4493	2845	2573
ENSMUSG00000057609.6	Lce1a1	0	0	2419	2866	3780	5152	933	665
ENSMUSG00000103243.1	Lce1d	0	0	2948	3730	6847	1410	272	441
ENSMUSG00000059657.4	Stfa2l1	0	0	108	247	310	6661	2971	5114
ENSMUSG00000090356.2	Teddm3	0	0	678	1466	1956	3615	3024	3928
ENSMUSG00000059832.4	Kprp	0	0	856	1719	8651	2425	264	106
ENSMUSG00000090314.2	2310050C09Rik	0	0	1340	1412	4912	4333	627	660
ENSMUSG00000044322.6	Dsc1	0	0	97	828	5544	3697	2434	672
ENSMUSG00000057933.9	Gsta2	0	0	854	8668	2020	194	341	670
ENSMUSG00000030713.5	Klk7	0	0	1500	2866	6755	308	252	40
ENSMUSG00000046676.4	Lce1l	0	0	2288	2972	5460	648	132	111
ENSMUSG00000062070.11	Pgk1	0	0	925	1407	2371	2334	1930	2058
ENSMUSG00000027912.8	Lce1m	0	0	714	817	1401	5459	707	1161
ENSMUSG00000068890.8	Lce1a2	0	0	1746	1807	3034	2483	434	495
ENSMUSG00000058017.6	Serpinb3d	0	0	110	833	2497	2843	2148	1359
ENSMUSG00000052974.7	Cyp2f2	0	0	654	3395	3607	904	294	608
ENSMUSG00000036731.7	Cysrt1	0	0	1505	1988	2618	1358	719	1257
ENSMUSG00000067594.5	Krt77	0	0	215	1046	7327	23	11	4
ENSMUSG00000028148.10	Them5	0	0	155	877	1216	2212	2284	1864
ENSMUSG00000049593.8	Lce1h	0	0	789	848	1315	4166	591	840
ENSMUSG00000027925.2	Sprr2j-ps	0	0	763	2354	1088	2583	748	993
ENSMUSG00000005355.8	Casp14	0	0	126	822	2571	2516	1449	440
ENSMUSG00000073601.2	Serpinb3c	0	0	89	431	922	2295	1771	1271
ENSMUSG00000040728.14	Esrp1	0	0	95	398	1495	2139	1443	1113
ENSMUSG00000068889.1	Lce1e	0	0	991	1264	2280	1154	226	384
ENSMUSG00000059900.13	Tmem40	0	0	507	1067	1549	1406	877	891
ENSMUSG00000034607.6	Pof1b	0	0	217	576	4453	502	188	68
ENSMUSG00000049128.7	Ivl	0	0	58	62	66	3084	1707	1012
ENSMUSG00000050092.3	Sprr2b	0	0	5	32	16	2490	713	2616
ENSMUSG00000092572.6	Serpinb10	0	0	304	1282	1477	889	941	850
ENSMUSG00000028236.3	Sdr16c5	0	0	155	769	1319	1393	848	1184
ENSMUSG00000004263.14	Atn1	0	0	1149	1340	1468	735	534	358
ENSMUSG00000026983.9	Il1f5	0	0	374	535	1307	1398	697	667
ENSMUSG00000056078.5	Lipm	0	0	344	881	1510	1157	557	450
ENSMUSG00000068888.3	Lce1i	0	0	404	383	506	2453	413	599
ENSMUSG00000048455.9	Sprr1b	0	0	308	92	805	1099	1097	1348
ENSMUSG00000031372.7	Trex2	0	0	309	525	909	1613	606	726
ENSMUSG00000045019.4	Acer1	0	0	120	710	1733	610	487	526
ENSMUSG00000021381.4	Barx1	0	0	1458	781	637	344	386	567
ENSMUSG00000040127.12	Sdr9c7	0	0	250	753	1264	830	472	422
ENSMUSG00000028386.1	Slc46a2	0	0	473	958	1666	407	275	137
ENSMUSG00000044748.8	Defb1	0	0	564	876	646	595	395	585
ENSMUSG00000017204.4	Gsdma	0	0	464	423	1427	817	259	219
ENSMUSG00000068887.4	Lce1j	0	0	925	897	1366	182	28	37
ENSMUSG00000086848.3	Lce6a	0	0	928	1100	959	259	28	78
ENSMUSG00000058260.2	Serpina9	0	0	587	606	2120	3	3	5
ENSMUSG00000037129.7	Tmprss13	0	0	56	206	766	1081	703	377
ENSMUSG00000030484.4	Lypd5	0	0	201	581	1389	515	282	91
ENSMUSG00000091376.1	Aadacl2	0	0	223	490	1262	451	287	226
ENSMUSG00000026327.7	Serpinb11	0	0	206	327	1040	639	415	302
ENSMUSG00000024770.13	Lipn	0	0	3	20	15	1458	769	484
ENSMUSG00000021867.15	Tmem254b	0	0	149	201	317	825	617	639
ENSMUSG00000042157.2	Sprr2i	0	0	2	111	53	1005	608	882
ENSMUSG00000067616.10	Klk11	0	0	151	437	458	657	448	443
ENSMUSG00000056632.7	Dsg3	0	0	15	171	550	902	684	216
ENSMUSG00000039269.5	2300002M23Rik	0	0	369	618	1254	21	28	17
ENSMUSG00000071019.10	Sdr16c6	0	0	19	130	130	865	523	449
ENSMUSG00000053654.7	Krt42	0	0	269	723	734	138	98	146
ENSMUSG00000029618.12	Ocm	0	0	1	1	1	617	529	865
ENSMUSG00000051431.7	Gpr87	0	0	93	179	296	550	326	451
ENSMUSG00000075605.3	2300005B03Rik	0	0	123	126	369	376	341	553
ENSMUSG00000040154.10	Wfdc5	0	0	141	284	657	293	198	293
ENSMUSG00000055333.13	Fat2	0	0	17	87	325	669	459	202
ENSMUSG00000081977.6	Flg	0	0	41	179	1441	17	4	4
ENSMUSG00000048222.3	Mfap1b	0	0	280	430	417	213	168	145
ENSMUSG00000046000.5	Naa11	0	0	195	212	257	348	267	240
ENSMUSG00000067924.4	Cxx1b	0	0	334	356	389	129	106	115
ENSMUSG00000022986.5	Krt75	0	0	65	309	664	130	87	99
ENSMUSG00000043286.10	Pnpla1	0	0	74	174	432	353	193	114
ENSMUSG00000040055.8	Gjb6	0	0	75	253	699	137	84	86
ENSMUSG00000026985.1	Il1f8	0	0	80	147	362	366	178	179
ENSMUSG00000028640.10	Tfap2c	0	0	30	186	546	226	165	154
ENSMUSG00000096621.1	Gm5849	0	0	437	242	617	0	0	0
ENSMUSG00000021210.14	Akr1c6	0	0	36	401	814	4	2	3
ENSMUSG00000026981.14	Il1rn	0	0	13	68	164	465	303	218
ENSMUSG00000042244.4	Pglyrp3	0	0	7	56	151	388	276	339
ENSMUSG00000090121.9	Abhd12b	0	0	79	61	51	549	219	243
ENSMUSG00000024922.1	Ovol1	0	0	44	133	415	254	244	101
ENSMUSG00000027186.13	Elf5	0	0	34	135	251	327	210	208
ENSMUSG00000044737.6	Klk14	0	0	116	251	370	192	151	81
ENSMUSG00000098678.1	Mroh6	0	0	11	45	219	418	295	120
ENSMUSG00000063129.1	Aldoart2	0	0	199	230	230	176	142	117
ENSMUSG00000024774.14	Ankrd22	0	0	23	136	218	321	228	154
ENSMUSG00000079594.2	BC117090	0	0	32	155	116	314	168	289
ENSMUSG00000102308.1	2310046K23Rik	0	0	179	424	420	5	2	3
ENSMUSG00000000579.13	Dynlt1c	0	0	144	152	197	168	161	207
ENSMUSG00000046203.10	Sprr2g	0	0	3	34	17	452	216	304
ENSMUSG00000069873.3	4930438A08Rik	0	0	51	207	401	115	82	73
ENSMUSG00000032257.5	Ankk1	0	0	17	75	391	179	92	142
ENSMUSG00000066704.5	Cyp2b19	0	0	72	178	546	48	33	14
ENSMUSG00000040583.7	Cyp2b13	0	0	74	184	544	10	12	9
ENSMUSG00000074625.9	Arhgap40	0	0	73	103	404	144	49	48
ENSMUSG00000103523.1	2210017I01Rik	0	0	3	15	12	568	47	156
ENSMUSG00000051732.2	Pabpc2	0	0	126	338	325	0	0	0
ENSMUSG00000055030.1	Sprr2e	0	0	68	300	188	45	51	69
ENSMUSG00000060969.8	Irx1	0	0	1	5	3	273	163	232
ENSMUSG00000028536.11	2610528J11Rik	0	0	19	60	100	168	156	151
ENSMUSG00000025002.5	Cyp2c55	0	0	1	17	39	226	182	177
ENSMUSG00000053765.4	Oas1f	0	0	0	8	0	254	132	234
ENSMUSG00000091813.2	Ces2h	0	0	17	256	157	74	54	63
ENSMUSG00000029445.12	Hpd	0	0	17	12	13	263	103	180
ENSMUSG00000025955.12	Akr1cl	0	0	16	175	389	3	2	1
ENSMUSG00000045475.5	Lce3c	0	0	24	97	116	190	72	83
ENSMUSG00000038094.14	Atp13a4	0	0	52	60	311	73	52	22
ENSMUSG00000042212.3	Sprr2d	0	0	0	40	9	138	91	281
ENSMUSG00000044103.4	Il1f9	0	0	19	49	58	257	96	55
ENSMUSG00000025431.4	Crisp1	0	0	0	1	2	424	44	62
ENSMUSG00000074156.4	Ces1h	0	0	42	232	244	0	1	0
ENSMUSG00000040808.4	S100g	0	0	140	57	279	8	10	15
ENSMUSG00000074997.3	Pin1rt1	0	0	16	27	24	145	137	158
ENSMUSG00000025481.10	Urah	0	0	80	140	208	27	23	26
ENSMUSG00000000216.8	Scnn1g	0	0	22	56	241	90	54	34
ENSMUSG00000026180.8	Cxcr2	0	0	9	46	107	128	128	34
ENSMUSG00000053675.8	Tgm5	0	0	55	103	162	58	34	39
ENSMUSG00000035861.6	Tmprss11b	0	0	0	22	2	181	162	74
ENSMUSG00000067219.8	Nipal1	0	0	10	28	325	45	23	7
ENSMUSG00000005716.15	Pvalb	0	0	0	0	10	108	137	180
ENSMUSG00000049848.7	Ceacam19	0	0	27	73	103	119	77	31
ENSMUSG00000024973.15	Hrasls5	0	0	3	8	21	134	122	134
ENSMUSG00000042268.9	Slc26a9	0	0	23	118	241	19	18	0
ENSMUSG00000095304.7	Plac9a	0	0	89	87	86	47	47	60
ENSMUSG00000054757.11	Akr1c20	0	0	13	132	244	3	2	0
ENSMUSG00000073730.2	4933415F23Rik	0	0	69	89	86	55	27	59
ENSMUSG00000069922.10	Ces3a	0	0	3	0	0	186	115	74
ENSMUSG00000064224.9	Gsdma3	0	0	32	45	90	124	45	38
ENSMUSG00000062181.13	Ces3b	0	0	0	0	0	160	120	77
ENSMUSG00000074895.9	Eif4e1b	0	0	95	122	129	7	3	1
ENSMUSG00000014725.13	Adam28	0	0	1	3	0	153	79	119
ENSMUSG00000071562.5	Stfa1	0	0	18	194	52	36	17	36
ENSMUSG00000017211.13	Gsdma2	0	0	31	54	152	77	23	13
ENSMUSG00000050114.7	Prdx6b	0	0	43	141	86	32	26	19
ENSMUSG00000063661.5	Krt73	0	0	11	109	206	0	2	1
ENSMUSG00000052212.5	Cd177	0	0	23	67	231	0	0	1
ENSMUSG00000079025.7	Gsdmc	0	0	4	69	163	44	15	17
ENSMUSG00000042250.12	Pglyrp4	0	0	5	13	42	123	75	51
ENSMUSG00000040660.6	Cyp2b9	0	0	30	83	179	3	5	3
ENSMUSG00000025329.3	Padi1	0	0	13	42	230	9	3	0
ENSMUSG00000002057.4	Foxn1	0	0	7	27	92	78	57	29
ENSMUSG00000054537.8	Tmprss11e	0	0	8	93	160	12	8	1
ENSMUSG00000044430.10	Klk12	0	0	26	105	64	45	29	12
ENSMUSG00000048013.9	Krt35	0	0	35	83	141	0	1	0
ENSMUSG00000029680.2	Hyal4	0	0	8	31	70	88	29	26
ENSMUSG00000032204.12	Aqp9	0	0	15	13	22	92	54	52
ENSMUSG00000028544.13	Slc5a9	0	0	2	58	156	11	8	12
ENSMUSG00000038768.8	9130409I23Rik	0	0	93	86	58	4	2	3
ENSMUSG00000027908.2	Tchhl1	0	0	34	27	41	43	61	34
ENSMUSG00000027356.8	Fermt1	0	0	3	7	86	72	45	21
ENSMUSG00000054325.5	Lce3a	0	0	0	1	0	92	56	85
ENSMUSG00000078632.3	Lrrc37a	0	0	64	145	11	4	4	5
ENSMUSG00000026450.13	Chit1	0	0	0	0	0	94	101	33
ENSMUSG00000042118.7	Bhmt2	0	0	120	47	49	1	0	1
ENSMUSG00000041886.6	Macc1	0	0	10	23	57	65	45	6
ENSMUSG00000054215.2	Sprr2k	0	0	2	2	3	61	41	95
ENSMUSG00000047104.5	Pbp2	0	0	65	59	74	1	0	1
ENSMUSG00000091212.1	Krtap11-1	0	0	9	75	110	0	0	2
ENSMUSG00000048764.15	Tmprss11f	0	0	1	13	73	75	19	8
ENSMUSG00000067229.3	Cyp2c66	0	0	7	60	75	14	16	11
ENSMUSG00000094113.6	5430401F13Rik	0	0	0	0	0	75	43	63
ENSMUSG00000035540.11	Gc	0	0	36	34	32	34	17	25
ENSMUSG00000061259.10	Tmprss11d	0	0	11	23	113	13	10	4
ENSMUSG00000043472.10	Lce3d	0	0	12	17	37	45	30	28
ENSMUSG00000004988.8	Fxyd4	0	0	0	0	0	74	38	55
ENSMUSG00000046845.1	Il1f10	0	0	28	38	66	12	20	2
ENSMUSG00000063232.15	Serpina11	0	0	0	0	2	41	28	92
ENSMUSG00000081362.3	Cyp2j7	0	0	4	12	9	50	37	50
ENSMUSG00000031074.13	Fgf3	0	0	0	0	0	118	23	19
ENSMUSG00000045566.1	Sprr4	0	0	14	47	3	49	20	23
ENSMUSG00000033831.5	Fgb	0	0	29	19	32	37	17	12
ENSMUSG00000050961.4	AY358078	0	0	15	6	20	46	36	17
ENSMUSG00000073551.4	Spink13	0	0	15	72	53	0	0	0
ENSMUSG00000071230.5	Npw	0	0	0	0	0	39	32	62
ENSMUSG00000046490.7	Rnf222	0	0	11	28	50	27	8	4
ENSMUSG00000026085.10	Lyg1	0	0	6	106	10	1	0	0
ENSMUSG00000035451.6	Foxa1	0	0	0	1	21	61	29	10
ENSMUSG00000056706.2	Krtap7-1	0	0	0	0	0	103	15	4
ENSMUSG00000042474.6	Fcmr	0	0	0	0	0	60	30	31
ENSMUSG00000033860.12	Fgg	0	0	25	23	19	21	10	20
ENSMUSG00000047889.8	Serpinb6d	0	0	3	1	0	35	27	52
ENSMUSG00000036951.2	C130079G13Rik	0	0	0	1	3	48	48	17
ENSMUSG00000028571.14	Cyp2j13	0	0	21	45	41	3	3	4
ENSMUSG00000039224.1	D1Pas1	0	0	22	27	31	12	17	8
ENSMUSG00000057400.11	Ces1c	0	0	0	16	30	25	20	23
ENSMUSG00000103777.1	Flg	0	0	0	0	0	94	12	2
ENSMUSG00000061068.6	Mcpt4	0	0	34	1	0	53	8	12
ENSMUSG00000034359.15	Skint2	0	0	0	4	8	48	24	24
ENSMUSG00000028001.15	Fga	0	0	29	20	19	18	7	12
ENSMUSG00000003053.16	Cyp2c29	0	0	29	23	19	14	5	12
ENSMUSG00000038656.5	Cyp3a16	0	0	14	20	25	19	9	15
ENSMUSG00000062651.4	H2afb1	0	0	29	13	51	3	3	3
ENSMUSG00000022347.7	A1bg	0	0	24	13	19	16	16	11
ENSMUSG00000034783.6	Cd207	0	0	0	0	0	34	24	39
ENSMUSG00000087194.8	Skint6	0	0	0	0	1	57	20	16
ENSMUSG00000096537.4	1190003K10Rik	0	0	1	0	0	51	26	13
ENSMUSG00000020159.7	Gabrp	0	0	3	41	44	0	0	0
ENSMUSG00000022877.8	Hrg	0	0	11	17	20	14	13	13
ENSMUSG00000061517.8	Sox21	0	0	0	2	36	23	14	10
ENSMUSG00000028356.4	Ambp	0	0	21	16	16	20	6	4
ENSMUSG00000062687.5	Cks1brt	0	0	6	14	12	25	12	14
ENSMUSG00000000049.10	Apoh	0	0	18	16	21	10	6	11
ENSMUSG00000094443.1	Sgol2b	0	0	1	1	7	32	26	14
ENSMUSG00000027762.6	Sucnr1	0	0	1	0	0	33	29	18
ENSMUSG00000033122.12	Hsd17b3	0	0	4	5	1	40	11	17
ENSMUSG00000096316.6	Faiml	0	0	14	22	16	11	4	9
ENSMUSG00000067220.11	Cnga1	0	0	13	35	27	0	0	0
ENSMUSG00000049133.6	Flg2	0	0	18	12	44	0	0	1
ENSMUSG00000096807.1	Hist1h2bm	0	0	1	10	34	14	5	11
ENSMUSG00000006469.12	Slc34a3	0	0	0	2	6	29	14	24
ENSMUSG00000025433.7	Crisp3	0	0	0	0	1	63	5	5
ENSMUSG00000026936.3	Lcn3	0	0	34	23	16	0	0	0
ENSMUSG00000017868.15	Sgk2	0	0	3	3	1	32	22	12
ENSMUSG00000048939.12	Atp13a5	0	0	4	22	39	5	1	1
ENSMUSG00000000248.15	Clec2g	0	0	1	4	6	30	23	8
ENSMUSG00000030244.7	Gys2	0	0	1	2	62	2	0	4
ENSMUSG00000030344.10	Akap3	0	0	17	32	19	2	0	0
ENSMUSG00000068071.2	Gm6358	0	0	0	0	0	55	5	10
ENSMUSG00000035836.2	Ugt2b1	0	0	10	25	30	1	0	2
ENSMUSG00000016283.12	H2-M2	0	0	2	12	4	30	9	10
ENSMUSG00000062061.3	Obp2a	0	0	0	0	0	26	18	23
ENSMUSG00000056071.11	S100a9	0	0	45	6	7	5	2	2
ENSMUSG00000021404.11	Serpinb9c	0	0	21	28	18	0	0	0
ENSMUSG00000020872.4	Tac4	0	0	0	0	0	23	25	18
ENSMUSG00000089953.3	Rnf224	0	0	2	4	8	23	10	18
ENSMUSG00000009248.5	Ascl2	0	0	9	11	23	9	3	9
ENSMUSG00000069053.10	Uba1y	0	0	12	26	26	0	0	0
ENSMUSG00000050224.2	Krtap13	0	0	0	0	1	41	20	0
ENSMUSG00000037974.14	Muc5ac	0	0	17	12	33	0	0	0
ENSMUSG00000054052.5	Rdh19	0	0	1	7	6	18	14	16
ENSMUSG00000060201.4	Spink7	0	0	7	50	5	0	0	0
ENSMUSG00000027249.14	F2	0	0	15	10	10	10	8	7
ENSMUSG00000045027.6	Prss22	0	0	2	0	15	18	12	13
ENSMUSG00000060407.5	Cyp2a12	0	0	9	12	13	12	7	6
ENSMUSG00000066383.6	Iqcf1	0	0	26	22	9	0	0	0
ENSMUSG00000091039.1	Krtap20-2	0	0	0	0	0	47	3	7
ENSMUSG00000018868.3	Pnpla5	0	0	1	4	51	1	0	0
ENSMUSG00000055102.14	Zfp819	0	0	11	18	18	4	3	3
ENSMUSG00000078964.1	Ces1b	0	0	4	11	15	6	5	10
ENSMUSG00000072754.8	Lrcol1	0	0	0	0	0	19	9	23
ENSMUSG00000037279.12	Ovol2	0	0	2	10	4	13	11	10
ENSMUSG00000059668.5	Krt4	4	0	40169	128154	222643	4108	14767	6145
ENSMUSG00000046834.6	Krt1	9	3	12724	35815	125645	363866	242839	219727
ENSMUSG00000023041.6	Krt6b	1	0	5261	8654	67938	295	177	214
ENSMUSG00000034362.7	Csta1	1	0	9799	13480	21804	1054	331	606
ENSMUSG00000050359.7	Sprr1a	3	0	503	812	371	33669	21791	24271
ENSMUSG00000043165.7	Lor	9	0	22964	29525	34998	65689	34473	50854
ENSMUSG00000033508.7	Asprv1	4	4	11631	20341	41328	27239	15981	13430
ENSMUSG00000004885.5	Crabp2	1	0	503	984	1173	4248	3099	4843
ENSMUSG00000050463.8	Krt78	1	4	1927	3182	10282	25808	9937	12509
ENSMUSG00000027913.5	Crct1	1	0	1100	1649	2060	2821	932	946
ENSMUSG00000054146.8	Krt15	6	1	2227	15712	17879	8486	5966	12095
ENSMUSG00000008601.11	Rab25	1	0	588	1403	1750	1532	1094	1612
ENSMUSG00000027077.7	Smtnl1	1	0	2894	2348	1822	0	0	1
ENSMUSG00000050635.1	Sprr2f	1	0	209	962	383	2480	1075	1751
ENSMUSG00000019761.9	Krt10	139	11	17090	8686	143469	330717	211268	227544
ENSMUSG00000011632.6	Pinlyp	0	1	155	257	385	1815	1230	2257
ENSMUSG00000053797.10	Krt16	1	0	192	509	693	1645	1348	1475
ENSMUSG00000030483.13	Cyp2b10	1	0	406	1059	4029	37	35	26
ENSMUSG00000032807.5	Alox12b	2	2	2339	4032	8110	2674	1619	2128
ENSMUSG00000021506.7	Pitx1	0	3	1246	1858	2453	3841	2837	2992
ENSMUSG00000028435.8	Aqp3	1	0	26	187	950	1143	1303	797
ENSMUSG00000048399.4	Tprg	0	1	76	233	552	1265	777	1037
ENSMUSG00000024409.8	Psors1c2	1	0	137	278	609	1189	720	976
ENSMUSG00000046971.7	Pla2g4f	1	0	70	329	467	1482	1082	405
ENSMUSG00000047797.13	Gjb1	1	0	41	178	511	1062	722	804
ENSMUSG00000051397.5	Tacstd2	4	0	265	1232	2924	3176	2143	2543
ENSMUSG00000062345.9	Serpinb2	1	0	43	140	643	928	786	347
ENSMUSG00000063130.3	Calml3	3	0	233	410	2192	2255	1748	1621
ENSMUSG00000075217.1	4833423E24Rik	7	0	48	389	819	9731	5315	3030
ENSMUSG00000046934.4	Csl	1	0	423	688	1046	256	170	132
ENSMUSG00000048775.9	Serpinb13	0	1	57	201	391	844	579	445
ENSMUSG00000050108.11	Bpifc	1	0	86	233	757	658	393	267
ENSMUSG00000041782.13	Lad1	3	6	519	2130	4528	5427	4135	4291
ENSMUSG00000021263.9	Degs2	3	1	89	226	586	3562	2041	1936
ENSMUSG00000067235.13	H2-Q10	1	0	351	360	380	438	320	229
ENSMUSG00000046748.7	Tmem45a2	7	0	11	57	352	5485	3781	4254
ENSMUSG00000022938.7	Fam3b	1	0	41	138	41	716	477	577
ENSMUSG00000050063.17	Klk6	2	0	44	45	199	1441	1296	606
ENSMUSG00000061126.4	Cyp4f39	2	1	147	642	1687	1098	886	640
ENSMUSG00000020913.3	Krt24	1	0	155	122	1420	0	0	0
ENSMUSG00000030693.9	Klk10	2	1	587	1247	1866	476	619	239
ENSMUSG00000061527.6	Krt5	13	40	4267	13130	32508	16180	10546	10932
ENSMUSG00000052180.13	Serpinb6c	1	0	307	335	196	252	231	307
ENSMUSG00000030873.8	Scnn1b	3	1	208	484	1128	2026	1303	1064
ENSMUSG00000032013.5	Trim29	8	3	292	1590	4904	4389	3328	2386
ENSMUSG00000031844.7	Hsd17b2	0	1	53	68	140	497	378	347
ENSMUSG00000053522.10	Lgals7	64	15	11691	17042	18426	18172	16080	35542
ENSMUSG00000081225.3	Cyp2j12	0	1	5	33	25	516	475	393
ENSMUSG00000042303.15	Sgsm3	1	0	189	258	366	273	171	186
ENSMUSG00000070719.4	Pla2g4d	0	1	37	103	281	325	459	228
ENSMUSG00000050097.6	Ces2b	1	0	8	143	278	366	266	290
ENSMUSG00000067006.11	Serpinb5	14	1	443	1572	3978	5290	4028	4819
ENSMUSG00000026989.5	Dapl1	2	5	825	2355	1656	1738	1019	1759
ENSMUSG00000050296.13	Abca12	3	3	194	889	2567	2008	1296	992
ENSMUSG00000041287.5	Sox15	1	0	112	332	264	256	164	176
ENSMUSG00000055301.8	Adh7	3	0	6	142	297	1528	1253	668
ENSMUSG00000039238.6	Zfp750	4	0	117	537	1359	1371	998	657
ENSMUSG00000034159.11	2310007B03Rik	4	1	899	2066	1371	865	503	534
ENSMUSG00000104445.1	Rhbg	0	1	36	176	227	321	165	255
ENSMUSG00000078144.3	Capns2	1	2	80	480	644	837	490	947
ENSMUSG00000021953.13	Tdh	1	0	10	216	768	124	18	23
ENSMUSG00000067001.10	Serpinb7	1	0	32	175	372	313	193	67
ENSMUSG00000032561.13	Acpp	4	0	9	139	563	2077	1030	717
ENSMUSG00000064063.5	BC048507	1	1	94	83	105	657	471	835
ENSMUSG00000054046.6	Klk13	8	1	839	1523	2181	2253	1376	1739
ENSMUSG00000064023.3	Klk8	25	3	2139	3316	3329	6949	5339	8322
ENSMUSG00000003271.14	Sult2b1	8	1	333	600	1441	2401	1699	2595
ENSMUSG00000006777.7	Krt23	56	3	2597	6798	18338	11775	9795	10085
ENSMUSG00000060621.4	Nkpd1	6	0	479	975	1486	1382	725	737
ENSMUSG00000003309.12	Ap1m2	0	3	76	315	624	740	513	505
ENSMUSG00000047586.3	Nccrp1	0	4	516	830	1447	501	192	132
ENSMUSG00000012350.14	Ehf	1	2	136	355	1090	544	368	133
ENSMUSG00000043782.8	Ccdc64b	2	3	181	343	500	1263	859	1096
ENSMUSG00000012123.14	Aim1l	5	2	316	485	905	1816	1069	1283
ENSMUSG00000030510.10	Cers3	2	0	16	78	509	484	415	159
ENSMUSG00000039628.8	Hs3st6	2	0	54	64	205	452	377	495
ENSMUSG00000022871.11	Fetub	14	3	1620	3149	5779	2348	335	719
ENSMUSG00000053054.12	Adh6a	7	10	16	6	54	8069	2467	2177
ENSMUSG00000027376.14	Prom2	4	0	59	464	879	811	549	236
ENSMUSG00000051748.2	Wfdc21	1	0	225	216	271	1	4	7
ENSMUSG00000075402.1	Krt76	1	0	53	51	307	68	154	86
ENSMUSG00000061959.12	Ces1e	4	1	63	450	833	346	444	1167
ENSMUSG00000028115.15	Bnipl	1	5	77	340	801	1168	736	832
ENSMUSG00000076615.3	Ighg3	2	0	3	14	29	444	289	526
ENSMUSG00000049598.8	Vsig8	3	4	188	516	1182	858	743	815
ENSMUSG00000032311.16	Nrg4	1	0	22	54	82	177	104	147
ENSMUSG00000020566.17	Atp6v1c2	2	2	165	338	686	510	236	378
ENSMUSG00000075296.4	Aldh3b2	2	0	17	201	281	228	205	219
ENSMUSG00000006056.12	Calcoco2	1	0	117	225	213	0	0	0
ENSMUSG00000001504.10	Irx2	1	3	50	389	525	573	398	279
ENSMUSG00000058022.12	Adtrp	2	8	55	285	506	1734	1247	1598
ENSMUSG00000047884.5	Klk9	1	4	183	412	629	720	474	256
ENSMUSG00000027533.10	Fabp5	625	46	5893	17992	22628	99426	82389	122819
ENSMUSG00000030137.8	Tuba8	7	0	115	247	498	1231	665	862
ENSMUSG00000038242.11	Aox4	39	9	46	129	473	11278	8233	4485
ENSMUSG00000028716.14	Pdzk1ip1	11	0	363	623	512	1442	973	1700
ENSMUSG00000021749.5	Oit1	0	1	32	237	205	0	1	2
ENSMUSG00000048373.8	Fgfbp1	10	1	395	946	897	1039	944	982
ENSMUSG00000071551.11	Akr1c19	2	0	223	374	279	15	10	15
ENSMUSG00000024846.5	Cst6	33	11	1842	1877	2362	5714	2751	5216
ENSMUSG00000072845.3	Tmprss11a	0	2	12	55	243	298	215	61
ENSMUSG00000030200.12	Bcl2l14	0	1	0	3	2	185	127	124
ENSMUSG00000061825.8	Ces2c	7	2	48	409	541	1212	864	891
ENSMUSG00000058908.13	Pla2g2a	1	3	0	0	0	747	476	514
ENSMUSG00000046711.14	Hmga1	2	1	79	189	205	307	275	231
ENSMUSG00000017697.3	Ada	176	106	15186	50382	45389	4286	2049	3254
ENSMUSG00000046056.13	Sbsn	231	109	11886	19317	30814	30794	20043	30625
ENSMUSG00000032278.10	Paqr5	2	0	13	67	203	260	185	100
ENSMUSG00000028749.7	Pla2g2f	0	2	26	91	215	207	155	130
ENSMUSG00000022596.3	Slurp1	7	0	24	3	47	904	595	1164
ENSMUSG00000013766.10	Ly6g6e	4	1	79	209	353	548	357	404
ENSMUSG00000028996.8	Rbp7	7	4	1	1	0	1522	1060	1705
ENSMUSG00000037263.12	Aldh3b3	3	1	3	59	25	515	392	551
ENSMUSG00000026073.12	Il1r2	5	6	384	1403	1849	298	109	186
ENSMUSG00000022468.10	Endou	4	4	4	20	176	1296	809	694
ENSMUSG00000079508.7	Apoo	2	0	113	134	155	139	96	98
ENSMUSG00000036960.9	Clca2	14	7	28	191	620	3074	2591	1103
ENSMUSG00000032033.11	Barx2	16	3	144	666	827	2217	1470	1548
ENSMUSG00000045502.6	Hcar2	1	3	26	103	223	466	330	297
ENSMUSG00000038489.8	Polr2l	4	4	431	370	411	517	397	759
ENSMUSG00000019359.13	Gdpd2	3	2	51	204	451	510	330	255
ENSMUSG00000039070.5	Cpa4	6	0	106	195	861	742	159	63
ENSMUSG00000030800.9	Prss8	5	0	107	292	485	486	211	178
ENSMUSG00000031936.9	Hephl1	1	0	10	53	283	1	0	0
ENSMUSG00000029671.14	Wnt16	3	0	1	12	53	446	296	215
ENSMUSG00000038729.19	Akap2	3	4	791	586	641	125	152	58
ENSMUSG00000037600.15	Kdf1	1	1	20	74	174	157	109	120
ENSMUSG00000022218.14	Tgm1	43	6	980	1934	3843	3594	2599	2754
ENSMUSG00000052131.7	Akr1b7	6	1	512	1192	511	2	0	1
ENSMUSG00000032091.13	Tmprss4	2	8	2	44	40	1191	907	977
ENSMUSG00000040650.8	Cyp2b23	6	0	146	381	1295	18	16	17
ENSMUSG00000022510.13	Trp63	8	0	18	83	905	751	523	194
ENSMUSG00000029260.14	Ugt2b34	4	1	429	488	553	19	15	4
ENSMUSG00000022408.6	Fam83f	3	0	10	58	146	291	250	143
ENSMUSG00000045087.8	S1pr5	2	0	30	64	110	153	113	126
ENSMUSG00000060962.11	Dmkn	486	39	11250	18893	33770	37224	25464	29579
ENSMUSG00000047281.3	Sfn	34	138	2673	5814	10858	10518	7914	13134
ENSMUSG00000048699.4	4732456N10Rik	9	0	125	988	1542	3	1	2
ENSMUSG00000046523.4	Kctd4	5	0	106	155	708	359	77	58
ENSMUSG00000020679.10	Hnf1b	1	0	4	41	32	83	74	52
ENSMUSG00000055976.5	Cldn23	1	0	11	28	74	54	63	45
ENSMUSG00000037577.11	Ephx3	6	1	86	200	504	488	310	266
ENSMUSG00000078963.2	Hsbp1l1	2	0	10	34	43	169	90	167
ENSMUSG00000006411.11	Pvrl4	9	1	44	220	637	775	571	272
ENSMUSG00000047501.3	Cldn4	2	3	42	134	317	264	248	233
ENSMUSG00000038751.5	Ptk6	0	1	18	44	106	47	23	9
ENSMUSG00000027401.9	Tgm3	50	50	1000	3602	10100	4389	2957	1955
ENSMUSG00000032281.10	Acsbg1	49	1	48	139	344	5081	3580	2657
ENSMUSG00000021553.12	Slc28a3	0	2	8	53	273	79	37	12
ENSMUSG00000079434.7	Neu2	1	5	225	264	844	14	4	3
ENSMUSG00000013936.11	Myl2	0	1	0	1	0	35	72	117
ENSMUSG00000029368.10	Alb	7	3	463	379	431	400	260	316
ENSMUSG00000015405.14	Ace2	32	2	219	772	2257	2137	1465	764
ENSMUSG00000027761.4	Aadac	0	4	0	1	5	399	257	229
ENSMUSG00000054005.4	Mill1	1	0	77	70	67	2	0	2
ENSMUSG00000055730.14	Ces2a	3	3	1	52	59	412	290	492
ENSMUSG00000096001.2	2610528A11Rik	1	0	0	0	3	64	68	76
ENSMUSG00000037469.8	Papl	2	1	66	84	236	158	57	30
ENSMUSG00000055926.2	Gm14137	1	0	12	24	110	35	21	7
ENSMUSG00000036687.12	Tmem184a	1	3	54	123	167	223	145	122
ENSMUSG00000026413.11	Pkp1	59	7	136	829	5051	3708	2751	1063
ENSMUSG00000019987.8	Arg1	3	0	42	194	317	18	11	16
ENSMUSG00000019102.9	Aldh3a1	33	4	3	281	237	1908	2305	2640
ENSMUSG00000035498.9	Cdcp1	1	1	6	51	121	115	85	20
ENSMUSG00000074647.3	Fam83c	0	4	19	68	280	205	155	65
ENSMUSG00000025557.9	Slc15a1	8	3	76	234	804	548	376	95
ENSMUSG00000021359.14	Tfap2a	7	3	91	339	439	502	313	208
ENSMUSG00000029269.10	Sult1b1	1	4	0	0	1	305	278	361
ENSMUSG00000033967.4	Rnf225	1	7	106	264	734	227	85	59
ENSMUSG00000027224.13	Duoxa1	4	0	30	101	261	97	103	145
ENSMUSG00000041737.7	Tmem45b	10	5	151	519	979	369	395	282
ENSMUSG00000050854.8	Tmem125	2	0	6	36	74	110	56	76
ENSMUSG00000040471.16	Ggt6	3	8	84	280	535	456	264	303
ENSMUSG00000024391.7	Apom	1	0	32	59	39	26	4	14
ENSMUSG00000022123.8	Scel	47	0	142	721	3797	1848	1135	482
ENSMUSG00000067341.5	H2-Eb2	1	0	2	0	3	70	51	46
ENSMUSG00000042808.7	Gpx2	7	9	231	325	533	460	516	646
ENSMUSG00000026418.15	Tnni1	1	0	11	22	45	27	32	32
ENSMUSG00000033268.8	Duox1	4	0	49	110	360	65	39	41
ENSMUSG00000054065.10	Pkp3	62	7	618	1244	2893	2631	1826	2222
ENSMUSG00000024653.2	Scgb1a1	1	0	13	25	44	37	17	26
ENSMUSG00000028786.14	Tmem54	35	3	607	976	1575	1061	748	1168
ENSMUSG00000021123.11	Rdh12	16	6	61	272	514	977	843	818
ENSMUSG00000084128.9	Esrp2	18	1	26	268	752	957	585	384
ENSMUSG00000004902.7	Slc25a18	1	0	12	37	107	0	0	0
ENSMUSG00000020656.14	Grhl1	15	10	34	332	1134	1188	861	342
ENSMUSG00000029602.10	Rasal1	1	1	21	61	87	57	41	42
ENSMUSG00000063689.4	Hist2h2ab	1	1	57	92	95	26	11	21
ENSMUSG00000050808.12	Muc15	3	0	7	38	98	197	79	25
ENSMUSG00000040525.12	Cblc	6	15	80	309	318	791	617	947
ENSMUSG00000044165.11	Bcl2l15	0	1	0	1	1	54	29	60
ENSMUSG00000020870.7	Cdc34-ps	0	3	24	49	62	97	62	136
ENSMUSG00000006154.12	Eps8l1	16	70	1569	2489	4828	2032	759	615
ENSMUSG00000045545.8	Krt14	327	16	4523	6762	8162	9772	7976	11589
ENSMUSG00000054545.16	Ugt1a6a	58	7	356	1802	2455	1994	1428	1171
ENSMUSG00000062826.6	Ces2f	0	2	6	27	55	84	77	24
ENSMUSG00000043461.12	Sptssb	21	6	86	253	631	1127	881	682
ENSMUSG00000025347.3	Mettl7b	2	0	2	16	8	77	83	83
ENSMUSG00000027456.8	Sdcbp2	14	12	395	470	1364	661	263	270
ENSMUSG00000074604.8	Mgst2	10	12	143	401	213	671	562	861
ENSMUSG00000091705.7	H2-Q2	8	4	281	270	134	279	234	357
ENSMUSG00000018924.6	Alox15	32	5	174	873	3706	3	4	4
ENSMUSG00000028794.12	A3galt2	0	2	0	0	0	99	90	62
ENSMUSG00000023918.11	Adgrf4	25	5	81	110	377	1393	1045	728
ENSMUSG00000055748.11	Gsdmc4	1	0	7	30	48	17	9	13
ENSMUSG00000020892.9	Aloxe3	10	14	128	456	1113	663	288	327
ENSMUSG00000038980.1	Rbbp8nl	0	2	5	15	65	93	35	27
ENSMUSG00000037798.6	Mat1a	1	0	44	25	15	15	9	10
ENSMUSG00000044279.14	Crb3	4	4	54	99	121	221	187	256
ENSMUSG00000000730.12	Dnmt3l	1	0	12	39	18	18	14	15
ENSMUSG00000025064.13	Col17a1	61	11	168	1194	2866	1935	1379	696
ENSMUSG00000057615.5	Ldoc1	2	0	92	85	44	2	1	4
ENSMUSG00000046352.7	Gjb2	8	6	41	197	638	298	259	148
ENSMUSG00000000125.5	Wnt3	1	0	22	13	41	17	17	2
ENSMUSG00000000303.11	Cdh1	17	30	35	367	1375	1720	1290	395
ENSMUSG00000024936.7	Kcnk7	7	5	41	132	163	302	221	462
ENSMUSG00000031891.5	Hsd11b2	8	0	5	31	68	317	215	238
ENSMUSG00000025202.7	Scd3	8	0	56	78	193	206	289	41
ENSMUSG00000050623.4	Tex40	7	5	119	459	218	179	116	196
ENSMUSG00000044375.7	BC027072	0	1	5	36	66	0	0	0
ENSMUSG00000067049.7	Unc93a	0	1	3	41	47	8	4	4
ENSMUSG00000030703.7	Gdpd3	29	24	258	572	624	1665	994	1524
ENSMUSG00000029755.10	Dlx5	1	0	8	27	62	4	2	2
ENSMUSG00000010080.14	Epn3	72	10	1064	1766	2963	1304	598	717
ENSMUSG00000010760.4	Phlda2	2	0	15	11	17	49	46	67
ENSMUSG00000023216.12	Epb4.2	1	0	0	0	0	99	1	0
ENSMUSG00000019232.13	Etnppl	1	0	0	0	1	71	13	15
ENSMUSG00000042477.7	Tfap2e	0	2	1	2	3	67	57	67
ENSMUSG00000032454.8	Rbp2	13	16	44	18	77	872	740	1087
ENSMUSG00000024747.3	Aldh1a7	77	14	504	1942	2215	1721	1313	1128
ENSMUSG00000025279.7	Dnase1l3	38	3	192	335	765	1024	871	772
ENSMUSG00000038560.7	Sp6	10	3	8	78	297	440	319	110
ENSMUSG00000034634.7	Ly6d	2	0	43	44	95	4	4	2
ENSMUSG00000034792.8	Gna15	18	4	104	282	592	444	287	381
ENSMUSG00000020461.8	Clhc1	0	1	25	38	29	2	0	1
ENSMUSG00000046354.3	Defb14	0	1	1	3	2	60	3	26
ENSMUSG00000001420.12	Tmem79	35	14	100	306	1282	1316	868	769
ENSMUSG00000061490.5	Ube2d4	10	9	685	574	467	1	1	0
ENSMUSG00000027901.11	Dennd2d	26	8	332	1004	1386	155	80	110
ENSMUSG00000015619.10	Gata3	7	0	25	91	146	195	100	73
ENSMUSG00000041700.9	Lhfpl1	1	0	1	4	2	35	35	13
ENSMUSG00000030825.16	Hsd17b14	29	3	27	224	43	1204	739	603
ENSMUSG00000025082.8	Vwa2	0	3	1	23	56	98	57	30
ENSMUSG00000054889.8	Dsp	738	41	2145	8416	29541	13335	9416	4696
ENSMUSG00000056487.8	Mettl7a2	0	1	11	37	21	10	4	3
ENSMUSG00000026870.18	Cutal	2	0	0	0	3	61	52	55
ENSMUSG00000015093.14	Clic3	161	13	851	1908	1866	3850	2308	4074
ENSMUSG00000027380.9	Acoxl	3	0	0	0	0	151	64	38
ENSMUSG00000031258.4	Xkrx	7	7	30	83	330	460	187	83
ENSMUSG00000031995.7	St14	17	23	96	233	392	1019	721	886
ENSMUSG00000026928.13	Card9	23	6	84	221	234	728	446	704
ENSMUSG00000017607.8	Tns4	5	1	14	42	128	117	73	126
ENSMUSG00000026131.16	Dst	115	49	2892	3130	3953	1581	1220	823
ENSMUSG00000020867.12	Spata20	1	1	24	21	111	3	2	3
ENSMUSG00000022286.14	Grhl2	1	3	0	22	105	101	76	20
ENSMUSG00000071506.3	Tmem139	2	0	19	40	96	4	1	1
ENSMUSG00000001864.12	Aif1l	26	2	304	775	928	197	28	19
ENSMUSG00000044626.11	Liph	1	3	3	15	80	99	84	37
ENSMUSG00000036856.4	Wnt4	19	1	61	192	281	415	342	297
ENSMUSG00000061322.14	Dnaic1	12	3	484	397	304	0	1	1
ENSMUSG00000055978.4	Fut2	6	2	21	69	156	178	160	47
ENSMUSG00000071047.4	Ces1a	0	1	2	24	48	1	1	2
ENSMUSG00000039518.7	Cdsn	6	310	3177	4710	11789	2724	1339	753
ENSMUSG00000080115.3	Mettl21b	1	0	2	14	9	23	16	13
ENSMUSG00000009772.14	Nuak2	23	0	27	119	298	611	413	284
ENSMUSG00000008461.5	Fut1	4	2	1	10	33	178	122	104
ENSMUSG00000069917.7	Hba-a2	48	16	99	154	65	1517	1088	1847
ENSMUSG00000018862.10	Otop3	33	0	68	123	476	628	494	656
ENSMUSG00000021118.7	Plek2	6	2	15	78	134	174	89	97
ENSMUSG00000042367.11	Gjb3	7	1	15	49	213	144	99	66
ENSMUSG00000039438.6	Ttc36	4	3	0	0	1	183	103	219
ENSMUSG00000061815.10	Rufy4	8	1	97	197	318	12	10	10
ENSMUSG00000023387.7	Kcnk16	0	1	0	0	0	35	11	25
ENSMUSG00000031098.16	Syt8	1	0	7	24	12	12	9	7
ENSMUSG00000045394.8	Epcam	50	30	37	183	218	1911	1588	1696
ENSMUSG00000024207.8	Acsbg2	2	0	36	41	58	1	3	1
ENSMUSG00000026167.13	Wnt10a	1	7	16	36	96	126	102	164
ENSMUSG00000025934.14	Gsta3	150	10	811	5439	3837	186	183	341
ENSMUSG00000020916.8	Krt36	1	0	5	20	26	9	4	3
ENSMUSG00000095620.6	2010005H15Rik	7	0	0	0	0	280	74	113
ENSMUSG00000042684.8	Npl	49	6	383	790	1824	329	209	133
ENSMUSG00000021207.8	Akr1c21	1	0	8	28	30	0	0	0
ENSMUSG00000034645.12	Zyg11a	1	0	16	20	29	1	0	0
ENSMUSG00000043085.13	Tmem82	2	1	0	1	1	67	53	70
ENSMUSG00000028392.14	Bspry	20	6	5	34	66	629	524	399
ENSMUSG00000020327.3	Fgf22	4	0	18	73	95	46	14	8
ENSMUSG00000073371.3	Gm6594	1	1	14	25	15	33	18	22
ENSMUSG00000044244.17	Il20rb	20	9	29	182	271	645	381	321
ENSMUSG00000034226.7	Rhov	14	3	86	228	268	160	174	149
ENSMUSG00000032015.14	Pou2f3	9	5	18	79	251	241	187	92
ENSMUSG00000044734.14	Serpinb1a	518	29	45	63	28	12025	8907	12435
ENSMUSG00000027463.13	Slc52a3	17	1	4	36	19	470	312	251
ENSMUSG00000038020.5	Rapgefl1	30	14	66	401	1286	506	295	112
ENSMUSG00000001865.2	Cpa3	1	0	5	0	1	33	10	11
ENSMUSG00000020007.3	Il20ra	21	1	4	25	47	524	393	326
ENSMUSG00000026691.10	Fmo3	2	0	1	8	4	65	29	12
ENSMUSG00000057899.6	Adgrf2	5	2	5	29	173	114	69	25
ENSMUSG00000031377.10	Bmx	17	0	4	16	19	326	442	200
ENSMUSG00000040164.3	Kcns1	1	0	6	2	3	22	17	9
ENSMUSG00000024485.14	Slc4a9	8	4	13	29	27	263	149	216
ENSMUSG00000032066.9	Bco2	7	1	38	102	171	58	71	19
ENSMUSG00000068011.4	Mkrn2os	2	2	62	49	57	30	16	15
ENSMUSG00000028860.12	Sytl1	148	30	696	1596	2404	2012	1393	2042
ENSMUSG00000026246.11	Alppl2	0	1	0	0	0	13	23	20
ENSMUSG00000035273.13	Hpse	59	5	384	440	885	813	484	530
ENSMUSG00000047854.5	Stx19	2	2	8	29	63	55	32	33
ENSMUSG00000067231.4	Cyp2c65	2	0	4	39	60	4	2	1
ENSMUSG00000019909.3	Fam162b	1	0	27	14	14	0	0	0
ENSMUSG00000059743.11	Fdps	280	124	340	888	1186	6781	5303	7640
ENSMUSG00000022993.6	4930415O20Rik	2	2	0	0	0	61	44	114
ENSMUSG00000037188.7	Grhl3	61	28	98	488	1425	1075	1141	616
ENSMUSG00000009588.9	St6galnac1	3	0	1	2	22	68	48	22
ENSMUSG00000050737.13	Ptges	6	3	6	9	15	171	141	146
ENSMUSG00000043333.11	Rhbdl2	3	1	5	14	33	66	47	51
ENSMUSG00000087279.9	4930544D05Rik	0	1	19	27	8	0	0	0
ENSMUSG00000033579.15	Fa2h	34	10	2	10	6	1124	820	391
ENSMUSG00000039476.12	Prrx2	3	0	34	14	6	32	32	42
ENSMUSG00000021565.15	Slc6a19	40	6	34	126	577	916	526	261
ENSMUSG00000098488.6	Pla2g4b	31	235	482	1076	2330	4450	3037	2542
ENSMUSG00000024136.13	Dnase1l2	25	10	138	296	388	649	204	154
ENSMUSG00000041361.12	Myzap	22	10	149	237	614	299	225	148
ENSMUSG00000026621.12	Marc1	1	0	11	14	17	3	4	3
ENSMUSG00000068697.6	Myoz1	1	0	0	0	0	22	16	14
ENSMUSG00000038801.6	Scgb1c1	1	0	9	27	15	1	0	0
ENSMUSG00000051225.8	Fam83a	7	0	8	79	218	28	21	9
ENSMUSG00000028039.10	Efna3	26	32	85	360	862	722	515	461
ENSMUSG00000025400.9	Tac2	3	0	1	0	1	56	35	62
ENSMUSG00000046908.5	Ltb4r1	10	2	48	93	72	153	93	157
ENSMUSG00000043122.6	A530016L24Rik	3	1	99	64	41	1	0	0
ENSMUSG00000001497.17	Pax9	0	1	2	2	3	14	13	17
ENSMUSG00000027377.2	Mall	23	3	11	80	244	449	312	216
ENSMUSG00000044359.1	P2ry4	1	0	0	2	17	14	14	3
ENSMUSG00000068614.7	Actc1	25	62	3733	137	202	70	117	80
ENSMUSG00000055560.7	Zfp459	1	3	45	58	85	5	2	4
ENSMUSG00000050762.5	Prss27	0	20	97	115	174	200	143	257
ENSMUSG00000002797.8	Ggct	36	8	272	320	294	562	335	370
ENSMUSG00000029816.9	Gpnmb	62	45	22	146	117	1980	1618	1313
ENSMUSG00000058057.4	Mettl7a3	3	4	21	44	23	102	78	67
ENSMUSG00000057092.11	Fxyd3	133	3	336	996	993	1397	1056	1686
ENSMUSG00000019178.16	Styxl1	2	0	1	0	0	36	28	29
ENSMUSG00000053559.11	Smagp	39	7	114	319	297	519	379	522
ENSMUSG00000020698.10	Cct6b	9	11	75	161	190	193	183	130
ENSMUSG00000026697.10	Myoc	2	0	28	44	8	9	4	0
ENSMUSG00000019851.7	Perp	362	283	493	2807	7790	7933	5624	5119
ENSMUSG00000021456.7	Fbp2	3	5	0	0	0	137	89	135
ENSMUSG00000026692.11	Fmo4	8	2	85	135	169	23	21	16
ENSMUSG00000027536.6	Chmp4c	18	3	127	167	273	220	87	66
ENSMUSG00000048138.9	Dmrt2	3	4	6	87	194	6	5	12
ENSMUSG00000032262.12	Elovl4	153	6	157	457	2137	2190	1347	746
ENSMUSG00000038151.11	Prdm1	17	4	29	63	482	231	92	28
ENSMUSG00000041653.4	Pnpla3	17	7	39	178	393	229	99	119
ENSMUSG00000046782.13	4921506M07Rik	2	2	0	1	0	102	36	37
ENSMUSG00000022090.9	Pdlim2	171	15	518	1356	2049	1812	1188	1246
ENSMUSG00000020592.13	Sdc1	187	184	164	982	2678	5469	4047	2876
ENSMUSG00000000320.9	Alox12	14	6	70	131	304	148	145	72
ENSMUSG00000042251.11	Pm20d1	23	10	133	275	883	61	26	46
ENSMUSG00000024479.2	Mal2	16	1	16	46	239	213	141	70
ENSMUSG00000081683.5	Fzd10	16	1	2	14	66	312	194	131
ENSMUSG00000027315.12	Spint1	69	4	165	773	1042	507	306	292
ENSMUSG00000056498.12	Tmem154	19	0	3	13	82	315	292	72
ENSMUSG00000052392.4	Acot4	4	0	7	27	21	35	27	46
ENSMUSG00000020010.7	Vnn3	6	1	4	2	3	158	59	56
ENSMUSG00000034917.7	Tjp3	22	20	98	186	265	476	285	358
ENSMUSG00000024459.17	H2-M5	3	3	58	115	57	3	1	3
ENSMUSG00000037185.8	Krt80	134	140	943	2221	6260	745	463	150
ENSMUSG00000007594.9	Hapln4	0	4	1	0	0	68	58	30
ENSMUSG00000032591.14	Mst1	2	1	10	57	33	6	4	5
ENSMUSG00000017897.17	Eya2	26	1	23	86	175	356	194	195
ENSMUSG00000069808.12	Fam57a	110	34	142	530	1142	1625	1220	811
ENSMUSG00000043811.5	Rtn4r	22	5	73	249	309	122	122	150
ENSMUSG00000057074.6	Ces1g	3	0	6	39	54	8	3	3
ENSMUSG00000019312.9	Grb7	24	4	82	133	271	243	171	148
ENSMUSG00000027246.11	Ell3	5	4	19	84	216	5	4	4
ENSMUSG00000042377.8	Fam83g	31	2	11	55	222	407	336	151
ENSMUSG00000032358.11	Fam83b	16	0	6	25	255	156	101	20
ENSMUSG00000021638.11	Ocln	26	1	11	75	200	329	209	117
ENSMUSG00000028713.16	Cyp4b1	94	4	256	1477	1620	19	12	25
ENSMUSG00000024771.6	Lipk	3	0	6	18	41	30	7	2
ENSMUSG00000050211.13	Pla2g4e	134	18	107	206	1245	1702	1493	486
ENSMUSG00000034112.8	Atp2c2	15	0	45	108	160	80	59	65
ENSMUSG00000066975.11	Cryba4	6	0	0	0	0	94	36	76
ENSMUSG00000040714.12	Klc3	155	142	423	905	1342	2529	1873	3041
ENSMUSG00000002565.15	Scin	15	1	9	189	330	6	4	1
ENSMUSG00000020884.14	Asgr1	1	1	20	16	22	1	5	3
ENSMUSG00000025588.3	Nat1	3	0	10	9	5	34	25	17
ENSMUSG00000070837.4	Aurkc	3	0	26	7	17	26	8	15
ENSMUSG00000027579.6	Srms	2	5	2	14	14	85	67	46
ENSMUSG00000030559.7	Rab38	40	8	41	208	499	323	275	211
ENSMUSG00000025504.11	Eps8l2	274	13	213	742	2209	2829	1871	1400
ENSMUSG00000046814.3	Gchfr	7	0	12	62	37	41	40	32
ENSMUSG00000023084.10	Lrrc71	6	4	59	125	129	4	0	0
ENSMUSG00000040434.15	Gyltl1b	21	3	34	83	162	206	130	145
ENSMUSG00000094893.1	Gm4791	4	0	0	0	0	37	31	57
ENSMUSG00000032942.13	Ucp3	2	0	1	0	8	20	21	12
ENSMUSG00000034919.2	Ttc22	46	18	35	145	618	499	352	324
ENSMUSG00000035435.14	Abca17	3	0	30	25	29	7	1	0
ENSMUSG00000027684.15	Mecom	54	5	336	582	374	212	233	68
ENSMUSG00000076614.6	Ighg1	3	1	10	19	25	39	10	19
ENSMUSG00000000204.14	Slfn4	2	2	8	13	4	36	20	39
ENSMUSG00000032769.4	Trpa1	1	2	4	26	30	17	8	4
ENSMUSG00000001588.11	Acap1	9	1	29	60	115	42	20	29
ENSMUSG00000063522.5	2010109I03Rik	0	2	1	0	2	28	22	6
ENSMUSG00000027596.9	a	2	0	11	30	18	0	0	0
ENSMUSG00000050761.3	Gp1bb	19	0	21	72	54	142	103	168
ENSMUSG00000074768.5	Bhmt	1	2	10	19	24	16	7	12
ENSMUSG00000038963.14	Slco4a1	5	0	9	46	61	12	12	6
ENSMUSG00000065968.7	Ifitm7	9	0	43	122	32	13	24	28
ENSMUSG00000028680.13	Plk3	84	26	283	489	1011	841	348	230
ENSMUSG00000031594.9	Fgl1	7	3	53	130	101	1	1	4
ENSMUSG00000068252.5	Apol7b	1	1	2	1	1	25	18	11
ENSMUSG00000064308.9	2410137M14Rik	2	0	14	16	28	0	0	0
ENSMUSG00000021950.14	Anxa8	538	72	172	1096	1623	5849	4398	4443
ENSMUSG00000002769.8	Gnmt	6	5	31	53	61	66	38	66
ENSMUSG00000040564.12	Apoc1	7	0	35	54	42	37	12	19
ENSMUSG00000044006.8	Cilp2	19	3	56	162	401	1	2	2
ENSMUSG00000018102.4	Hist1h2bc	16	3	129	151	246	4	4	0
ENSMUSG00000047428.13	Dlk2	7	6	35	93	72	58	44	62
ENSMUSG00000024011.15	Pi16	54	13	96	709	427	248	162	229
ENSMUSG00000042213.15	Zfand4	9	1	23	27	23	100	59	47
ENSMUSG00000005547.13	Cyp2a5	2	2	9	79	13	5	2	3
ENSMUSG00000073805.4	Fam196a	5	0	35	70	32	0	0	0
ENSMUSG00000027863.8	Cd2	4	0	0	1	0	44	23	41
ENSMUSG00000046761.11	Fam83h	116	20	74	365	877	1001	802	564
ENSMUSG00000061808.3	Ttr	5	2	37	25	46	42	20	19
ENSMUSG00000025983.10	Ccdc150	1	2	0	0	1	34	20	26
ENSMUSG00000029727.7	Cyp3a13	63	1	23	38	21	813	483	343
ENSMUSG00000042510.7	AA986860	68	27	159	402	830	536	394	232
ENSMUSG00000046623.7	Gjb4	8	0	31	42	102	19	8	12
ENSMUSG00000042817.15	Flt3	8	0	4	51	67	54	17	19
ENSMUSG00000039457.3	Ppl	1510	33	1707	6634	17289	7899	5101	1928
ENSMUSG00000026994.8	Galnt3	5	1	2	10	9	70	39	27
ENSMUSG00000029454.14	Mapkapk5	52	51	444	479	422	473	362	502
ENSMUSG00000023153.8	Tmem52	5	2	4	96	82	0	0	0
ENSMUSG00000078787.7	Cyp2t4	21	15	21	429	35	108	159	176
ENSMUSG00000038781.6	Stap2	80	23	79	188	424	720	561	677
ENSMUSG00000034435.5	Tmem30b	5	7	1	21	95	93	68	27
ENSMUSG00000027412.11	Lpin3	83	0	46	172	601	571	354	356
ENSMUSG00000048424.14	Ranbp3l	30	1	363	198	181	14	13	14
ENSMUSG00000029026.15	Trp73	5	0	5	23	40	23	25	10
ENSMUSG00000068860.5	Gm128	4	5	24	30	64	42	30	36
ENSMUSG00000032315.5	Cyp1a1	4	0	1	1	0	70	22	6
ENSMUSG00000021768.14	Dusp13	2	0	3	1	0	32	7	7
ENSMUSG00000032065.5	Tex12	2	0	3	18	29	0	0	0
ENSMUSG00000050335.15	Lgals3	532	134	1163	3541	2169	3106	2668	3934
ENSMUSG00000095105.1	Edaradd	1	2	0	4	8	32	24	6
ENSMUSG00000036814.11	Slc6a20a	2	1	0	0	0	43	12	19
ENSMUSG00000034957.9	Cebpa	84	7	35	190	521	626	486	380
ENSMUSG00000040938.15	Slc16a11	23	14	47	32	41	261	166	360
ENSMUSG00000073406.9	H2-Bl	3	0	3	2	3	24	19	22
ENSMUSG00000039543.14	Cfap70	14	4	38	38	8	158	64	127
ENSMUSG00000004864.11	Mapk13	172	99	831	1244	2151	1160	549	555
ENSMUSG00000024827.9	Gldc	16	1	1	1	4	192	79	130
ENSMUSG00000022947.7	Cbr3	162	97	333	549	665	1461	1206	1942
ENSMUSG00000031147.8	Magix	12	5	59	186	133	9	5	7
ENSMUSG00000028865.12	Cd164l2	7	0	8	94	30	16	12	3
ENSMUSG00000038618.10	Rassf7	43	47	93	325	463	536	278	399
ENSMUSG00000036598.3	Ccdc113	9	3	28	24	66	46	64	51
ENSMUSG00000040978.4	Gm11992	15	0	9	47	194	47	34	17
ENSMUSG00000079049.7	Serpinb1c	0	5	1	2	0	37	43	33
ENSMUSG00000076612.6	Ighg2c	5	0	1	5	11	31	25	42
ENSMUSG00000025473.15	Adam8	23	15	3	16	19	389	209	237
ENSMUSG00000015702.12	Anxa9	168	18	276	507	940	1245	589	702
ENSMUSG00000044986.8	Tst	282	136	345	1409	1417	2385	1581	2417
ENSMUSG00000074207.9	Adh1	316	26	35	205	131	4212	1681	1541
ENSMUSG00000095217.1	Hist1h2bn	2	1	20	20	28	0	0	0
ENSMUSG00000022595.7	Lypd2	3	0	1	1	1	22	19	24
ENSMUSG00000026979.15	Psd4	52	8	58	167	507	289	196	129
ENSMUSG00000020264.5	Slc36a2	14	0	17	88	157	24	16	11
ENSMUSG00000038167.6	Plekhg6	47	33	111	229	348	442	290	347
ENSMUSG00000026765.11	Lypd6b	4	0	6	14	39	13	13	3
ENSMUSG00000016194.13	Hsd11b1	78	15	182	429	831	277	152	173
ENSMUSG00000028988.12	Ctnnbip1	93	69	222	284	519	967	616	947
ENSMUSG00000026638.14	Irf6	50	5	13	97	399	346	260	83
ENSMUSG00000068877.11	Selenbp2	355	292	1959	2784	3128	2102	1758	2257
ENSMUSG00000005947.10	Itgae	7	2	16	15	7	63	40	52
ENSMUSG00000056035.8	Cyp3a11	5	0	21	24	16	21	6	18
ENSMUSG00000035896.4	Rnase1	3	19	0	0	0	292	109	62
ENSMUSG00000024786.8	1700123I01Rik	2	1	38	17	8	0	0	0
ENSMUSG00000027068.6	Dhrs9	28	6	30	77	408	112	51	17
ENSMUSG00000041696.12	Rasl12	29	9	232	223	136	66	78	35
ENSMUSG00000048251.14	Bcl11b	7	5	3	14	83	74	58	11
ENSMUSG00000055415.7	Atp10b	1	18	4	27	149	110	75	19
ENSMUSG00000090125.3	Pou3f1	11	1	5	13	35	71	61	55
ENSMUSG00000040740.7	Slc25a34	3	0	0	1	3	18	24	14
ENSMUSG00000039452.5	Snx22	6	0	1	0	0	52	43	23
ENSMUSG00000037548.13	H2-DMb2	2	3	0	0	1	43	24	31
ENSMUSG00000059325.13	Hopx	137	163	280	582	1005	1906	1042	1118
ENSMUSG00000011034.6	Slc5a1	29	4	5	66	178	222	111	70
ENSMUSG00000022754.5	Tmem45a	302	151	135	448	1213	3446	1960	1745
ENSMUSG00000022111.8	Uchl3	318	216	521	1663	2308	2395	1477	2132
ENSMUSG00000070385.11	Ampd1	0	5	16	15	59	2	1	4
ENSMUSG00000001249.13	Hpn	12	1	7	6	6	106	50	77
ENSMUSG00000029859.5	Epha1	178	95	260	923	1765	948	649	671
ENSMUSG00000046589.6	Lrrc8e	25	26	19	115	185	232	232	191
ENSMUSG00000078202.3	Nrarp	43	2	23	73	163	229	231	140
ENSMUSG00000000308.13	Ckmt1	806	73	298	1367	2214	4887	3113	4630
ENSMUSG00000034382.13	AI661453	259	27	148	489	1783	1665	867	410
ENSMUSG00000044534.7	Ackr2	5	0	3	7	7	41	19	16
ENSMUSG00000020669.14	Sh3yl1	98	12	295	529	639	213	154	214
ENSMUSG00000011884.12	Gltp	790	530	869	3593	6963	5451	4072	3510
ENSMUSG00000067714.12	Lpar5	15	1	3	15	29	113	82	54
ENSMUSG00000024114.13	Prss41	0	4	13	17	43	1	0	0
ENSMUSG00000073802.4	Cdkn2b	3	5	3	16	25	42	35	25
ENSMUSG00000041538.14	H2-Ob	4	0	0	2	0	41	14	16
ENSMUSG00000037686.5	Aspg	28	0	7	58	48	152	129	112
ENSMUSG00000027932.13	Slc27a3	118	58	104	328	578	821	619	722
ENSMUSG00000074217.7	2210011C24Rik	3	0	18	9	15	2	2	8
ENSMUSG00000011263.14	Exoc3l2	3	0	4	5	8	13	12	12
ENSMUSG00000005148.7	Klf5	95	58	24	235	990	749	554	191
ENSMUSG00000059898.8	Dsc3	204	9	29	584	2000	668	410	114
ENSMUSG00000003469.8	Phyhip	82	6	16	158	470	454	269	205
ENSMUSG00000074361.8	C5ar2	4	0	0	0	0	31	24	16
ENSMUSG00000029299.13	Abcg3	25	0	47	51	66	128	89	62
ENSMUSG00000056293.11	Gsdmc2	4	2	1	20	38	17	13	17
ENSMUSG00000021340.11	Gpld1	146	60	85	374	715	1175	726	501
ENSMUSG00000059434.7	Gckr	0	3	10	16	24	1	0	1
ENSMUSG00000022129.3	Dct	3	0	0	0	1	16	15	20
ENSMUSG00000005251.13	Ripk4	41	3	8	60	221	238	152	80
ENSMUSG00000026832.11	Cytip	4	0	1	3	1	35	16	13
ENSMUSG00000006390.14	Elovl1	975	816	943	1840	4388	8934	8089	6591
ENSMUSG00000036111.7	Lmo1	44	5	64	106	143	169	177	182
ENSMUSG00000056737.13	Capg	309	223	631	1654	1637	1500	1475	2227
ENSMUSG00000025888.5	Casp1	84	10	82	172	252	457	287	352
ENSMUSG00000074637.7	Sox2	47	2	7	59	203	271	184	107
ENSMUSG00000013483.13	Card14	73	43	280	552	820	160	77	69
ENSMUSG00000031725.8	Ces1f	8	0	12	44	58	10	3	8
ENSMUSG00000021211.3	Akr1c12	3	2	3	50	25	3	2	1
ENSMUSG00000011267.7	Zfp296	11	34	43	120	174	143	103	165
ENSMUSG00000030659.13	Nucb2	677	175	514	741	1016	4923	3192	3771
ENSMUSG00000018648.14	Dusp14	117	114	398	497	1588	922	202	193
ENSMUSG00000029273.10	Sult1d1	3	2	0	0	0	24	33	25
ENSMUSG00000022209.11	Dhrs2	6	3	0	0	0	11	43	93
ENSMUSG00000026748.12	Plxdc2	481	66	386	1265	1844	2463	1319	1614
ENSMUSG00000033213.15	AA467197	1	4	3	0	0	41	10	27
ENSMUSG00000041012.3	Cmtm8	50	6	36	38	123	269	218	213
ENSMUSG00000026141.12	Col19a1	5	4	8	95	32	2	5	2
ENSMUSG00000069830.9	Nlrp1a	4	0	10	18	24	4	8	0
ENSMUSG00000023829.8	Slc22a1	2	1	3	2	5	9	20	9
ENSMUSG00000031886.12	Ces2e	17	19	24	177	203	74	43	51
ENSMUSG00000030111.9	A2m	19	1	5	11	4	119	73	105
ENSMUSG00000090223.1	Pcp4	118	26	768	557	440	129	187	192
ENSMUSG00000028555.14	Ttc39a	46	8	32	149	248	184	120	119
ENSMUSG00000074457.9	S100a16	705	447	1064	2002	3195	4133	3199	4532
ENSMUSG00000030307.8	Slc6a11	9	0	2	15	124	0	0	0
ENSMUSG00000070305.9	Mpzl3	30	9	20	62	278	129	91	29
ENSMUSG00000027399.1	Il1a	5	4	11	10	72	40	5	2
ENSMUSG00000067889.4	Sptbn2	536	68	390	1231	3169	1991	1395	1210
ENSMUSG00000028671.15	Gale	89	46	40	50	109	724	484	688
ENSMUSG00000023070.6	Rgn	7	5	6	2	2	88	35	53
ENSMUSG00000073987.4	Ggh	815	205	134	171	498	7010	3809	4127
ENSMUSG00000029217.15	Tec	74	14	132	250	450	255	150	119
ENSMUSG00000024957.8	Kcnk4	17	5	3	2	11	126	86	110
ENSMUSG00000025500.10	Lmntd2	7	3	9	33	23	47	14	27
ENSMUSG00000021803.9	Cdhr1	14	0	0	1	4	87	83	39
ENSMUSG00000079563.8	Pglyrp2	4	0	4	7	7	22	16	5
ENSMUSG00000020061.16	Mybpc1	53	36	0	0	1	598	413	344
ENSMUSG00000029811.13	Aoc1	13	13	0	0	0	140	136	119
ENSMUSG00000040734.13	Ppp1r13l	221	169	455	847	1384	1419	876	918
ENSMUSG00000000440.11	Pparg	63	2	55	146	176	249	168	189
ENSMUSG00000054702.13	Ap1s3	18	4	16	36	166	62	34	15
ENSMUSG00000052889.10	Prkcb	478	16	2574	2798	1905	32	29	25
ENSMUSG00000020911.13	Krt19	3123	188	4987	17494	26568	8	5	26
ENSMUSG00000069805.9	Fbp1	4	1	2	11	46	7	4	4
ENSMUSG00000074277.3	Phldb3	160	159	308	641	873	1222	684	955
ENSMUSG00000031163.2	Glod5	3	2	6	50	15	0	0	2
ENSMUSG00000026611.16	Spata17	5	0	21	20	31	0	1	0
ENSMUSG00000038011.14	Dnah10	11	3	21	79	98	4	1	1
ENSMUSG00000026202.12	Tuba4a	1242	448	973	1377	2740	7105	5519	6910
ENSMUSG00000078922.8	Tgtp1	7	2	33	54	44	0	0	0
ENSMUSG00000020676.2	Ccl11	38	4	39	131	96	153	113	79
ENSMUSG00000054951.2	9130008F23Rik	2	2	12	2	6	20	13	5
ENSMUSG00000042540.11	Acot5	11	0	3	10	11	58	44	33
ENSMUSG00000026639.17	Lamb3	65	28	61	238	435	265	146	195
ENSMUSG00000034579.16	Pla2g3	32	5	9	42	73	230	118	43
ENSMUSG00000021108.16	Prkch	140	13	47	206	515	678	454	229
ENSMUSG00000004929.11	Thop1	910	1046	1297	2378	4214	7903	5043	6258
ENSMUSG00000027938.10	Creb3l4	44	36	0	3	3	427	255	420
ENSMUSG00000000154.14	Slc22a18	45	3	54	174	127	96	92	121
ENSMUSG00000021636.13	Marveld2	8	1	0	10	49	31	27	7
ENSMUSG00000058216.11	BC021614	2	2	8	37	8	0	0	2
ENSMUSG00000040680.8	Kremen2	4	0	7	20	21	1	3	3
ENSMUSG00000006218.4	Fam131c	13	2	12	34	56	35	38	29
ENSMUSG00000051037.14	Zfp455	58	23	266	274	381	66	46	65
ENSMUSG00000055385.10	Rnf212	8	11	86	96	58	4	4	7
ENSMUSG00000022425.14	Enpp2	772	131	2582	4297	3849	670	431	278
ENSMUSG00000001510.8	Dlx3	54	2	31	114	303	149	113	40
ENSMUSG00000028841.13	Cnksr1	22	7	48	99	138	34	26	43
ENSMUSG00000030793.3	Pycard	113	36	222	431	565	252	161	355
ENSMUSG00000044551.12	9930012K11Rik	25	1	11	23	58	99	88	67
ENSMUSG00000039616.9	Mocos	197	61	152	190	295	1193	700	830
ENSMUSG00000048534.6	Amica1	5	1	5	7	14	26	21	5
ENSMUSG00000059412.6	Fxyd2	4	4	0	4	4	30	20	45
ENSMUSG00000090264.1	Eif4ebp3	21	13	51	117	84	62	55	68
ENSMUSG00000040701.14	Ap1g2	235	151	146	500	651	1743	850	1066
ENSMUSG00000030895.8	Hpx	4	2	17	20	14	7	7	12
ENSMUSG00000027335.9	Adra1d	6	0	16	6	18	16	8	13
ENSMUSG00000030771.14	Micalcl	36	8	38	103	95	131	95	100
ENSMUSG00000038295.13	Atg9b	88	30	62	153	241	547	213	286
ENSMUSG00000021175.14	Cdca7l	47	2	34	99	158	156	108	68
ENSMUSG00000029449.10	Rhof	26	9	10	46	141	116	79	53
ENSMUSG00000042476.11	Abcb4	20	1	41	57	27	59	39	43
ENSMUSG00000039745.7	Htatip2	241	175	218	311	464	1677	1237	1357
ENSMUSG00000043931.10	Gimap7	3	2	0	1	0	23	19	20
ENSMUSG00000040562.11	Gstm2	1781	1824	1991	3246	2239	13289	10323	14266
ENSMUSG00000026385.15	Dbi	1790	1076	1687	3192	3863	9353	7152	10695
ENSMUSG00000027347.17	Rasgrp1	34	6	19	73	304	59	34	9
ENSMUSG00000027776.11	Il12a	2	3	0	0	0	20	15	27
ENSMUSG00000019866.12	Aim1	360	111	114	464	2509	1492	781	480
ENSMUSG00000058183.13	Mmel1	341	305	1667	2117	2237	751	541	630
ENSMUSG00000030747.4	Dgat2	634	294	539	1438	3094	2925	1795	1450
ENSMUSG00000049580.11	Tsku	56	16	28	129	278	186	150	96
ENSMUSG00000020334.6	Slc22a4	19	12	10	58	69	103	59	74
ENSMUSG00000048442.14	Smim5	7	8	15	42	41	31	25	26
ENSMUSG00000006529.13	Itih1	0	4	9	8	14	10	4	3
ENSMUSG00000027940.17	Tpm3	164	77	162	318	664	801	571	364
ENSMUSG00000008999.7	Bmp7	136	12	37	123	388	468	384	367
ENSMUSG00000044361.14	BC024139	22	4	59	22	60	28	89	49
ENSMUSG00000038007.13	Acer2	23	12	1	2	8	143	113	145
ENSMUSG00000037661.13	Gpr160	23	7	22	55	81	77	66	52
ENSMUSG00000074259.9	Gramd2	3	1	0	1	4	14	15	13
ENSMUSG00000061132.12	Blnk	44	4	43	261	207	19	18	11
ENSMUSG00000001348.13	Acp5	326	23	92	424	617	1101	675	1126
ENSMUSG00000033762.7	Recql4	48	48	347	147	156	178	155	125
ENSMUSG00000032092.4	Mpzl2	73	3	2	50	187	289	246	99
ENSMUSG00000041372.9	B4galnt3	5	0	0	1	7	19	19	11
ENSMUSG00000029832.15	Nfe2l3	130	5	95	248	530	345	213	101
ENSMUSG00000030587.4	2200002D01Rik	67	112	170	181	130	533	348	669
ENSMUSG00000022445.6	Cyp2d26	6	3	20	40	14	10	9	9
ENSMUSG00000010342.15	Tex14	10	13	82	100	68	5	1	2
ENSMUSG00000022546.4	Gpt	121	74	70	195	263	549	482	614
ENSMUSG00000039813.13	Tbc1d2	47	6	59	105	206	104	61	53
ENSMUSG00000020017.13	Hal	7	4	1	12	39	51	9	10
ENSMUSG00000021591.7	Glrx	455	168	358	919	2340	2113	822	346
ENSMUSG00000054083.7	Capn12	7	9	4	2	4	84	49	34
ENSMUSG00000059908.8	Mug1	2	3	16	10	10	13	4	2
ENSMUSG00000005968.13	Tuft1	208	55	152	466	1304	512	304	154
ENSMUSG00000021228.13	Acot3	15	4	5	15	10	71	56	51
ENSMUSG00000050074.11	Spink8	11	2	0	0	1	27	61	53
ENSMUSG00000036928.13	Stag3	51	59	0	0	2	545	335	314
ENSMUSG00000078485.2	Plekhn1	256	157	110	409	647	1601	802	909
ENSMUSG00000029161.7	Cgref1	86	62	9	27	24	562	396	583
ENSMUSG00000039217.11	Il18	188	13	132	328	734	525	155	296
ENSMUSG00000063558.4	Aox1	240	215	1222	1905	1551	78	50	60
ENSMUSG00000070473.4	Cldn3	7	18	2	4	20	62	93	85
ENSMUSG00000040432.4	Ltb4r2	7	1	0	14	12	29	11	19
ENSMUSG00000061397.7	Krt79	4	1	0	6	45	0	2	0
ENSMUSG00000033730.3	Egr3	11	36	5	28	150	176	107	32
ENSMUSG00000098112.6	Bin2	25	8	30	92	183	15	14	15
ENSMUSG00000020407.12	Upp1	19	2	8	41	31	61	18	61
ENSMUSG00000020782.17	Llgl2	186	85	108	385	667	665	442	567
ENSMUSG00000070644.12	Etnk2	37	2	0	2	4	130	151	118
ENSMUSG00000018341.11	Il12rb2	61	13	354	222	186	1	1	4
ENSMUSG00000062329.4	Cytl1	8	0	0	0	0	27	34	22
ENSMUSG00000042793.12	Lgr6	9	1	3	3	92	5	0	0
ENSMUSG00000033589.3	Reep4	171	168	242	669	826	677	468	569
ENSMUSG00000027344.12	Fsip1	5	1	0	0	0	28	21	12
ENSMUSG00000027555.8	Car13	48	38	6	28	300	249	201	87
ENSMUSG00000028048.10	Gba	854	464	1083	2352	4565	2551	1412	1323
ENSMUSG00000051000.16	Fam160a1	177	28	120	292	892	369	245	146
ENSMUSG00000030214.5	Plbd1	138	20	118	508	399	259	144	161
ENSMUSG00000055312.2	Them7	5	2	13	41	16	0	0	0
ENSMUSG00000032261.15	Sh3bgrl2	27	1	6	20	137	64	41	11
ENSMUSG00000044433.14	Camsap3	359	35	232	700	1085	770	485	618
ENSMUSG00000014609.15	Chrne	0	6	8	16	12	10	6	7
ENSMUSG00000020607.6	Fam84a	71	9	19	44	310	222	118	71
ENSMUSG00000008482.8	Rnf151	0	5	3	4	5	16	7	14
ENSMUSG00000022041.9	Chrna2	15	1	0	0	1	91	54	10
ENSMUSG00000043029.2	Trpv3	5	3	1	3	27	29	14	4
ENSMUSG00000032952.10	Ap4b1	54	37	93	100	124	253	160	154
ENSMUSG00000078776.8	9530053A07Rik	10	4	23	30	83	0	0	0
ENSMUSG00000038775.13	Vill	44	13	49	358	144	0	0	2
ENSMUSG00000034528.14	Hsd17b13	10	0	2	1	1	52	18	23
ENSMUSG00000022382.13	Wnt7b	30	3	2	2	47	135	89	43
ENSMUSG00000041986.14	Elmod1	148	23	93	188	771	424	113	56
ENSMUSG00000031286.6	Glt28d2	5	0	1	3	1	17	8	18
ENSMUSG00000033688.8	1300017J02Rik	5	14	12	5	4	57	53	49
ENSMUSG00000070604.4	Vsig10l	146	127	22	273	545	648	538	559
ENSMUSG00000029762.6	Akr1b8	121	116	86	336	140	598	578	501
ENSMUSG00000095789.5	Nupr1l	5	0	1	0	1	14	17	14
ENSMUSG00000033576.10	Apol6	20	19	0	0	0	159	101	106
ENSMUSG00000044788.10	Fads6	57	0	13	55	150	148	99	69
ENSMUSG00000046561.9	Arsj	10	7	67	36	16	19	14	7
ENSMUSG00000028874.13	Fgr	6	0	0	1	4	27	12	12
ENSMUSG00000001467.5	Cyp51	645	322	796	938	1176	2713	1947	1386
ENSMUSG00000091387.1	Gcnt4	9	0	16	21	8	19	18	1
ENSMUSG00000075272.4	Ttc30a2	11	2	2	15	19	41	23	19
ENSMUSG00000034177.14	Rnf43	33	7	18	23	90	117	79	39
ENSMUSG00000028064.16	Sema4a	233	34	67	304	643	634	459	335
ENSMUSG00000029304.13	Spp1	48	17	17	1	11	179	124	262
ENSMUSG00000021772.13	Nkiras1	336	206	180	235	206	1428	1023	1875
ENSMUSG00000032577.15	Mapkapk3	175	193	145	341	846	913	571	515
ENSMUSG00000006517.4	Mvd	296	179	149	327	501	1342	761	1199
ENSMUSG00000021416.10	Eci3	47	17	22	17	31	196	148	162
ENSMUSG00000032854.11	Ugt8a	9	0	1	39	38	3	0	0
ENSMUSG00000031762.6	Mt2	172	42	150	358	690	231	165	331
ENSMUSG00000060791.14	Gmfg	56	6	18	13	19	170	144	193
ENSMUSG00000063060.5	Sox7	58	0	6	45	127	177	132	31
ENSMUSG00000035486.13	Plk5	12	7	9	14	28	43	27	48
ENSMUSG00000042501.11	Cpa6	37	28	38	35	38	170	140	155
ENSMUSG00000037362.8	Nov	82	11	317	326	104	39	26	12
ENSMUSG00000002489.14	Tiam1	453	68	47	257	1600	1431	882	393
ENSMUSG00000036292.12	Gramd1c	63	19	78	113	399	82	36	12
ENSMUSG00000032012.7	Pvrl1	123	39	11	119	535	381	285	90
ENSMUSG00000032925.15	Itgbl1	14	0	2	11	4	53	27	25
ENSMUSG00000030649.16	Anapc15	68	70	227	200	183	209	136	245
ENSMUSG00000022580.11	Rhpn1	71	50	190	299	377	82	35	68
ENSMUSG00000049404.7	Rarres1	12	0	15	10	23	33	13	10
ENSMUSG00000027359.15	Slc27a2	1	5	2	3	3	20	14	10
ENSMUSG00000034308.12	Sdr42e1	145	60	18	216	538	468	348	172
ENSMUSG00000017723.10	Wfdc2	7	0	29	3	2	10	9	7
ENSMUSG00000031253.14	Srpx2	45	4	59	106	45	76	49	84
ENSMUSG00000031488.12	Rab11fip1	165	12	35	64	418	541	313	137
ENSMUSG00000026955.12	Sapcd2	11	5	0	2	8	41	40	45
ENSMUSG00000080268.3	Brms1	160	128	133	289	308	664	462	590
ENSMUSG00000031097.13	Tnni2	23	22	122	92	130	11	8	19
ENSMUSG00000044628.4	Rnf208	184	18	215	319	376	311	163	329
ENSMUSG00000053702.15	Nebl	30	6	8	19	39	121	70	48
ENSMUSG00000053835.16	H2-T24	34	18	26	64	15	136	131	68
ENSMUSG00000029330.8	Cds1	243	53	74	197	427	831	599	367
ENSMUSG00000032089.15	Il10ra	64	7	19	59	417	52	36	13
ENSMUSG00000031379.12	Pir	421	281	84	141	146	2213	1938	1345
ENSMUSG00000076435.3	Acsf2	372	126	613	677	1122	729	632	370
ENSMUSG00000022246.12	Rai14	306	57	332	398	374	982	542	388
ENSMUSG00000025353.4	Ormdl2	142	54	128	250	302	383	281	284
ENSMUSG00000001131.10	Timp1	160	40	436	357	321	186	155	206
ENSMUSG00000021509.5	Slc25a48	20	0	0	4	5	78	42	37
ENSMUSG00000024301.9	Kifc5b	7	3	0	0	15	30	24	14
ENSMUSG00000070493.3	Chchd2	672	407	1184	1418	1352	1567	1324	2091
ENSMUSG00000031129.9	Slc9a9	126	14	7	59	149	465	313	165
ENSMUSG00000022236.9	Ropn1l	4	4	3	0	0	18	14	31
ENSMUSG00000022512.2	Cldn1	52	16	10	37	144	153	129	85
ENSMUSG00000037860.14	Aim2	11	4	2	2	0	57	39	23
ENSMUSG00000089876.3	Tmem102	44	31	23	70	72	151	144	154
ENSMUSG00000036196.14	Slc26a8	13	5	3	2	1	61	56	24
ENSMUSG00000026822.13	Lcn2	18	2	17	70	49	15	7	5
ENSMUSG00000032359.13	Ctsh	282	272	542	683	1403	769	536	579
ENSMUSG00000001053.14	N4bp3	141	42	109	145	203	356	295	381
ENSMUSG00000050105.5	Grrp1	11	5	8	33	13	25	24	27
ENSMUSG00000019437.16	Tlcd1	147	107	25	153	167	657	389	666
ENSMUSG00000040767.9	Snrnp25	139	143	102	118	89	636	479	855
ENSMUSG00000044092.8	C130050O18Rik	14	2	34	51	38	2	1	3
ENSMUSG00000028132.14	Tmem56	112	6	207	293	422	13	11	2
ENSMUSG00000035775.2	Krt20	28	33	0	0	2	133	222	133
ENSMUSG00000002257.7	Def6	77	48	32	154	200	221	176	219
ENSMUSG00000031734.12	Irx3	159	17	82	166	362	383	228	189
ENSMUSG00000000739.12	Sult5a1	43	1	42	33	12	68	80	117
ENSMUSG00000029552.18	Tes	680	177	2122	1392	1315	782	771	466
ENSMUSG00000031604.9	Msmo1	786	256	83	226	564	3167	2391	1886
ENSMUSG00000039395.8	Mreg	57	37	8	31	93	314	224	80
ENSMUSG00000020534.13	Shmt1	49	20	92	126	113	71	81	67
ENSMUSG00000064246.9	Chil1	38	1	3	8	4	222	43	29
ENSMUSG00000078995.8	Zfp456	19	4	56	46	62	9	7	2
ENSMUSG00000031373.4	Car5b	94	10	31	134	135	207	180	135
ENSMUSG00000079429.8	Mroh2a	26	4	0	0	4	95	76	62
ENSMUSG00000022422.12	Dscc1	18	7	8	3	12	64	57	53
ENSMUSG00000074923.9	Pak6	63	39	40	88	147	262	174	88
ENSMUSG00000020878.6	Lrrc46	10	8	21	30	15	21	22	32
ENSMUSG00000079657.9	Rab26	11	1	11	20	41	11	6	5
ENSMUSG00000064294.11	Aox3	44	1	13	19	26	111	123	60
ENSMUSG00000026430.14	Rassf5	59	8	32	89	303	64	28	8
ENSMUSG00000013418.8	B4galnt2	15	52	0	0	0	304	159	60
ENSMUSG00000028843.8	Sh3bgrl3	472	206	290	515	688	1367	1025	1382
ENSMUSG00000033114.10	Slc35d2	38	23	25	35	31	173	95	114
ENSMUSG00000037020.15	Wdr62	168	73	241	127	383	433	239	439
ENSMUSG00000048416.14	Mlf1	14	0	16	3	31	13	19	26
ENSMUSG00000060913.6	Trim55	5	1	16	0	30	0	0	0
ENSMUSG00000039110.13	Mycbpap	38	0	0	0	0	145	82	64
ENSMUSG00000042097.16	Zfp239	11	3	21	34	23	7	12	10
ENSMUSG00000043673.9	Kcns3	212	12	555	561	329	103	96	65
ENSMUSG00000052221.7	Ppp1r36	32	65	1	2	3	289	234	209
ENSMUSG00000073705.9	Apitd1	21	10	33	27	20	51	56	48
ENSMUSG00000067653.10	Ankrd23	73	178	1070	435	388	3	2	4
ENSMUSG00000025068.7	Gsto1	342	361	172	1076	1909	703	598	865
ENSMUSG00000098132.1	Rassf10	21	2	13	12	23	42	35	49
ENSMUSG00000034845.5	Plvap	267	59	129	419	286	587	493	538
ENSMUSG00000025479.8	Cyp2e1	25	0	40	41	36	25	18	28
ENSMUSG00000035095.11	Fam167a	11	1	0	4	79	5	2	0
ENSMUSG00000002835.8	Chaf1a	195	68	62	109	299	549	452	493
ENSMUSG00000025165.11	Sectm1a	13	0	3	6	11	46	12	19
ENSMUSG00000078994.7	Zfp429	6	25	61	38	86	17	11	18
ENSMUSG00000021208.9	Ifi27l2b	25	19	53	84	56	37	34	63
ENSMUSG00000057948.11	Unc13d	20	6	3	10	9	82	43	45
ENSMUSG00000058656.11	Samd12	27	4	35	43	117	9	13	11
ENSMUSG00000003484.4	Cyp4f18	14	1	2	6	3	36	37	26
ENSMUSG00000055994.14	Nod2	20	2	5	16	76	28	22	14
ENSMUSG00000053877.11	Srcap	338	163	596	695	848	702	498	324
ENSMUSG00000052605.10	Isoc2b	106	84	201	239	236	225	180	307
ENSMUSG00000024486.5	Hbegf	34	10	9	29	46	79	102	56
ENSMUSG00000036992.9	Nxt1	143	131	109	110	127	624	398	623
ENSMUSG00000024737.2	Slc15a3	27	15	19	27	15	109	52	83
ENSMUSG00000032540.14	Abhd5	578	411	206	485	1256	2561	1701	972
ENSMUSG00000037095.7	Lrg1	20	4	4	2	3	54	44	67
ENSMUSG00000027208.13	Fgf7	14	6	17	18	19	42	27	22
ENSMUSG00000057722.16	Lepr	132	14	218	252	215	149	169	54
ENSMUSG00000040658.6	Dnph1	99	44	125	101	115	209	186	292
ENSMUSG00000068373.13	D430041D05Rik	10	2	17	40	28	1	0	0
ENSMUSG00000001552.13	Jup	3555	2199	1535	4754	11558	9972	7320	6077
ENSMUSG00000025885.17	Myo5b	850	22	247	703	1695	1457	1118	1023
ENSMUSG00000039601.14	Rcan2	232	28	566	464	383	187	168	87
ENSMUSG00000069893.9	9930111J21Rik1	6	2	3	17	16	10	5	6
ENSMUSG00000045777.13	Ifitm10	79	38	39	113	92	201	164	223
ENSMUSG00000010044.11	Zmynd10	5	13	0	1	0	52	25	50
ENSMUSG00000023048.12	Prr13	617	379	439	381	870	1895	1717	1767
ENSMUSG00000021696.8	Elovl7	116	13	4	41	362	262	194	52
ENSMUSG00000034532.8	Fbxo16	43	11	165	145	65	4	2	0
ENSMUSG00000021125.6	Arg2	13	6	22	21	81	3	2	5
ENSMUSG00000034116.16	Vav1	66	11	30	194	277	24	9	9
ENSMUSG00000029869.7	Ephb6	702	152	424	1125	2558	850	468	590
ENSMUSG00000032101.6	Ddx25	119	1	6	5	5	307	180	341
ENSMUSG00000069255.11	Dusp22	243	119	128	304	509	598	482	523
ENSMUSG00000038459.9	Abhd17c	157	33	22	133	488	319	238	133
ENSMUSG00000028885.8	Smpdl3b	112	24	24	113	245	244	154	162
ENSMUSG00000063364.9	3300002I08Rik	11	1	12	21	21	15	9	5
ENSMUSG00000027793.5	Ccna1	5	4	4	23	35	0	0	0
ENSMUSG00000026875.13	Traf1	21	5	0	1	3	77	38	59
ENSMUSG00000036109.16	Mbnl3	18	1	7	18	14	32	38	21
ENSMUSG00000034330.9	Plcg2	126	31	100	193	505	130	63	83
ENSMUSG00000025227.13	Tmem180	124	19	3	7	10	412	252	294
ENSMUSG00000003032.8	Klf4	775	646	185	913	2750	2731	2160	928
ENSMUSG00000024910.4	Ctsw	7	2	2	0	1	25	10	23
ENSMUSG00000032717.13	Mdfi	70	42	57	151	98	175	122	152
ENSMUSG00000025372.15	Baiap2	383	209	154	569	853	910	607	870
ENSMUSG00000026315.12	Serpinb8	168	33	59	114	388	557	144	79
ENSMUSG00000020838.11	Slc6a4	33	0	3	38	70	53	30	26
ENSMUSG00000035041.8	Creb3l3	11	1	5	13	20	28	9	5
ENSMUSG00000035834.10	Polr3g	24	11	5	12	71	67	54	24
ENSMUSG00000044005.12	Gls2	64	13	89	65	48	103	96	111
ENSMUSG00000019845.7	Tube1	47	20	89	170	80	45	37	23
ENSMUSG00000042734.5	Ttc9	61	1	21	27	42	138	111	70
ENSMUSG00000002108.9	Nr1h3	84	38	41	74	59	200	212	215
ENSMUSG00000047547.13	Cltb	1829	1600	3423	3992	6389	2839	2094	3726
ENSMUSG00000030556.11	Lrrc28	421	414	808	1670	2099	464	232	195
ENSMUSG00000030225.10	Dera	128	73	55	74	164	422	332	265
ENSMUSG00000039208.14	Metrnl	231	83	57	85	183	591	502	626
ENSMUSG00000001281.8	Itgb7	31	11	13	9	17	101	54	79
ENSMUSG00000031400.9	G6pdx	723	351	130	485	989	2421	1829	1074
ENSMUSG00000017300.9	Tnnc2	4	15	1	4	5	25	11	76
ENSMUSG00000106715.2	Tmem265	48	24	41	69	72	92	56	129
ENSMUSG00000033022.7	Cdo1	44	7	41	48	53	69	52	60
ENSMUSG00000031480.14	Thsd1	80	11	6	11	42	236	118	163
ENSMUSG00000046404.5	Yod1	124	66	35	103	925	95	29	14
ENSMUSG00000036492.11	Rnf39	82	16	61	107	194	139	71	47
ENSMUSG00000002204.8	Napsa	13	3	0	4	5	31	21	40
ENSMUSG00000026357.3	Rgs18	7	0	3	0	3	25	9	4
ENSMUSG00000069171.12	Nr2f1	76	35	144	91	65	169	103	125
ENSMUSG00000025494.7	Sigirr	37	4	24	45	49	43	40	55
ENSMUSG00000004266.14	Ptpn6	139	30	61	167	261	239	148	179
ENSMUSG00000030786.17	Itgam	171	16	0	5	3	446	220	490
ENSMUSG00000028654.12	Mycl	59	4	1	30	49	140	134	38
ENSMUSG00000044037.14	Als2cl	68	11	18	43	117	157	103	52
ENSMUSG00000017007.8	Rbpjl	12	3	7	7	7	31	21	20
ENSMUSG00000024331.10	Dsc2	87	4	8	92	260	94	91	19
ENSMUSG00000057409.6	Zfp53	243	82	422	655	606	141	84	96
ENSMUSG00000031845.14	Bco1	13	19	14	32	14	44	53	40
ENSMUSG00000021403.2	Serpinb9b	3	4	6	6	3	11	8	9
ENSMUSG00000051669.5	AU021092	45	6	16	147	132	10	4	4
ENSMUSG00000028655.10	Mfsd2a	94	8	35	74	131	137	126	120
ENSMUSG00000031958.15	Ldhd	243	221	59	93	95	951	636	985
ENSMUSG00000025429.8	Pstpip2	25	8	42	72	64	17	5	0
ENSMUSG00000045273.8	Cenph	20	6	18	15	24	38	39	23
ENSMUSG00000046168.8	Kcnrg	4	4	3	14	15	6	3	7
ENSMUSG00000038515.9	Grtp1	93	47	82	176	289	101	71	118
ENSMUSG00000024799.13	Tm7sf2	340	211	94	356	580	814	507	943
ENSMUSG00000033998.8	Kcnk1	29	11	6	45	117	26	30	14
ENSMUSG00000031497.8	Tnfsf13b	34	4	0	7	10	76	53	80
ENSMUSG00000003051.12	Elf3	3	16	1	0	1	44	39	28
ENSMUSG00000054662.7	Ano9	162	6	73	178	395	149	128	68
ENSMUSG00000021678.8	F2rl1	100	6	6	50	181	154	158	76
ENSMUSG00000025665.15	Rps6ka6	122	21	53	191	524	35	28	9
ENSMUSG00000005413.7	Hmox1	114	146	126	212	409	640	59	79
ENSMUSG00000036091.7	Hyal3	23	17	3	3	13	71	85	57
ENSMUSG00000023232.16	Serinc2	45	14	13	62	107	46	64	50
ENSMUSG00000002459.16	Rgs20	27	3	3	21	33	50	35	31
ENSMUSG00000070000.12	Fcho1	145	26	168	242	254	172	75	73
ENSMUSG00000031150.11	Ccdc120	86	37	28	61	302	164	112	40
ENSMUSG00000037463.13	Fbxo27	31	18	52	108	91	11	10	9
ENSMUSG00000032231.13	Anxa2	4666	2912	1974	3550	6851	11234	8551	11233
ENSMUSG00000048707.9	Tprn	156	110	87	322	476	250	196	189
ENSMUSG00000050295.3	Foxc1	5	4	5	11	23	5	1	6
ENSMUSG00000093674.6	Rpl41	4482	2680	2324	3831	3320	10220	6865	13946
ENSMUSG00000020396.8	Nefh	549	20	4	3	2	1339	759	1088
ENSMUSG00000022479.14	Vdr	23	5	3	9	38	63	32	12
ENSMUSG00000020840.9	Blmh	1578	1106	907	1889	6155	2922	1650	1487
ENSMUSG00000022032.13	Scara5	60	2	3	117	57	85	47	37
ENSMUSG00000003812.12	Dnase2a	237	167	249	493	408	352	335	415
ENSMUSG00000094686.1	Ccl21a	212	66	421	104	195	267	170	391
ENSMUSG00000035376.9	Hacd2	611	440	104	219	237	1933	1467	1884
ENSMUSG00000062859.13	Tcp11	11	4	0	0	2	36	21	24
ENSMUSG00000062997.6	Rpl35	6057	6165	10441	15559	11567	10112	6986	12802
ENSMUSG00000002104.10	Rapsn	26	25	18	30	29	61	78	65
ENSMUSG00000038267.13	Slc22a23	214	57	107	199	519	342	222	104
ENSMUSG00000054252.16	Fgfr3	125	42	15	59	211	326	241	67
ENSMUSG00000027459.15	Fam110a	198	122	79	167	263	599	306	339
ENSMUSG00000015355.12	Cd48	54	4	2	4	2	126	105	78
ENSMUSG00000015083.10	C8g	5	6	0	0	0	26	15	19
ENSMUSG00000020268.12	Lyrm7	24	26	49	47	67	38	29	42
ENSMUSG00000038763.11	Alpk3	83	40	255	242	155	4	8	4
ENSMUSG00000047246.6	Hist1h2be	6	6	14	14	35	1	0	1
ENSMUSG00000042106.5	Fam212a	84	15	48	89	105	93	60	140
ENSMUSG00000083649.5	Rasl2-9	10	5	4	6	7	30	12	22
ENSMUSG00000040703.10	Cyp2s1	1392	58	285	1443	3383	1089	1046	576
ENSMUSG00000034282.3	Evpl	3072	2699	1658	5921	8991	5824	4086	4534
ENSMUSG00000072763.2	5430403G16Rik	103	37	31	28	43	256	211	180
ENSMUSG00000024177.8	Nme4	32	44	95	114	75	38	34	50
ENSMUSG00000007888.14	Crlf1	10	2	9	6	33	6	5	5
ENSMUSG00000038354.12	Ankrd35	255	149	187	525	929	149	217	147
ENSMUSG00000041605.15	5730559C18Rik	128	17	26	64	199	218	163	102
ENSMUSG00000037617.10	Spag1	84	116	15	43	149	399	268	190
ENSMUSG00000047394.7	Odf3b	21	1	9	11	18	23	19	37
ENSMUSG00000039824.3	Myl6b	132	52	306	309	195	67	45	56
ENSMUSG00000038496.15	Slc19a3	20	15	0	3	0	104	54	25
ENSMUSG00000022868.5	Ahsg	12	1	12	11	21	8	11	6
ENSMUSG00000037601.10	Nme1	608	499	517	794	853	1186	926	1586
ENSMUSG00000034255.16	Arhgap27	74	23	10	44	114	168	119	58
ENSMUSG00000015542.16	Nat9	179	154	140	206	200	380	324	509
ENSMUSG00000046707.8	Csnk2a2	886	528	988	1121	2451	1259	825	812
ENSMUSG00000053886.3	Sh2d4a	161	2	54	75	170	261	187	109
ENSMUSG00000054342.7	Kcnn4	7	1	6	3	4	17	7	5
ENSMUSG00000040429.6	Mterf1a	109	57	26	34	33	275	208	293
ENSMUSG00000038879.7	Nipal2	228	92	157	447	517	229	158	163
ENSMUSG00000025727.8	A930017K11Rik	8	2	0	0	1	22	14	15
ENSMUSG00000049882.9	Vcpkmt	80	82	22	26	35	267	229	260
ENSMUSG00000042797.8	Aqp11	32	9	7	30	40	68	27	40
ENSMUSG00000078515.4	Ddi2	494	240	254	608	896	885	649	497
ENSMUSG00000026715.11	Serpinc1	3	10	17	13	11	16	7	3
ENSMUSG00000028961.14	Pgd	1244	924	500	1305	1736	2842	2358	2348
ENSMUSG00000037628.9	Cdkn3	54	17	5	4	43	106	96	109
ENSMUSG00000056999.13	Ide	2478	1458	1702	2401	8155	4693	1980	1127
ENSMUSG00000031145.14	Prickle3	213	160	153	280	258	548	278	383
ENSMUSG00000018585.9	Atox1	537	533	558	896	1069	887	732	1308
ENSMUSG00000012519.13	Mlkl	97	36	1	0	8	268	238	160
ENSMUSG00000024769.7	Cdc42bpg	794	547	215	789	2727	1536	997	536
ENSMUSG00000027996.12	Sfrp2	170	20	25	29	33	348	263	265
ENSMUSG00000057286.5	St6galnac2	62	19	26	86	198	48	28	22
ENSMUSG00000027952.15	Pmvk	356	326	179	286	301	824	687	1154
ENSMUSG00000056531.10	Ccdc18	39	7	32	53	71	34	22	19
ENSMUSG00000004038.9	Gstm3	286	242	84	329	122	751	643	720
ENSMUSG00000057506.4	Bloc1s2	138	66	92	223	261	160	121	166
ENSMUSG00000032656.13	March3	112	33	51	100	269	181	78	46
ENSMUSG00000030543.9	Mesp2	7	3	6	7	6	10	13	8
ENSMUSG00000057265.11	Ccdc176	25	26	48	73	45	34	19	33
ENSMUSG00000025813.12	Homer2	200	95	71	153	471	346	239	176
ENSMUSG00000060032.6	H2afj	327	247	289	592	392	469	380	708
ENSMUSG00000007805.4	Twist2	10	3	11	15	10	17	5	6
ENSMUSG00000044350.13	Lacc1	68	13	17	90	237	30	12	12
ENSMUSG00000025001.10	Hells	117	35	3	13	48	390	150	142
ENSMUSG00000040952.15	Rps19	7640	9059	11946	17698	13114	12649	8846	17636
ENSMUSG00000015467.13	Egfl8	31	10	48	29	30	23	22	49
ENSMUSG00000079038.2	D130040H23Rik	39	8	52	61	54	24	28	11
ENSMUSG00000060938.13	Rpl26	9402	7522	9505	14766	10678	15713	10944	20900
ENSMUSG00000029716.12	Tfr2	36	6	30	39	34	42	23	36
ENSMUSG00000000915.14	Hip1r	477	292	195	465	1441	765	512	352
ENSMUSG00000052151.10	Ppap2c	115	50	46	99	155	194	127	179
ENSMUSG00000021252.10	0610007P14Rik	243	108	85	306	337	433	264	275
ENSMUSG00000063856.7	Gpx1	2944	3365	7385	7814	7428	2332	2158	3399
ENSMUSG00000007379.14	Dennd2c	84	56	3	31	206	226	153	57
ENSMUSG00000042854.9	Trp53rkb	13	14	9	27	24	30	21	19
ENSMUSG00000057719.9	Sh3rf2	511	70	117	381	504	725	477	589
ENSMUSG00000034584.3	Exph5	140	4	25	37	220	232	153	24
ENSMUSG00000037509.17	Arhgef4	242	27	24	115	259	415	269	200
ENSMUSG00000021203.14	Otub2	150	133	103	229	361	367	165	123
ENSMUSG00000029136.9	Rbks	47	8	36	81	36	43	41	24
ENSMUSG00000026796.15	Fam129b	2152	1257	789	1764	3348	4687	3162	2417
ENSMUSG00000079641.3	Rpl39	3758	3231	4742	7474	5789	4926	3574	6614
ENSMUSG00000041841.7	Rpl37	5984	5363	9023	14260	10336	6431	4358	9301
ENSMUSG00000078954.8	Arhgap8	62	38	183	138	108	11	15	18
ENSMUSG00000029228.14	Lnx1	247	53	102	316	619	283	37	60
ENSMUSG00000074472.8	Zfp872	10	4	17	10	6	16	11	6
ENSMUSG00000034868.8	Myl12b	2173	923	2380	1953	2900	2792	2232	2332
ENSMUSG00000051735.6	Rinl	18	2	14	11	16	23	14	16
ENSMUSG00000004626.13	Stxbp2	372	76	110	292	472	473	353	402
ENSMUSG00000014791.9	Elmo3	195	74	63	204	180	355	179	276
ENSMUSG00000024830.15	Rps6kb2	487	558	344	859	800	1209	714	952
ENSMUSG00000067377.11	Tspan6	303	68	51	98	143	589	401	445
ENSMUSG00000046245.12	Pilra	3	14	1	0	0	35	26	17
ENSMUSG00000030316.12	Tamm41	171	124	95	160	173	336	289	316
ENSMUSG00000005087.16	Cd44	1056	451	148	588	1450	2202	1546	1024
ENSMUSG00000037813.12	D630003M21Rik	139	11	474	69	57	33	21	35
ENSMUSG00000031722.9	Hp	23	4	16	17	34	19	22	16
ENSMUSG00000050732.9	Vamp8	958	515	1125	1582	1504	827	617	1105
ENSMUSG00000050390.11	C77080	632	137	145	398	1374	774	601	231
ENSMUSG00000047721.7	Bola2	364	342	281	382	290	710	539	1028
ENSMUSG00000040204.6	2810417H13Rik	41	16	6	0	15	80	98	61
ENSMUSG00000039450.10	Dcxr	144	236	391	602	496	79	65	100
ENSMUSG00000051518.7	Rps19bp1	137	152	134	148	148	269	251	363
ENSMUSG00000037681.12	Esyt3	398	10	82	336	896	402	63	72
ENSMUSG00000047182.6	Irs3	11	4	1	2	0	27	19	19
ENSMUSG00000000567.5	Sox9	19	0	14	21	40	7	4	0
ENSMUSG00000024659.13	Anxa1	2781	1889	963	2106	5081	4865	2915	5198
ENSMUSG00000091345.7	Col6a5	114	4	16	13	36	203	114	151
ENSMUSG00000068876.13	Cgn	661	53	215	543	1515	505	316	131
ENSMUSG00000026971.14	Itgb6	28	3	1	7	24	52	31	25
ENSMUSG00000027907.4	S100a11	2642	1712	1779	2726	3102	3936	3218	4876
ENSMUSG00000033377.13	Palmd	435	11	235	251	296	509	386	333
ENSMUSG00000024399.5	Ltb	14	0	6	4	7	22	7	17
ENSMUSG00000032348.5	Gsta4	924	205	11	104	122	1439	1367	2025
ENSMUSG00000018554.12	Ybx2	21	19	34	18	18	47	40	22
ENSMUSG00000027656.7	Wisp2	5	14	44	8	19	4	4	6
ENSMUSG00000032671.5	A930018P22Rik	6	5	19	14	13	2	1	0
ENSMUSG00000020262.14	Adarb1	245	33	326	354	243	136	135	39
ENSMUSG00000015090.12	Ptgds	30	12	35	49	68	13	7	14
ENSMUSG00000046364.13	Rpl27a	9979	9258	8407	14994	10235	16605	11512	23177
ENSMUSG00000055254.13	Ntrk2	223	12	85	391	543	8	3	5
ENSMUSG00000041453.11	Rpl21	11154	10290	10458	15801	11837	18052	13292	24985
ENSMUSG00000024366.7	Gfra3	77	8	48	108	69	89	34	26
ENSMUSG00000045826.8	Ptprcap	6	4	1	3	4	16	7	13
ENSMUSG00000056612.6	Ppp1r14b	598	410	538	733	825	777	555	994
ENSMUSG00000035112.16	Wnk4	266	141	89	235	391	431	257	381
ENSMUSG00000046330.9	Rpl37a	7418	6797	7657	11512	8110	10548	7747	16542
ENSMUSG00000029402.8	Snrnp35	143	56	156	142	160	141	96	173
ENSMUSG00000047986.11	Palm3	19	9	8	32	47	21	3	11
ENSMUSG00000090353.2	Gm17555	30	32	1	2	2	135	77	53
ENSMUSG00000039578.15	Ccser1	58	1	4	19	16	120	68	29
ENSMUSG00000010825.16	Grid2ip	69	14	8	20	15	120	87	110
ENSMUSG00000072244.8	Trim6	11	4	19	12	7	13	8	6
ENSMUSG00000005628.11	Tmod4	5	7	2	0	1	22	11	16
ENSMUSG00000003849.8	Nqo1	366	283	79	269	234	774	869	585
ENSMUSG00000044921.4	Rassf9	41	8	5	17	43	58	42	47
ENSMUSG00000025362.5	Rps26	5374	5633	5362	8433	6241	8978	6162	12330
ENSMUSG00000030560.15	Ctsc	623	103	63	515	1096	678	448	330
ENSMUSG00000039195.4	1110008P14Rik	216	158	358	478	489	87	90	110
ENSMUSG00000026051.8	1500015O10Rik	103	81	152	19	106	146	162	208
ENSMUSG00000028445.7	Enho	45	52	142	60	64	37	28	87
ENSMUSG00000027133.3	Nop10	501	290	408	376	597	663	506	858
ENSMUSG00000017776.14	Crk	2064	816	1461	1913	1483	2573	1738	3235
ENSMUSG00000033386.9	Frrs1	94	41	1	14	46	215	184	120
ENSMUSG00000046731.4	Kctd11	95	57	59	137	382	38	19	18
ENSMUSG00000058546.8	Rpl23a	13071	10954	13312	23263	19027	16669	11348	19551
ENSMUSG00000045128.8	Rpl18a	10247	10643	10110	18922	13231	15012	10452	21880
ENSMUSG00000003863.15	Ppfia3	471	79	85	262	601	675	388	347
ENSMUSG00000031737.10	Irx5	123	13	15	54	133	194	105	80
ENSMUSG00000026388.14	3110009E18Rik	57	28	73	84	62	51	34	58
ENSMUSG00000003355.6	Fkbp11	58	53	31	20	24	142	97	158
ENSMUSG00000021236.15	Entpd5	393	128	80	276	642	557	472	186
ENSMUSG00000033721.15	Vav3	159	32	9	29	242	310	164	57
ENSMUSG00000030432.11	Rpl28	7429	7996	10159	15144	11369	9008	6136	13607
ENSMUSG00000031877.8	Ces2g	373	15	7	113	206	593	470	251
ENSMUSG00000053746.8	Ptrh1	71	81	81	140	186	88	88	59
ENSMUSG00000039145.15	Camk1d	89	33	19	32	159	172	74	59
ENSMUSG00000005470.8	Asf1b	36	5	1	3	16	60	72	21
ENSMUSG00000017716.14	Birc5	42	14	14	10	39	54	78	41
ENSMUSG00000087687.2	Pet100	274	172	155	181	249	507	267	518
ENSMUSG00000024387.12	Csnk2b	2913	2345	2547	4307	5102	3625	2411	4111
ENSMUSG00000046410.9	Kcnk6	24	6	0	5	15	48	37	21
ENSMUSG00000046591.9	Ticrr	18	7	0	0	9	43	44	9
ENSMUSG00000026580.15	Selp	10	0	3	14	12	4	4	5
ENSMUSG00000006378.12	Gcat	408	596	350	1019	1225	542	402	667
ENSMUSG00000006641.11	Slc5a6	269	121	25	94	129	630	439	316
ENSMUSG00000016344.13	Ppdpf	411	359	333	368	391	656	528	941
ENSMUSG00000062753.12	AI413582	167	79	152	289	279	83	89	134
ENSMUSG00000030877.9	4933427G17Rik	10	2	14	14	8	2	5	7
ENSMUSG00000091243.1	Vgll3	136	53	157	234	205	125	44	22
ENSMUSG00000038900.16	Rpl12	9582	9497	9824	17300	14147	13090	9744	15331
ENSMUSG00000040616.3	Tmem51	93	43	5	21	49	194	120	177
ENSMUSG00000024646.12	Cyb5a	1636	917	834	3453	2827	1075	1197	1222
ENSMUSG00000020451.16	Limk2	611	354	123	578	1359	884	664	400
ENSMUSG00000020307.13	Cdc34	675	818	787	1225	1412	1013	724	1021
ENSMUSG00000079507.9	H2-Q1	152	80	122	256	170	81	102	227
ENSMUSG00000060675.12	Pla2g16	437	181	536	645	481	313	219	357
ENSMUSG00000053004.9	Hrh1	16	0	3	23	33	4	3	0
ENSMUSG00000023882.14	Zfp54	59	17	24	35	48	97	57	52
ENSMUSG00000028743.7	Akr7a5	803	733	633	1507	1430	799	767	1184
ENSMUSG00000028495.13	Rps6	18228	15307	15051	29795	22168	24829	16857	29129
ENSMUSG00000029153.10	Ociad2	225	23	36	62	91	345	306	179
ENSMUSG00000003955.7	Fam162a	1826	1206	1356	2121	2563	2426	1584	2403
ENSMUSG00000096351.1	Samd11	10	18	25	47	20	7	10	6
ENSMUSG00000018821.3	Avpi1	273	323	254	344	444	526	399	480
ENSMUSG00000020646.15	Mboat2	673	104	21	107	759	1075	686	541
ENSMUSG00000022528.7	Hes1	382	99	79	202	218	560	381	534
ENSMUSG00000018927.3	Ccl6	67	3	0	0	0	112	75	100
ENSMUSG00000002985.14	Apoe	9401	1601	1273	2693	2279	14166	8653	15921
ENSMUSG00000024008.14	Cpne5	91	31	14	103	301	28	33	18
ENSMUSG00000026107.10	Nabp1	56	18	5	14	35	143	62	42
ENSMUSG00000016028.9	Celsr1	490	32	10	129	369	732	643	240
ENSMUSG00000029999.13	Tgfa	15	0	1	5	28	19	6	2
ENSMUSG00000022089.8	Bin3	224	77	69	166	287	312	202	187
ENSMUSG00000072620.3	Slfn2	89	16	47	21	26	127	103	102
ENSMUSG00000024869.8	Nudt8	130	164	41	149	72	301	202	425
ENSMUSG00000037563.13	Rps16	9192	7545	6657	12302	9496	11036	9748	18474
ENSMUSG00000051375.14	Pcdh1	2263	89	589	1381	3267	1964	1423	823
ENSMUSG00000028378.6	Ptgr1	1740	1344	543	901	1376	3325	2876	3335
ENSMUSG00000021879.11	Dnah12	15	30	13	135	28	0	4	0
ENSMUSG00000028434.11	Epb4.1l4b	325	13	47	107	369	364	292	172
ENSMUSG00000001247.15	Lsr	363	43	15	42	64	567	393	541
ENSMUSG00000028444.16	Cntfr	340	53	504	258	212	261	175	155
ENSMUSG00000032122.13	Slc37a2	44	9	7	8	27	101	41	26
ENSMUSG00000043510.11	Hscb	267	127	184	383	264	267	178	283
ENSMUSG00000027611.11	Procr	49	18	23	72	66	41	36	27
ENSMUSG00000035944.16	Ttc38	350	179	35	551	901	274	239	91
ENSMUSG00000020089.8	Ppa1	777	637	285	436	603	1558	1186	1520
ENSMUSG00000042770.8	Hebp1	279	111	158	184	220	319	298	360
ENSMUSG00000021930.13	Spryd7	479	225	227	416	612	648	401	471
ENSMUSG00000004939.6	Nmrk2	14	2	52	4	5	1	1	0
ENSMUSG00000007837.9	Prrg2	92	88	67	117	173	132	122	97
ENSMUSG00000031170.13	Slc38a5	10	15	4	35	39	8	5	7
ENSMUSG00000096215.7	Smim22	23	1	5	51	26	4	5	3
ENSMUSG00000037995.14	Igsf9	140	44	11	19	48	256	186	200
ENSMUSG00000026586.15	Prrx1	21	12	39	27	33	13	10	7
ENSMUSG00000038146.7	Notch3	591	276	74	326	905	1037	676	371
ENSMUSG00000022948.13	Setd4	46	51	39	52	43	81	76	88
ENSMUSG00000030688.13	Stard10	819	125	549	758	818	540	412	611
ENSMUSG00000010651.4	Acaa1b	489	529	381	631	1053	662	538	711
ENSMUSG00000042293.7	Gm5617	59	24	32	20	25	77	40	130
ENSMUSG00000019734.15	Tmc4	69	54	11	32	11	177	122	127
ENSMUSG00000047180.8	Neurl3	28	11	23	42	38	16	15	18
ENSMUSG00000057835.7	Zfp119a	100	26	118	153	167	24	14	15
ENSMUSG00000001288.13	Rarg	725	328	261	644	929	997	691	570
ENSMUSG00000025290.15	Rps24	13436	8339	11273	14592	12093	15049	11252	20106
ENSMUSG00000033538.12	Casp4	81	13	0	0	0	134	108	121
ENSMUSG00000029482.4	Aacs	681	286	116	383	914	973	713	615
ENSMUSG00000004771.11	Rab11a	2229	947	708	1409	2352	3019	1934	2766
ENSMUSG00000045094.7	Arhgef37	61	42	7	45	171	96	61	15
ENSMUSG00000072214.6	Sept5	1155	255	178	622	1664	1249	870	798
ENSMUSG00000047675.14	Rps8	13876	13823	13227	22609	18311	17120	12315	21731
ENSMUSG00000030798.12	Cd37	21	4	9	7	18	35	7	19
ENSMUSG00000035121.5	Neil2	15	0	7	33	14	2	0	1
ENSMUSG00000039179.12	Tekt5	12	17	0	2	1	38	22	47
ENSMUSG00000021468.7	Sptlc1	730	336	145	300	550	1458	962	628
ENSMUSG00000074622.4	Mafb	87	15	18	43	156	84	49	36
ENSMUSG00000045725.5	Prr15	75	11	2	0	0	129	61	133
ENSMUSG00000005054.6	Cstb	905	899	427	1066	1855	1207	925	1335
ENSMUSG00000031785.14	Adgrg1	601	59	61	226	652	721	521	309
ENSMUSG00000026940.3	Ccdc183	9	4	12	14	20	1	0	2
ENSMUSG00000031813.7	Mvb12a	572	531	321	571	671	886	667	1040
ENSMUSG00000032803.13	Cdv3	894	351	404	636	936	1645	621	434
ENSMUSG00000029699.12	Ssc4d	12	8	1	4	3	26	18	23
ENSMUSG00000030382.13	Slc27a5	9	7	25	15	10	7	3	0
ENSMUSG00000045007.9	Tubg2	527	360	691	626	634	489	451	433
ENSMUSG00000021957.6	Tkt	4458	3066	1915	5261	4803	6064	5061	5071
ENSMUSG00000081984.3	Dnajb3	16	15	1	2	0	32	20	61
ENSMUSG00000037938.4	Chchd5	105	100	115	189	175	93	87	107
ENSMUSG00000042724.7	Map3k9	144	6	14	27	188	175	91	65
ENSMUSG00000024968.12	Rcor2	53	18	59	42	25	53	51	35
ENSMUSG00000023832.12	Acat2	685	300	82	144	225	1408	977	840
ENSMUSG00000010307.5	Tmem86a	358	121	93	392	499	632	113	55
ENSMUSG00000079435.8	Rpl36a	4538	3484	3545	5712	4011	5077	3753	7706
ENSMUSG00000001583.12	Tnk1	15	6	5	3	9	24	18	19
ENSMUSG00000025464.13	Paox	480	331	68	199	324	919	591	909
ENSMUSG00000038451.12	Spsb2	211	201	162	157	248	342	253	363
ENSMUSG00000036880.9	Acaa2	6757	4352	699	1069	1377	16239	10355	11342
ENSMUSG00000059291.14	Rpl11	8785	7887	7755	12368	8784	10764	7958	13940
ENSMUSG00000074796.9	Slc4a11	17	35	10	22	41	60	17	42
ENSMUSG00000025650.11	Col7a1	178	205	56	113	160	515	169	398
ENSMUSG00000021070.5	Bdkrb2	96	9	28	88	145	64	49	12
ENSMUSG00000073702.10	Rpl31	10253	8709	8446	13566	10759	12461	8180	16289
ENSMUSG00000076613.3	Ighg2b	12	0	1	5	15	14	1	8
ENSMUSG00000050107.2	Gsg2	29	9	3	2	8	53	49	24
ENSMUSG00000062328.7	Rpl17	11227	7476	6919	12794	10371	12744	9237	16264
ENSMUSG00000028443.6	Nudt2	133	73	78	66	69	230	138	171
ENSMUSG00000024180.12	Tmem8	240	34	353	366	229	17	21	14
ENSMUSG00000029490.3	Mfsd7a	190	118	80	298	530	100	62	52
ENSMUSG00000021792.14	Fam213a	534	459	563	620	508	635	656	634
ENSMUSG00000043866.9	Taf10	526	456	465	686	728	565	363	763
ENSMUSG00000052566.7	Hook2	223	178	80	183	259	366	218	348
ENSMUSG00000032698.14	Lmo2	85	9	105	67	82	41	19	26
ENSMUSG00000020411.2	Nipal4	367	653	85	430	1583	826	517	245
ENSMUSG00000049775.15	Tmsb4x	6485	2563	2268	2141	2117	8827	6604	10642
ENSMUSG00000000167.13	Pih1d2	43	14	12	25	32	47	37	52
ENSMUSG00000041654.14	Slc39a11	130	66	22	109	234	141	125	73
ENSMUSG00000058558.11	Rpl5	17154	10277	8800	16607	14690	19470	13677	25265
ENSMUSG00000034006.15	Pqlc1	203	98	148	174	221	247	187	103
ENSMUSG00000024818.13	Slc25a45	55	5	11	16	32	74	54	28
ENSMUSG00000029994.16	Anxa4	849	267	276	367	694	1103	840	715
ENSMUSG00000036985.11	Zdhhc9	472	156	140	304	1055	444	175	122
ENSMUSG00000004951.10	Hspb1	11516	16025	14869	13473	16552	16878	12351	23981
ENSMUSG00000057841.4	Rpl32	8741	8214	5241	10656	8057	12025	8252	16113
ENSMUSG00000037278.9	Tmem97	165	191	52	99	147	378	330	261
ENSMUSG00000033595.6	Lgi3	43	29	26	49	84	35	39	22
ENSMUSG00000066456.13	Hmgn3	378	141	142	227	343	429	336	360
ENSMUSG00000024066.8	Xdh	1592	100	80	285	330	2484	1516	1293
ENSMUSG00000021418.14	Rpp40	130	82	78	107	96	197	107	165
ENSMUSG00000013878.16	Rnf170	168	63	70	183	334	113	69	48
ENSMUSG00000022346.13	Myc	356	456	156	645	479	638	359	593
ENSMUSG00000049493.12	Pls1	51	22	2	1	2	107	96	50
ENSMUSG00000062248.5	Cks2	111	65	25	76	108	136	142	135
ENSMUSG00000053175.15	Bcl3	80	85	67	61	72	115	145	123
ENSMUSG00000000318.15	Clec10a	69	3	3	2	3	114	58	74
ENSMUSG00000020758.14	Itgb4	1267	120	468	1219	1284	833	476	613
ENSMUSG00000029591.13	Ung	43	45	18	39	40	85	64	64
ENSMUSG00000074476.5	Spc24	61	37	57	47	59	61	60	61
ENSMUSG00000034684.11	Sema3f	806	237	136	339	600	1076	833	678
ENSMUSG00000022472.15	Desi1	290	149	159	216	283	383	314	185
ENSMUSG00000074577.8	Fam65c	181	37	55	149	341	158	28	33
ENSMUSG00000031371.13	Haus7	364	315	497	587	596	258	170	269
ENSMUSG00000020928.13	Higd1b	11	3	5	6	6	11	6	15
ENSMUSG00000017404.11	Rpl19	12947	14045	12112	18288	14662	15930	11910	21421
ENSMUSG00000031750.14	Il34	79	13	21	29	21	105	66	79
ENSMUSG00000008129.13	4930432K21Rik	25	16	6	4	4	35	45	49
ENSMUSG00000061787.13	Rps17	9642	8646	8114	10999	8195	12249	8418	15799
ENSMUSG00000021814.15	Anxa7	2069	741	748	1686	1969	2149	1464	1763
ENSMUSG00000075229.9	Ccdc58	168	116	61	149	153	199	190	236
ENSMUSG00000051727.13	Kctd14	20	3	0	0	5	34	16	25
ENSMUSG00000074345.3	Tnfaip8l3	21	0	4	2	1	26	33	7
ENSMUSG00000030811.13	Fbxl19	437	307	97	212	425	820	581	444
ENSMUSG00000026972.14	Arrdc1	252	86	111	187	247	229	190	207
ENSMUSG00000020460.14	Rps27a	8928	7540	4942	8747	6549	11709	8540	16409
ENSMUSG00000054204.6	Fam150b	18	0	15	8	11	10	9	9
ENSMUSG00000069170.12	Adgrv1	13	12	0	2	0	41	19	24
ENSMUSG00000071192.5	Wfikkn1	21	34	9	22	14	51	38	55
ENSMUSG00000024965.8	Fermt3	113	20	7	27	43	167	99	114
ENSMUSG00000041079.10	Rwdd2b	81	20	58	74	132	31	29	23
ENSMUSG00000004667.17	Polr2e	631	542	430	451	481	850	713	1105
ENSMUSG00000028367.5	Txn1	4003	2472	1383	3375	3196	4255	4150	5859
ENSMUSG00000062908.11	Acadm	3153	1602	476	1252	1637	6041	3975	2894
ENSMUSG00000091537.2	Tma7	701	322	339	439	393	820	542	968
ENSMUSG00000030263.12	Lrmp	38	7	2	6	4	49	44	49
ENSMUSG00000048924.12	Ccdc125	39	18	10	32	43	52	38	20
ENSMUSG00000040963.14	Asgr2	10	2	1	1	2	16	8	13
ENSMUSG00000027420.12	Bfsp1	29	12	7	16	4	30	30	53
ENSMUSG00000031168.13	Ebp	609	446	191	426	728	839	587	829
ENSMUSG00000008683.15	Rps15a	8182	6625	6729	9862	7564	8288	5886	12190
ENSMUSG00000068686.11	Cd59b	90	80	1	1	0	281	174	123
ENSMUSG00000024039.13	Cbs	77	141	26	25	33	249	214	196
ENSMUSG00000056214.8	Pard6g	240	136	15	111	515	286	227	126
ENSMUSG00000017002.13	Slpi	4313	192	210	326	509	6174	3780	4335
ENSMUSG00000027843.12	Ptpn22	12	3	1	5	6	18	7	14
ENSMUSG00000070803.6	Cited4	124	119	71	100	123	213	113	204
ENSMUSG00000039774.11	Galnt12	92	2	55	73	118	29	23	20
ENSMUSG00000050777.7	Tmem37	80	15	2	1	2	128	110	78
ENSMUSG00000056724.13	Nbeal2	467	292	101	268	561	739	475	416
ENSMUSG00000038274.10	Fau	6947	6596	6095	9321	7147	7126	5297	10672
ENSMUSG00000024696.8	Lpxn	19	11	9	15	12	30	13	22
ENSMUSG00000037649.9	H2-DMa	101	33	7	6	6	162	127	143
ENSMUSG00000078157.1	4931440F15Rik	94	52	85	97	141	59	67	41
ENSMUSG00000031224.6	Magee2	13	4	17	21	18	0	0	1
ENSMUSG00000006715.10	Gmnn	107	15	43	37	49	104	84	90
ENSMUSG00000037139.14	Myom3	25	2	18	31	1	17	16	7
ENSMUSG00000052477.14	C130026I21Rik	9	9	8	8	20	11	10	3
ENSMUSG00000075307.3	Klhl41	13	24	89	6	17	7	4	0
ENSMUSG00000062101.11	Zfp119b	153	43	136	179	188	72	39	37
ENSMUSG00000037977.6	6430571L13Rik	14	5	8	6	3	16	19	11
ENSMUSG00000022474.13	Pmm1	953	762	202	281	323	1775	1321	1782
ENSMUSG00000048234.12	Rnf149	327	126	109	215	341	382	262	187
ENSMUSG00000074063.8	Osgin1	93	108	17	127	127	137	112	143
ENSMUSG00000045665.4	Mfsd5	907	638	402	746	1178	959	792	1017
ENSMUSG00000074676.2	Foxs1	11	20	22	11	6	7	31	25
ENSMUSG00000041220.9	Elovl6	669	64	33	192	643	830	531	173
ENSMUSG00000024841.7	Eif1ad	307	308	81	135	192	640	431	534
ENSMUSG00000025208.8	Mrpl43	462	382	320	382	532	539	437	552
ENSMUSG00000027984.8	Hadh	1965	862	243	605	1538	2965	2233	1654
ENSMUSG00000024511.14	Rab27b	265	29	81	231	395	128	62	63
ENSMUSG00000056629.14	Fkbp2	840	436	482	522	407	823	666	1263
ENSMUSG00000043068.5	Fam89a	65	8	15	4	39	104	34	42
ENSMUSG00000041343.17	Ankrd42	116	57	109	144	171	61	32	47
ENSMUSG00000026547.14	Tagln2	2523	625	485	747	1630	2856	2287	2246
ENSMUSG00000006345.9	Ggt1	33	18	17	59	87	2	1	0
ENSMUSG00000073197.7	5730507C01Rik	117	45	105	161	163	38	31	28
ENSMUSG00000060550.14	H2-Q7	152	157	82	101	81	267	215	257
ENSMUSG00000064147.6	Rab44	22	15	1	4	8	28	48	31
ENSMUSG00000008668.13	Rps18	9937	10776	6908	15009	10246	12517	8677	13795
ENSMUSG00000039376.12	Synpo2l	11	18	2	11	23	21	17	20
ENSMUSG00000042814.7	Mcts2	221	133	117	208	224	212	159	227
ENSMUSG00000039552.12	Rsph4a	17	0	6	2	4	17	21	5
ENSMUSG00000032370.7	Lactb	522	263	55	128	141	857	658	693
ENSMUSG00000032399.7	Rpl4	26007	19664	16462	31456	27163	25592	18092	28496
ENSMUSG00000028600.14	Podn	775	42	784	552	564	286	302	145
ENSMUSG00000062691.9	Cebpzos	141	53	134	134	139	78	52	88
ENSMUSG00000090733.5	Rps27	6689	5868	3228	6194	4519	8574	5535	12387
ENSMUSG00000020733.3	Slc9a3r1	1816	981	514	1290	1592	2344	1597	1658
ENSMUSG00000024056.9	Ndc80	128	30	28	85	134	93	98	70
ENSMUSG00000026755.13	Arpc5l	500	443	233	438	623	677	510	544
ENSMUSG00000017724.13	Etv4	57	6	1	19	21	79	38	44
ENSMUSG00000055044.11	Pdlim1	797	375	261	639	924	770	489	668
ENSMUSG00000031562.14	Dctd	15	15	0	18	21	24	25	8
ENSMUSG00000009927.8	Rps25	9131	6728	6825	11313	8229	8345	6016	9995
ENSMUSG00000022351.13	Sqle	1802	784	323	704	1271	2445	1797	1717
ENSMUSG00000046157.12	Tmem229b	182	26	13	56	577	12	5	1
ENSMUSG00000022037.13	Clu	3724	1866	2551	4222	4682	2400	1722	2266
ENSMUSG00000020083.12	2010107G23Rik	79	16	8	14	26	105	68	82
ENSMUSG00000000385.7	Tmprss2	36	1	0	0	3	54	50	11
ENSMUSG00000032806.12	Slc10a3	189	118	95	170	291	166	135	122
ENSMUSG00000062157.6	Ifnlr1	46	7	18	42	73	12	16	8
ENSMUSG00000031023.5	Akip1	200	128	146	247	250	117	121	164
ENSMUSG00000032418.14	Me1	3549	1017	620	1475	3182	4179	2988	2100
ENSMUSG00000047591.4	Mafa	30	19	19	8	19	54	35	21
ENSMUSG00000028040.7	Efna4	78	53	22	54	92	88	83	78
ENSMUSG00000070690.6	5830473C10Rik	17	23	0	0	0	56	35	36
ENSMUSG00000040034.14	Nup43	145	124	47	113	85	232	159	218
ENSMUSG00000071711.10	Mpst	644	499	182	450	366	899	674	1055
ENSMUSG00000026675.11	Hsd17b7	129	34	2	14	97	190	101	111
ENSMUSG00000040466.14	Blvrb	856	501	392	1007	559	801	713	815
ENSMUSG00000056666.12	Retsat	1240	1064	164	199	372	2437	1918	2169
ENSMUSG00000001029.14	Icam2	65	5	16	24	20	59	49	52
ENSMUSG00000048826.6	Dact2	139	4	41	52	109	87	80	79
ENSMUSG00000023262.11	Acy1	200	312	64	94	49	460	492	445
ENSMUSG00000038467.14	Chmp4b	2593	2030	1542	2173	2425	3077	2179	3080
ENSMUSG00000046179.16	E2f8	86	36	11	40	133	78	97	23
ENSMUSG00000058587.7	Tmod3	787	253	95	383	749	865	616	546
ENSMUSG00000022217.13	Emc9	151	94	168	160	155	99	77	107
ENSMUSG00000066042.4	Med18	47	33	15	32	41	78	40	44
ENSMUSG00000034930.14	Rtkn	483	251	178	317	233	636	391	534
ENSMUSG00000040139.13	9430038I01Rik	48	41	60	48	54	43	42	30
ENSMUSG00000021594.10	Srd5a1	80	55	33	42	82	126	91	46
ENSMUSG00000021114.8	Atp6v1d	1469	796	901	1265	1889	1207	905	874
ENSMUSG00000032380.7	Dapk2	188	81	39	82	115	230	186	184
ENSMUSG00000019027.7	Dnah1	178	24	1	5	1	351	95	173
ENSMUSG00000032518.5	Rpsa	16459	20760	12540	22207	17678	19795	15380	27543
ENSMUSG00000044147.7	Arf6	634	603	230	488	814	940	729	619
ENSMUSG00000029055.16	Plch2	763	96	48	237	431	888	501	545
ENSMUSG00000090000.1	Ier3ip1	95	78	36	61	68	124	107	137
ENSMUSG00000040964.15	Arhgef10l	1360	740	729	1221	2341	1004	567	603
ENSMUSG00000074652.3	Myh7b	6	7	0	0	0	18	10	12
ENSMUSG00000058317.10	Ube2e2	415	238	305	496	499	276	216	217
ENSMUSG00000035595.6	1600002K03Rik	58	77	18	57	55	92	80	113
ENSMUSG00000031980.9	Agt	103	115	95	240	299	20	7	9
ENSMUSG00000062867.12	Impdh2	2714	2386	1265	2605	2451	3418	2560	3325
ENSMUSG00000070942.7	Il1rl2	99	18	56	58	139	47	43	15
ENSMUSG00000024953.15	Prdx5	2570	2255	1530	2566	3204	2488	1734	3224
ENSMUSG00000061477.3	Rps7	12220	10953	5004	12400	10520	14978	10200	17705
ENSMUSG00000025188.14	Hps1	323	337	237	223	362	488	339	367
ENSMUSG00000039168.14	Dap	299	162	248	459	304	162	131	102
ENSMUSG00000063316.12	Rpl27	6822	6439	4687	8157	7305	6434	4888	8953
ENSMUSG00000025364.11	Pa2g4	2679	2118	823	1540	1999	3991	2974	3295
ENSMUSG00000003206.6	Ebi3	19	2	5	20	20	6	7	6
ENSMUSG00000024526.8	Cidea	295	47	9	15	16	360	299	343
ENSMUSG00000023274.13	Cd4	38	5	0	0	0	75	35	21
ENSMUSG00000067367.8	Lyar	608	475	147	172	193	986	704	1095
ENSMUSG00000022003.6	Slc25a30	129	31	140	199	113	16	17	2
ENSMUSG00000027257.12	Pacsin3	381	519	286	367	461	644	420	557
ENSMUSG00000056394.16	Lig1	508	229	300	246	444	498	397	351
ENSMUSG00000035929.11	H2-Q4	760	524	754	908	490	614	460	668
ENSMUSG00000067274.9	Rplp0	22083	32447	21096	34260	33016	25812	18357	32757
ENSMUSG00000032238.16	Rora	335	56	155	253	494	109	116	52
ENSMUSG00000028234.6	Rps20	8492	9113	8746	12457	8590	7294	5270	10681
ENSMUSG00000062518.7	Zfp534	141	84	68	107	100	188	124	90
ENSMUSG00000045316.4	Fahd1	282	107	226	260	450	77	67	90
ENSMUSG00000049751.6	Rpl36al	2962	2204	2600	3976	2995	1875	1458	2618
ENSMUSG00000020897.11	Aurkb	91	37	23	14	41	131	111	64
ENSMUSG00000030865.4	Chp2	35	2	7	14	11	34	25	20
ENSMUSG00000093910.1	Zfp853	13	2	9	8	10	9	4	5
ENSMUSG00000071691.9	Gm960	11	3	2	10	5	16	3	6
ENSMUSG00000041959.13	S100a10	1587	602	945	931	895	1286	1053	1426
ENSMUSG00000020974.5	Pole2	46	14	21	36	47	32	20	23
ENSMUSG00000052146.14	Rps10	8457	8855	6912	10624	9272	7959	5781	11097
ENSMUSG00000030281.15	Il17rc	898	719	302	378	495	1307	982	1359
ENSMUSG00000090862.2	Rps13	5500	5072	2697	5726	4649	6113	4492	7823
ENSMUSG00000030189.14	Ybx3	3131	2422	1360	3076	4109	3149	2396	2414
ENSMUSG00000038415.9	Foxq1	78	15	10	62	68	67	34	35
ENSMUSG00000000740.10	Rpl13	15222	17599	12368	20494	12538	16765	12094	23000
ENSMUSG00000021868.6	Ppif	109	76	51	97	219	95	47	39
ENSMUSG00000032062.1	2310030G06Rik	50	20	24	31	40	55	26	31
ENSMUSG00000037636.6	Slc25a43	27	19	2	7	21	60	29	17
ENSMUSG00000045659.16	Plekha7	433	272	35	243	525	673	398	209
ENSMUSG00000069378.12	Prdm6	327	307	157	238	111	508	421	438
ENSMUSG00000033752.7	Mnd1	37	18	9	26	26	37	31	33
ENSMUSG00000025198.15	Erlin1	229	92	32	82	252	283	223	73
ENSMUSG00000071415.6	Rpl23	11104	8100	6985	12944	9449	9595	6722	10799
ENSMUSG00000000631.18	Myo18a	2988	758	655	1878	3826	2190	1365	1055
ENSMUSG00000030359.13	Pzp	15	11	16	15	13	11	9	12
ENSMUSG00000029868.11	Trpv6	26	0	8	16	35	2	5	10
ENSMUSG00000057667.6	Bloc1s3	87	37	17	21	33	113	72	106
ENSMUSG00000024446.12	Rpp21	295	257	158	156	149	358	260	530
ENSMUSG00000056671.6	Prelid2	45	15	64	53	24	15	6	13
ENSMUSG00000095990.1	Zfp97	40	8	39	52	42	5	1	1
ENSMUSG00000024990.11	Rbp4	168	8	24	22	37	152	120	158
ENSMUSG00000036768.5	Kif15	91	34	6	5	62	119	114	58
ENSMUSG00000033105.11	Lss	589	314	64	204	258	998	622	483
ENSMUSG00000050410.14	Tcf19	204	106	63	82	104	238	201	214
ENSMUSG00000038235.4	F11r	747	121	49	280	605	666	518	403
ENSMUSG00000055612.14	Cdca7	129	111	97	63	227	157	95	57
ENSMUSG00000071537.5	Klrg2	10	20	1	8	21	30	18	9
ENSMUSG00000031320.9	Rps4x	21798	17935	13393	23030	22579	19038	14125	23000
ENSMUSG00000000295.11	Hddc2	182	101	61	183	142	156	113	165
ENSMUSG00000032666.15	1700025G04Rik	558	237	199	463	609	443	305	284
ENSMUSG00000030047.13	Arhgap25	60	4	10	48	53	36	24	14
ENSMUSG00000029715.5	Pop7	172	118	96	150	162	152	91	187
ENSMUSG00000040447.14	Spns2	336	81	82	170	698	188	48	17
ENSMUSG00000025508.12	Rplp2	7716	7772	6574	8640	6575	7078	5414	10391
ENSMUSG00000029649.9	Pomp	1789	1249	1292	1516	1521	1476	1162	1795
ENSMUSG00000039903.15	Eva1c	110	19	53	85	91	44	37	62
ENSMUSG00000034278.3	Dnajc17	161	196	184	191	210	134	115	195
ENSMUSG00000042678.15	Myo15	4	13	7	14	19	5	3	1
ENSMUSG00000031021.12	Tmem9b	390	123	162	227	267	310	238	274
ENSMUSG00000028081.6	Rps3a1	21881	15560	10825	17850	16354	21766	15492	25561
ENSMUSG00000004865.14	Srpk1	1294	769	453	935	1805	1383	746	614
ENSMUSG00000048758.12	Rpl29	7968	7754	3863	7826	5787	9113	6905	11699
ENSMUSG00000024424.13	Ttc39c	226	136	85	207	177	224	161	186
ENSMUSG00000006445.3	Epha2	213	121	30	128	242	237	219	103
ENSMUSG00000059316.2	Slc27a4	1693	1161	616	1102	1895	1854	1420	1301
ENSMUSG00000027195.9	Hsd17b12	804	445	74	216	441	1288	1002	548
ENSMUSG00000042349.12	Ikbke	168	105	38	63	79	280	183	137
ENSMUSG00000058600.12	Rpl30	7027	6081	4645	8157	7341	5752	4120	7429
ENSMUSG00000024269.10	Tpgs2	565	227	497	656	669	181	124	130
ENSMUSG00000028062.14	Lamtor2	869	724	525	493	624	957	762	1178
ENSMUSG00000032263.13	Bckdhb	779	424	62	247	465	1031	846	775
ENSMUSG00000022503.9	Nubp1	443	437	416	313	399	508	381	483
ENSMUSG00000062647.15	Rpl7a	16596	16351	10904	22611	18740	14750	10665	15915
ENSMUSG00000021765.7	Fst	34	28	26	73	31	13	8	25
ENSMUSG00000025794.8	Rpl14	11005	10627	7836	12373	8067	11318	7690	14119
ENSMUSG00000053158.9	Fes	123	18	29	140	130	37	23	41
ENSMUSG00000035948.11	Acss3	18	0	3	14	8	16	9	1
ENSMUSG00000015363.12	Trabd	503	426	87	183	292	740	537	791
ENSMUSG00000053846.4	Lipg	46	6	1	6	28	60	41	11
ENSMUSG00000005161.14	Prdx2	4649	3268	1833	3182	3365	4841	3930	5196
ENSMUSG00000020224.13	Llph	408	255	279	388	335	272	265	331
ENSMUSG00000002768.7	Mea1	814	775	779	824	721	760	524	872
ENSMUSG00000002396.8	Ocel1	113	64	59	68	62	87	79	143
ENSMUSG00000001542.6	Ell2	636	257	110	279	421	776	574	349
ENSMUSG00000034616.15	Ssh3	568	222	143	280	504	584	437	271
ENSMUSG00000025503.4	Taldo1	3258	2555	991	1550	2142	4000	3081	4557
ENSMUSG00000036968.14	Cnpy4	312	145	35	41	61	465	359	322
ENSMUSG00000037204.6	Atg101	372	375	313	353	424	306	292	406
ENSMUSG00000067288.11	Rps28	4127	3546	2818	4842	3947	3106	2156	4639
ENSMUSG00000025784.4	Clec3b	996	68	558	914	656	352	175	324
ENSMUSG00000030340.15	Scnn1a	421	279	75	193	554	499	395	240
ENSMUSG00000062609.12	Kcnj15	18	11	1	12	24	22	21	1
ENSMUSG00000062743.8	Zfp677	178	45	106	169	158	82	61	45
ENSMUSG00000041845.9	Rhod	186	181	147	189	266	147	139	134
ENSMUSG00000040280.9	Ndufa4l2	90	12	51	16	198	8	8	3
ENSMUSG00000054520.14	Sh3bp2	91	48	15	11	36	131	113	81
ENSMUSG00000038264.7	Sema7a	157	19	30	68	82	180	83	47
ENSMUSG00000031536.5	Polb	525	409	159	260	315	797	497	563
ENSMUSG00000020485.13	Supt4a	464	227	243	390	356	290	243	394
ENSMUSG00000091955.2	Gm9844	479	234	331	271	198	349	331	495
ENSMUSG00000057863.5	Rpl36	5128	5231	3540	5006	3473	5192	3810	7649
ENSMUSG00000027454.9	Gins1	27	16	7	2	8	39	33	30
ENSMUSG00000020787.13	P2rx1	7	23	25	15	7	12	9	15
ENSMUSG00000070526.2	Peg12	13	4	5	6	4	11	12	9
ENSMUSG00000022040.7	Ephx2	694	589	403	879	2142	46	32	45
ENSMUSG00000056501.3	Cebpb	686	398	201	361	417	675	593	749
ENSMUSG00000023341.13	Mx2	89	390	57	47	29	564	444	182
ENSMUSG00000055553.15	Kxd1	11885	10695	5682	11051	10780	11843	8187	14740
ENSMUSG00000041498.12	Kif14	98	78	221	104	121	14	20	5
ENSMUSG00000002475.14	Abhd3	69	8	12	35	70	40	38	17
ENSMUSG00000030264.13	Thumpd3	398	176	152	201	318	345	295	268
ENSMUSG00000030592.15	Ryr1	15	5	9	15	15	8	4	4
ENSMUSG00000028936.14	Rpl22	4660	3874	3557	5488	3976	3379	2422	4601
ENSMUSG00000073409.11	H2-Q6	97	66	33	26	40	111	94	143
ENSMUSG00000037805.13	Rpl10a	11810	10828	8439	14600	12173	9066	6879	10897
ENSMUSG00000018126.14	Baiap2l2	16	11	7	3	5	28	7	24
ENSMUSG00000038524.12	Fchsd1	262	151	75	203	404	185	149	113
ENSMUSG00000036223.14	Ska1	27	6	9	1	11	26	27	16
ENSMUSG00000043716.12	Rpl7	19199	12887	8243	17006	14775	16580	12119	18708
ENSMUSG00000022219.9	Cideb	11	7	9	19	16	2	1	2
ENSMUSG00000051498.6	Tlr6	13	5	0	4	8	17	11	9
ENSMUSG00000074129.11	Rpl13a	14927	19060	12628	16856	12784	15325	10861	23988
ENSMUSG00000053119.10	Chmp3	2084	1005	891	1313	1637	1871	1186	1493
ENSMUSG00000022706.14	Mrpl40	345	181	231	312	263	224	185	213
ENSMUSG00000031708.14	Tecr	4624	2553	1673	3191	4103	2395	3464	4604
ENSMUSG00000036006.18	Fam65b	49	5	39	46	35	12	12	2
ENSMUSG00000071644.9	Eef1g	14161	15135	6434	11547	12843	17347	12931	18014
ENSMUSG00000041362.15	Shtn1	255	14	14	75	204	215	145	73
ENSMUSG00000090553.7	Snrpe	872	617	458	713	706	678	530	930
ENSMUSG00000062312.5	Erbb2	838	605	220	623	954	961	602	529
ENSMUSG00000031351.14	Zfp185	332	41	23	66	271	283	215	147
ENSMUSG00000025869.10	Nop16	291	295	92	149	266	428	303	340
ENSMUSG00000028862.6	Map3k6	394	240	287	448	582	160	102	127
ENSMUSG00000032249.13	Anp32a	1611	892	596	789	960	1549	1242	1592
ENSMUSG00000029032.11	Arhgef16	107	8	11	31	15	96	72	84
ENSMUSG00000030814.16	Bcl7c	569	652	302	411	385	670	494	1018
ENSMUSG00000025050.7	Pcgf6	187	127	90	196	378	91	62	26
ENSMUSG00000035473.9	Galm	95	53	82	69	122	47	44	33
ENSMUSG00000022856.8	Tmem41a	188	72	47	87	160	161	120	121
ENSMUSG00000029780.13	Nt5c3	931	348	400	784	1209	611	217	200
ENSMUSG00000020737.11	Hn1	987	593	336	441	535	875	787	1250
ENSMUSG00000021243.13	Fcf1	494	320	179	239	236	490	385	645
ENSMUSG00000034449.7	Dhrs11	90	92	72	134	150	54	42	34
ENSMUSG00000063594.4	Gng8	29	49	1	0	1	42	49	115
ENSMUSG00000030116.13	Mfap5	156	12	78	74	55	117	58	65
ENSMUSG00000079523.7	Tmsb10	1895	712	1000	799	611	1529	1121	1874
ENSMUSG00000033739.8	Fkbpl	253	180	71	82	89	364	265	280
ENSMUSG00000031349.4	Nsdhl	590	251	69	145	259	854	532	375
ENSMUSG00000003644.16	Rps6ka1	231	32	10	37	96	216	203	136
ENSMUSG00000071855.4	Ccdc112	139	50	99	148	116	62	37	39
ENSMUSG00000035472.12	Slc25a21	13	7	15	28	10	0	0	0
ENSMUSG00000059363.9	Fxn	141	64	64	36	54	142	87	160
ENSMUSG00000032415.13	Ube2cbp	28	9	6	20	25	18	13	16
ENSMUSG00000030254.15	Rad18	88	53	68	99	87	56	38	25
ENSMUSG00000071716.4	Apol7e	11	20	8	0	4	26	28	16
ENSMUSG00000022283.13	Pabpc1	16936	10221	6586	15482	17860	14028	9729	8149
ENSMUSG00000054717.6	Hmgb2	970	543	143	397	607	1120	962	770
ENSMUSG00000036835.6	Psenen	708	548	433	457	448	643	464	873
ENSMUSG00000002804.3	Nudt14	137	99	17	54	129	127	98	198
ENSMUSG00000003526.10	Prodh	85	70	30	152	152	24	21	30
ENSMUSG00000062397.7	Zfp706	1517	685	494	868	1475	1329	708	932
ENSMUSG00000025512.13	Chid1	586	321	340	567	611	345	228	296
ENSMUSG00000049760.5	2410015M20Rik	1142	813	680	789	1101	824	671	1075
ENSMUSG00000020440.12	Arf5	1058	709	294	639	681	1015	793	1220
ENSMUSG00000057594.11	Arl16	139	102	52	55	64	169	128	165
ENSMUSG00000024388.10	Myo7b	16	16	2	1	0	36	26	19
ENSMUSG00000003429.10	Rps11	10277	8929	3566	5443	5316	11873	8392	15820
ENSMUSG00000037773.13	Pced1a	261	130	149	189	192	229	115	152
ENSMUSG00000026238.13	Ptma	8030	3030	2396	3668	3925	7258	5812	5920
ENSMUSG00000021023.13	1110008L16Rik	214	120	91	122	160	180	133	189
ENSMUSG00000054196.6	Cthrc1	85	7	1	0	0	45	103	91
ENSMUSG00000025537.11	Phkg1	30	18	26	53	27	4	6	9
ENSMUSG00000060636.12	Rpl35a	7878	6820	5670	8282	7222	5626	4001	7393
ENSMUSG00000000753.14	Serpinf1	835	165	70	93	143	746	676	870
ENSMUSG00000024892.14	Pcx	489	185	22	169	195	581	416	367
ENSMUSG00000027566.13	Psma7	3007	2071	1020	1574	1605	2909	2320	3715
ENSMUSG00000034258.3	Mfsd7c	149	19	3	30	78	173	103	47
ENSMUSG00000021273.9	Fdft1	1711	373	290	468	840	1619	1047	1114
ENSMUSG00000066196.10	Spag8	9	10	3	4	7	19	5	11
ENSMUSG00000034591.5	Slc41a2	172	21	182	176	137	0	2	0
ENSMUSG00000037049.8	Smpd1	2859	2215	447	876	763	4838	3324	2814
ENSMUSG00000032548.13	Slco2a1	364	76	14	124	315	352	245	81
ENSMUSG00000045664.4	Cdc42ep2	157	52	14	16	29	179	125	174
ENSMUSG00000071547.3	Nt5dc2	412	198	161	313	414	352	179	147
ENSMUSG00000003200.9	Sh3gl1	838	759	385	746	1625	571	388	380
ENSMUSG00000035557.9	Krt17	159	2112	1079	836	646	1097	769	1387
ENSMUSG00000021707.4	Dhfr	91	34	52	51	66	51	63	37
ENSMUSG00000040350.14	Trim7	42	42	13	36	88	37	29	12
ENSMUSG00000067995.4	Gtf2f2	329	262	166	341	416	215	171	203
ENSMUSG00000034773.15	BC030867	12	8	0	0	4	24	15	8
ENSMUSG00000022748.7	Cmss1	144	102	93	77	122	125	87	123
ENSMUSG00000039349.5	C130074G19Rik	26	5	9	17	5	23	20	5
ENSMUSG00000044533.14	Rps2	19270	24579	10969	19853	15073	21255	16898	27596
ENSMUSG00000024644.15	Cndp2	1016	656	285	742	1157	952	550	571
ENSMUSG00000057322.11	Rpl38	4152	3998	2549	3679	2514	3570	2724	5697
ENSMUSG00000047557.2	Lxn	182	78	113	132	130	90	87	109
ENSMUSG00000031551.11	Ido1	11	13	6	38	17	0	0	0
ENSMUSG00000029073.8	Cptp	178	107	52	119	190	143	118	102
ENSMUSG00000057060.7	Slc35f3	24	2	2	11	10	16	20	7
ENSMUSG00000060126.13	Tpt1	38454	25457	20829	34880	34110	26413	17696	28106
ENSMUSG00000005973.6	Rcn1	1260	481	1206	639	720	869	588	385
ENSMUSG00000073565.4	Prr16	15	17	28	28	20	3	2	0
ENSMUSG00000004127.11	Trmt10a	90	25	11	18	27	87	72	76
ENSMUSG00000050708.13	Ftl1	5949	2969	1722	5460	2931	3803	3170	5476
ENSMUSG00000074166.6	AW146154	191	79	124	204	169	97	45	44
ENSMUSG00000064194.9	Zfp936	11	6	2	4	4	16	8	9
ENSMUSG00000047415.10	Gpr68	54	7	0	4	11	68	44	27
ENSMUSG00000036611.5	Eepd1	165	41	55	91	156	71	62	85
ENSMUSG00000031409.1	Tceal6	61	4	53	41	29	10	8	23
ENSMUSG00000068101.9	Cenpm	29	19	7	12	23	25	25	29
ENSMUSG00000029149.13	Krtcap3	112	57	22	76	64	81	93	90
ENSMUSG00000027540.12	Ptpn1	799	602	415	576	1093	787	329	330
ENSMUSG00000000296.7	Tpd52l1	277	124	111	370	294	98	70	67
ENSMUSG00000027613.14	Eif6	904	1069	197	457	519	1254	915	1605
ENSMUSG00000047215.13	Rpl9	12717	9570	6258	12059	10404	8680	6564	11845
ENSMUSG00000031683.15	Lsm6	354	257	211	272	195	305	207	339
ENSMUSG00000056069.8	Fam105a	58	38	18	51	51	68	25	27
ENSMUSG00000025521.13	Tmem192	259	95	19	35	66	252	236	276
ENSMUSG00000029621.13	Arpc1a	2208	1311	895	1590	2297	1415	1163	1421
ENSMUSG00000020476.13	Dbnl	1414	1030	371	671	1377	1500	1023	1156
ENSMUSG00000049932.3	H2afx	107	88	37	38	86	134	114	77
ENSMUSG00000002799.5	Jag2	426	44	36	200	325	268	202	140
ENSMUSG00000006494.10	Pdk1	274	101	50	75	93	308	233	175
ENSMUSG00000036537.6	Rnf113a1	114	60	76	104	132	41	26	54
ENSMUSG00000039323.17	Igfbp2	707	3882	1323	920	1705	2338	2460	2671
ENSMUSG00000023150.13	Ivns1abp	1360	403	157	294	413	1671	1169	682
ENSMUSG00000027954.8	Efna1	188	52	42	90	110	147	113	95
ENSMUSG00000030287.14	Itpr2	545	26	27	109	308	458	280	232
ENSMUSG00000026708.15	Cenpl	69	37	21	28	31	75	65	42
ENSMUSG00000071715.10	Ncf4	25	28	3	2	10	48	30	38
ENSMUSG00000048065.7	Cyb5r2	31	39	25	101	9	18	9	11
ENSMUSG00000030711.14	Sult1a1	296	45	4	29	13	199	207	390
ENSMUSG00000051499.7	Zfp786	36	11	44	16	34	7	7	8
ENSMUSG00000048796.7	Cyb561d1	87	35	8	8	20	112	80	73
ENSMUSG00000019848.13	Popdc3	57	3	104	10	19	4	7	4
ENSMUSG00000024791.9	Cdca5	24	17	0	1	6	44	37	13
ENSMUSG00000034744.12	Nagk	783	528	273	270	357	763	589	974
ENSMUSG00000032373.13	Car12	244	19	8	101	231	166	112	29
ENSMUSG00000034789.7	Rab24	823	709	323	489	675	833	530	917
ENSMUSG00000032776.8	Mctp2	42	4	8	1	44	34	17	9
ENSMUSG00000038600.11	Atp6v0a4	464	8	43	212	450	185	137	132
ENSMUSG00000030532.5	Hddc3	241	102	114	154	155	137	121	160
ENSMUSG00000019433.8	Gipc1	932	911	307	733	1289	495	805	887
ENSMUSG00000032327.13	Stra6	26	3	9	34	27	1	0	0
ENSMUSG00000033916.4	Chmp2a	2479	1768	1462	1848	1623	1760	1370	2334
ENSMUSG00000030088.14	Aldh1l1	293	195	223	288	181	214	131	157
ENSMUSG00000049517.7	Rps23	11037	8540	4886	7161	7823	9104	6415	12507
ENSMUSG00000036225.13	Kctd1	575	434	151	358	446	576	480	456
ENSMUSG00000028848.12	Gpn2	155	145	76	88	114	172	142	140
ENSMUSG00000025967.15	Eef1b2	8095	6672	3556	6427	6390	6729	4795	8106
ENSMUSG00000030745.8	Il21r	28	4	57	1	3	13	1	3
ENSMUSG00000029617.10	Ccz1	1003	618	678	1018	841	512	448	454
ENSMUSG00000041559.7	Fmod	536	86	130	148	151	280	604	201
ENSMUSG00000060036.12	Rpl3	23992	19212	10562	20009	20691	18070	13505	22118
ENSMUSG00000002580.7	Mien1	304	214	122	129	186	266	223	331
ENSMUSG00000034209.4	Rasl10a	53	18	18	46	96	7	0	5
ENSMUSG00000041560.11	Gltscr2	3591	3087	1989	4295	3027	2378	1610	2832
ENSMUSG00000026856.13	Dolpp1	132	75	17	41	95	168	104	75
ENSMUSG00000027710.13	Acad9	940	708	178	370	773	1121	805	730
ENSMUSG00000071037.5	Camkmt	144	60	101	91	99	89	45	67
ENSMUSG00000024397.13	Aif1	62	11	4	5	8	68	45	46
ENSMUSG00000016257.14	Slmo2	644	371	144	210	503	765	445	380
ENSMUSG00000052397.8	Ezr	3822	221	311	1479	3347	2225	1434	939
ENSMUSG00000058715.10	Fcer1g	89	24	2	9	14	109	63	75
ENSMUSG00000063457.13	Rps15	10455	10547	7307	10182	8299	7540	5627	11579
ENSMUSG00000028247.2	Coq3	390	265	112	162	212	383	318	389
ENSMUSG00000024346.5	Pfdn1	894	590	274	351	331	906	675	1033
ENSMUSG00000070780.10	Rbm47	75	4	1	8	30	89	47	15
ENSMUSG00000020309.6	Chac2	71	54	18	35	52	92	56	47
ENSMUSG00000079334.7	Nat6	665	604	361	492	523	510	469	690
ENSMUSG00000044252.16	Osbpl1a	1335	630	190	516	1210	1479	737	577
ENSMUSG00000013822.6	Elof1	375	279	213	271	322	281	209	271
ENSMUSG00000030538.14	Cib1	357	297	203	258	247	298	227	333
ENSMUSG00000030739.16	Myh14	1115	193	590	953	927	191	233	237
ENSMUSG00000042870.13	Tom1	709	433	226	364	504	679	486	474
ENSMUSG00000021120.10	Pigh	122	51	34	78	105	86	67	44
ENSMUSG00000040649.14	Rimklb	63	6	39	49	69	3	2	3
ENSMUSG00000024782.7	Ak3	1492	584	672	875	1358	757	617	683
ENSMUSG00000020441.6	2310033P09Rik	242	122	90	148	147	170	147	168
ENSMUSG00000030922.10	Lyrm1	57	38	29	27	49	63	26	33
ENSMUSG00000035828.10	Pim3	421	257	29	113	183	509	488	298
ENSMUSG00000038398.7	Upf3a	809	602	991	834	724	282	216	324
ENSMUSG00000034892.8	Rps29	6547	5502	3364	4844	3674	5222	3459	8218
ENSMUSG00000028919.10	Arhgef19	299	42	44	164	250	138	95	123
ENSMUSG00000028958.13	Tmub1	228	90	108	154	158	101	115	123
ENSMUSG00000029363.13	Rfc5	189	129	64	109	188	180	121	97
ENSMUSG00000039063.5	Echdc3	85	105	61	135	96	66	57	38
ENSMUSG00000004285.11	Atp6v1f	1353	713	785	1215	973	709	468	775
ENSMUSG00000025257.5	Ribc1	18	16	13	9	10	13	13	23
ENSMUSG00000026958.12	Dpp7	704	467	312	619	614	456	316	471
ENSMUSG00000028478.17	Clta	2767	1561	646	939	1089	2477	2084	3061
ENSMUSG00000029535.4	Triap1	155	104	44	64	108	130	128	141
ENSMUSG00000020949.8	Fkbp3	1032	406	127	261	450	980	780	816
ENSMUSG00000034192.4	Lsm3	272	205	138	156	194	233	156	254
ENSMUSG00000043251.5	Exoc3l	43	22	20	11	14	46	25	38
ENSMUSG00000005718.7	Tfap4	106	68	27	93	88	90	56	58
ENSMUSG00000057278.7	Snrpg	897	692	503	522	489	715	546	985
ENSMUSG00000042363.13	Lgalsl	350	158	19	72	667	180	185	79
ENSMUSG00000075486.8	Commd6	222	136	138	284	250	65	54	56
ENSMUSG00000037337.10	Map4k1	40	34	13	18	18	56	24	46
ENSMUSG00000053716.9	Dusp7	310	123	93	139	267	221	215	88
ENSMUSG00000035769.8	Xylb	59	10	21	20	42	36	24	20
ENSMUSG00000040829.13	Zmynd15	72	9	7	15	13	105	15	36
ENSMUSG00000056215.11	Lrguk	25	3	17	28	19	1	1	0
ENSMUSG00000024856.9	Cdk2ap2	446	339	368	321	319	278	227	337
ENSMUSG00000069633.11	Pex11g	61	71	16	26	41	93	59	76
ENSMUSG00000047592.16	Nxpe5	44	4	13	34	9	30	13	14
ENSMUSG00000045690.8	Wdr89	38	16	10	23	24	31	23	16
ENSMUSG00000026785.13	Pkn3	114	31	19	54	31	111	57	69
ENSMUSG00000030717.8	Nupr1	135	282	469	200	111	73	37	90
ENSMUSG00000026303.6	Mlph	72	21	97	32	54	16	10	9
ENSMUSG00000036594.13	H2-Aa	1005	102	63	55	203	1063	497	713
ENSMUSG00000024608.9	Rps14	11759	11802	7032	10876	8058	8897	6583	13763
ENSMUSG00000061983.6	Rps12	11817	10966	5437	9710	8351	9992	6592	13285
ENSMUSG00000027163.12	Commd9	307	246	142	279	292	215	166	200
ENSMUSG00000032489.16	Kif9	123	46	93	137	141	15	0	9
ENSMUSG00000028042.14	Zbtb7b	577	805	133	338	846	816	760	337
ENSMUSG00000032305.13	Fam219b	139	81	100	65	93	118	68	70
ENSMUSG00000031165.6	Was	33	6	6	3	9	31	24	18
ENSMUSG00000078784.7	1810022K09Rik	880	599	407	634	421	647	493	847
ENSMUSG00000007892.7	Rplp1	18729	19283	10954	12872	10996	16449	11995	25336
ENSMUSG00000057130.10	Txnl4a	597	404	501	453	485	334	262	298
ENSMUSG00000028678.12	Kif2c	119	27	10	9	34	129	99	58
ENSMUSG00000028636.13	Ppcs	136	70	34	48	80	125	90	101
ENSMUSG00000018861.7	Fdxr	135	84	31	55	95	115	99	113
ENSMUSG00000022008.3	Gpalpp1	403	149	174	224	259	239	171	213
ENSMUSG00000046034.7	Otulin	428	335	189	334	426	302	256	261
ENSMUSG00000036478.7	Btg1	865	452	121	246	473	1133	648	429
ENSMUSG00000029614.12	Rpl6	17320	15916	8520	14494	13146	13319	9758	17676
ENSMUSG00000039748.10	Exo1	29	3	2	1	5	22	27	17
ENSMUSG00000048368.8	Omd	10	6	0	4	3	8	8	14
ENSMUSG00000004035.11	Gstm7	277	273	401	469	239	52	44	66
ENSMUSG00000028116.12	Myoz2	3	26	2	1	1	51	0	12
ENSMUSG00000054422.7	Fabp1	15	14	15	13	14	9	10	6
ENSMUSG00000044646.13	Zbtb7c	379	34	21	90	398	221	152	71
ENSMUSG00000031266.6	Gla	162	67	76	104	119	95	91	43
ENSMUSG00000037936.14	Scarb1	582	299	71	346	760	352	256	245
ENSMUSG00000029440.14	Psmd9	391	293	210	312	295	276	238	245
ENSMUSG00000029059.8	Fam213b	418	322	227	512	435	145	134	252
ENSMUSG00000001700.9	Gramd3	588	283	169	247	664	547	223	156
ENSMUSG00000000776.11	Polr3d	287	228	185	210	207	234	169	180
ENSMUSG00000024578.2	Il17b	98	125	22	2	7	151	107	223
ENSMUSG00000048029.9	Eno4	16	1	5	1	6	10	6	11
ENSMUSG00000030613.12	Ccdc90b	623	309	219	488	633	308	214	276
ENSMUSG00000033060.14	Lmo7	1237	370	406	266	1147	921	619	325
ENSMUSG00000027245.10	Hypk	1479	738	835	1045	878	788	593	938
ENSMUSG00000060288.12	Ppih	223	155	111	116	148	175	137	178
ENSMUSG00000051483.8	Cbr1	1294	768	364	348	313	997	1508	1182
ENSMUSG00000007050.16	Lsm2	168	144	96	136	180	117	82	101
ENSMUSG00000028551.13	Cdkn2c	420	269	219	404	445	195	150	159
ENSMUSG00000022663.3	Atg3	1500	742	552	821	791	1156	826	968
ENSMUSG00000042677.7	Zc3h12a	151	93	39	72	62	180	105	98
ENSMUSG00000047022.17	Mipol1	129	55	95	137	95	44	33	15
ENSMUSG00000032593.5	Amigo3	73	65	4	13	35	137	69	56
ENSMUSG00000019853.5	Hebp2	255	162	43	76	88	277	193	271
ENSMUSG00000037466.12	4930427A07Rik	31	13	4	5	13	31	20	27
ENSMUSG00000022018.7	Rgcc	131	9	18	23	64	46	115	52
ENSMUSG00000022125.6	Cln5	374	102	88	168	281	237	196	111
ENSMUSG00000041939.13	Mvk	709	656	218	599	823	551	401	503
ENSMUSG00000036309.13	Skp1a	4815	1994	2069	3212	4731	1966	1736	1715
ENSMUSG00000027004.3	Frzb	289	5	17	15	11	217	240	166
ENSMUSG00000010529.5	Gm266	33	5	25	23	12	11	6	9
ENSMUSG00000007041.9	Clic1	2603	1794	727	1013	1530	2330	1752	2580
ENSMUSG00000021710.10	Nln	544	213	69	178	282	505	313	361
ENSMUSG00000025648.16	Pfkfb4	173	132	33	35	84	329	112	95
ENSMUSG00000053510.11	Nrd1	5404	2951	1953	3882	5074	3763	1995	2150
ENSMUSG00000015092.8	Edf1	2701	2842	1938	2251	1837	2063	1605	2787
ENSMUSG00000040883.14	Tmem205	601	493	184	267	294	569	408	740
ENSMUSG00000025395.13	Prim1	267	133	29	31	65	313	236	226
ENSMUSG00000031242.7	2610002M06Rik	261	110	109	112	245	150	125	93
ENSMUSG00000028044.6	Cks1b	78	36	23	27	39	73	44	50
ENSMUSG00000024981.5	Acsl5	1810	624	330	707	681	1471	1079	1197
ENSMUSG00000022035.5	Ccdc25	294	161	89	146	264	223	173	126
ENSMUSG00000049044.15	Rapgef4	197	18	26	57	203	103	62	31
ENSMUSG00000031799.9	Tpm4	2010	822	425	772	1940	1537	1114	560
ENSMUSG00000043505.8	Gimap5	25	4	0	2	2	26	14	21
ENSMUSG00000076617.8	Ighm	999	729	2	2	2	1558	939	1370
ENSMUSG00000032126.14	Hmbs	366	294	109	171	131	396	294	378
ENSMUSG00000069515.5	Lyz1	60	28	0	0	15	89	50	43
ENSMUSG00000005447.11	Pafah1b3	354	103	223	339	292	55	48	66
ENSMUSG00000010601.12	Apol7a	79	1	5	2	12	60	43	57
ENSMUSG00000072572.7	Slc39a2	4	34	0	4	1	37	26	17
ENSMUSG00000049511.5	Htr1b	32	2	0	1	3	25	35	12
ENSMUSG00000037653.7	Kctd8	46	1	0	0	0	59	31	15
ENSMUSG00000032131.14	Abcg4	465	176	5	37	115	511	510	254
ENSMUSG00000026701.14	Prdx6	1992	850	600	1860	1099	946	905	939
ENSMUSG00000079677.1	Fdx1l	208	274	216	233	147	158	114	208
ENSMUSG00000041263.13	Rusc1	360	17	131	124	195	146	131	114
ENSMUSG00000055762.14	Eef1d	4629	4177	2832	4689	4401	2464	1939	3311
ENSMUSG00000036395.13	Glb1l2	172	94	28	150	307	87	16	5
ENSMUSG00000098274.6	Rpl24	9085	8718	4793	7381	5480	6947	5164	9867
ENSMUSG00000049285.4	Mblac1	69	64	26	17	31	91	52	79
ENSMUSG00000017286.14	Glod4	1055	578	230	238	304	1017	799	1043
ENSMUSG00000003970.8	Rpl8	14535	16799	8411	14965	12243	11261	8383	14401
ENSMUSG00000030513.13	Pcsk6	887	206	130	475	1262	280	193	89
ENSMUSG00000075225.10	Ccdc162	11	7	3	11	16	4	5	1
ENSMUSG00000023892.7	Zfp51	262	94	136	188	185	132	78	72
ENSMUSG00000029815.12	Malsu1	310	226	95	130	130	269	200	366
ENSMUSG00000041609.15	Ccdc64	426	64	25	152	233	360	187	130
ENSMUSG00000026342.9	Slc35f5	754	215	63	129	202	755	640	357
ENSMUSG00000029333.13	Rasgef1b	137	17	24	38	157	71	36	15
ENSMUSG00000058748.7	Zfp958	231	75	56	86	79	210	112	134
ENSMUSG00000021714.13	Cenpk	54	17	6	10	11	62	28	40
ENSMUSG00000022523.9	Fgf12	70	1	67	28	15	13	10	24
ENSMUSG00000029616.9	Erp29	1371	1266	613	1069	1359	883	797	1108
ENSMUSG00000059796.15	Eif4a1	9544	7161	2735	5236	6909	8395	5925	7696
ENSMUSG00000029486.12	Mrpl1	513	275	123	181	231	436	329	440
ENSMUSG00000003228.8	Grk5	240	44	100	128	104	123	92	80
ENSMUSG00000053317.10	Sec61b	690	576	291	330	371	618	490	693
ENSMUSG00000032763.10	Ilvbl	946	611	197	436	428	894	650	827
ENSMUSG00000032350.8	Gclc	901	502	174	462	396	1050	664	344
ENSMUSG00000022436.14	Sh3bp1	678	428	183	315	390	650	398	499
ENSMUSG00000031765.7	Mt1	608	311	242	794	855	37	35	60
ENSMUSG00000024480.7	Ap3s1	541	184	214	215	250	375	301	240
ENSMUSG00000026317.7	Cln8	349	195	83	183	452	267	137	74
ENSMUSG00000024725.11	Ostf1	886	543	151	411	492	763	620	700
ENSMUSG00000022787.9	Wdr53	285	167	64	74	101	347	169	236
[truncated: 12,557 more rows]

## Sheet: Supp. Table 4
Supplementary Table 4: EdgeR differential expression (N. stephensi versus R. norvegicus); non-smooth muscle genes , FDR < 0.002
Ensembl Gene ID	Description	Associated Gene Name	gene	logFC	logCPM	F	PValue	FDR
ENSMUSG00000059743	farnesyl diphosphate synthetase [Source:MGI Symbol;Acc:MGI:104888]	Fdps	ENSMUSG00000059743.11:Fdps	-3.26713	9.2016	61.5093	4.05958e-05	0.0011103
ENSMUSG00000017697	adenosine deaminase [Source:MGI Symbol;Acc:MGI:87916]	Ada	ENSMUSG00000017697.3:Ada	3.35979	11.4621	51.081	8.02969e-05	0.00149025
ENSMUSG00000029816	glycoprotein (transmembrane) nmb [Source:MGI Symbol;Acc:MGI:1934765]	Gpnmb	ENSMUSG00000029816.9:Gpnmb	-4.30016	7.0747	69.3699	2.59121e-05	0.00090999
ENSMUSG00000045394	epithelial cell adhesion molecule [Source:MGI Symbol;Acc:MGI:106653]	Epcam	ENSMUSG00000045394.8:Epcam	-3.80742	7.21103	61.6642	4.02187e-05	0.00110508
ENSMUSG00000032281	acyl-CoA synthetase bubblegum family member 1 [Source:MGI Symbol;Acc:MGI:2385656]	Acsbg1	ENSMUSG00000032281.10:Acsbg1	-4.6298	8.23841	72.0076	2.25181e-05	0.000870199
ENSMUSG00000069917	hemoglobin alpha, adult chain 2 [Source:MGI Symbol;Acc:MGI:96016]	Hba-a2	ENSMUSG00000069917.7:Hba-a2	-3.90241	7.01359	66.0239	3.11843e-05	0.000978465
ENSMUSG00000038242	aldehyde oxidase 4 [Source:MGI Symbol;Acc:MGI:1919122]	Aox4	ENSMUSG00000038242.11:Aox4	-5.43759	9.27761	56.6203	5.51215e-05	0.00123685
ENSMUSG00000033579	fatty acid 2-hydroxylase [Source:MGI Symbol;Acc:MGI:2443327]	Fa2h	ENSMUSG00000033579.15:Fa2h	-7.05854	5.8915	212.084	3.29218e-07	0.00017853
ENSMUSG00000018924	arachidonate 15-lipoxygenase [Source:MGI Symbol;Acc:MGI:87997]	Alox15	ENSMUSG00000018924.6:Alox15	8.3779	6.65507	57.0744	5.35258e-05	0.00121538
ENSMUSG00000027901	DENN/MADD domain containing 2D [Source:MGI Symbol;Acc:MGI:2181193]	Dennd2d	ENSMUSG00000027901.11:Dennd2d	2.78357	6.15538	50.5873	8.3177e-05	0.00150505
ENSMUSG00000028392	B-box and SPRY domain containing [Source:MGI Symbol;Acc:MGI:2177191]	Bspry	ENSMUSG00000028392.14:Bspry	-4.10543	5.4232	52.9742	7.03361e-05	0.00139381
ENSMUSG00000032454	retinol binding protein 2, cellular [Source:MGI Symbol;Acc:MGI:97877]	Rbp2	ENSMUSG00000032454.8:Rbp2	-4.43913	6.26716	71.2603	2.34205e-05	0.000871708
ENSMUSG00000061322	dynein, axonemal, intermediate chain 1 [Source:MGI Symbol;Acc:MGI:1916172]	Dnaic1	ENSMUSG00000061322.14:Dnaic1	8.96847	4.9702	165.818	8.80643e-07	0.000250935
ENSMUSG00000061490	ubiquitin-conjugating enzyme E2D 4 [Source:MGI Symbol;Acc:MGI:3644823]	Ube2d4	ENSMUSG00000061490.5:Ube2d4	9.52302	5.50105	226.907	2.50908e-07	0.000156751
ENSMUSG00000048699	RIKEN cDNA 4732456N10 gene [Source:MGI Symbol;Acc:MGI:3045312]	4732456N10Rik	ENSMUSG00000048699.4:4732456N10Rik	8.45245	5.87267	82.0587	1.37221e-05	0.000708179
ENSMUSG00000024485	solute carrier family 4, sodium bicarbonate cotransporter, member 9 [Source:MGI Symbol;Acc:MGI:2443384]	Slc4a9	ENSMUSG00000024485.14:Slc4a9	-3.31832	4.19954	96.6701	7.15401e-06	0.000545189
ENSMUSG00000061815	RUN and FYVE domain containing 4 [Source:MGI Symbol;Acc:MGI:3588214]	Rufy4	ENSMUSG00000061815.10:Rufy4	4.0533	3.94674	114.652	3.70525e-06	0.0004176
ENSMUSG00000053054	alcohol dehydrogenase 6A (class V) [Source:MGI Symbol;Acc:MGI:1916367]	Adh6a	ENSMUSG00000053054.12:Adh6a	-7.43216	8.26721	86.8694	1.10378e-05	0.000658386
ENSMUSG00000028996	retinol binding protein 7, cellular [Source:MGI Symbol;Acc:MGI:1890409]	Rbp7	ENSMUSG00000028996.8:Rbp7	-10.9534	6.85704	315.19	6.64181e-08	0.000131397
ENSMUSG00000052131	aldo-keto reductase family 1, member B7 [Source:MGI Symbol;Acc:MGI:101918]	Akr1b7	ENSMUSG00000052131.7:Akr1b7	9.29609	5.78321	188.712	5.25694e-07	0.000208542
ENSMUSG00000050737	prostaglandin E synthase [Source:MGI Symbol;Acc:MGI:1927593]	Ptges	ENSMUSG00000050737.13:Ptges	-4.06932	3.70525	146.912	1.29688e-06	0.000280278
ENSMUSG00000022596	secreted Ly6/Plaur domain containing 1 [Source:MGI Symbol;Acc:MGI:1930923]	Slurp1	ENSMUSG00000022596.3:Slurp1	-5.33942	6.21976	49.9439	8.7126e-05	0.00153398
ENSMUSG00000040650	cytochrome P450, family 2, subfamily b, polypeptide 23 [Source:MGI Symbol;Acc:MGI:3646735]	Cyp2b23	ENSMUSG00000040650.8:Cyp2b23	4.86019	5.37306	53.4294	6.8174e-05	0.00136925
ENSMUSG00000029260	UDP glucuronosyltransferase 2 family, polypeptide B34 [Source:MGI Symbol;Acc:MGI:2140962]	Ugt2b34	ENSMUSG00000029260.14:Ugt2b34	5.22752	5.23466	162.63	9.51313e-07	0.000250935
ENSMUSG00000039438	tetratricopeptide repeat domain 36 [Source:MGI Symbol;Acc:MGI:2384760]	Ttc36	ENSMUSG00000039438.6:Ttc36	-8.67796	3.78916	136.176	1.92118e-06	0.000325778
ENSMUSG00000024459	histocompatibility 2, M region locus 5 [Source:MGI Symbol;Acc:MGI:95917]	H2-M5	ENSMUSG00000024459.17:H2-M5	4.89095	2.63547	74.8191	1.94864e-05	0.000808086
ENSMUSG00000021456	fructose bisphosphatase 2 [Source:MGI Symbol;Acc:MGI:95491]	Fbp2	ENSMUSG00000021456.7:Fbp2	-10.0018	3.29422	176.375	7.50857e-06	0.000545189
ENSMUSG00000035896	ribonuclease, RNase A family, 1 (pancreatic) [Source:MGI Symbol;Acc:MGI:97919]	Rnase1	ENSMUSG00000035896.4:Rnase1	-10.2093	3.52363	104.171	3.7083e-05	0.00106839
ENSMUSG00000021263	delta(4)-desaturase, sphingolipid 2 [Source:MGI Symbol;Acc:MGI:1917309]	Degs2	ENSMUSG00000021263.9:Degs2	-3.27649	7.73373	43.0374	0.000148553	0.001997
ENSMUSG00000022993	RIKEN cDNA 4930415O20 gene [Source:MGI Symbol;Acc:MGI:1921113]	4930415O20Rik	ENSMUSG00000022993.6:4930415O20Rik	-9.34581	2.63905	68.5044	0.000128408	0.00183861
ENSMUSG00000046782	tetratricopeptide repeat domain 6 [Source:MGI Symbol;Acc:MGI:2684915]	4921506M07Rik	ENSMUSG00000046782.13:4921506M07Rik	-7.01219	2.2222	80.9189	1.44732e-05	0.000722592
ENSMUSG00000043085	transmembrane protein 82 [Source:MGI Symbol;Acc:MGI:2384869]	Tmem82	ENSMUSG00000043085.13:Tmem82	-6.47435	2.41477	115.36	3.57197e-06	0.0004176
ENSMUSG00000027380	acyl-Coenzyme A oxidase-like [Source:MGI Symbol;Acc:MGI:1921371]	Acoxl	ENSMUSG00000027380.9:Acoxl	-9.35894	2.70211	97.7628	4.48476e-05	0.00113775
ENSMUSG00000032091	transmembrane protease, serine 4 [Source:MGI Symbol;Acc:MGI:2384877]	Tmprss4	ENSMUSG00000032091.13:Tmprss4	-5.37625	6.38057	64.4485	3.41261e-05	0.00101876
ENSMUSG00000050359	small proline-rich protein 1A [Source:MGI Symbol;Acc:MGI:106660]	Sprr1a	ENSMUSG00000050359.7:Sprr1a	-5.60786	11.0539	125.741	2.62881e-06	0.000367789
ENSMUSG00000071506	transmembrane protein 139 [Source:MGI Symbol;Acc:MGI:1924444]	Tmem139	ENSMUSG00000071506.3:Tmem139	4.4348	2.02998	44.7117	0.000129689	0.00184968
ENSMUSG00000050063	kallikrein related-peptidase 6 [Source:MGI Symbol;Acc:MGI:1343166]	Klk6	ENSMUSG00000050063.17:Klk6	-3.71315	6.52424	48.3455	9.79916e-05	0.00161623
ENSMUSG00000057615	leucine zipper, down-regulated in cancer 1 [Source:MGI Symbol;Acc:MGI:2685212]	Ldoc1	ENSMUSG00000057615.5:Ldoc1	4.8993	2.64237	49.1022	9.26502e-05	0.00158237
ENSMUSG00000025983	coiled-coil domain containing 150 [Source:MGI Symbol;Acc:MGI:1925266]	Ccdc150	ENSMUSG00000025983.10:Ccdc150	-5.9771	1.24479	69.3054	2.53558e-05	0.000901118
ENSMUSG00000034634	lymphocyte antigen 6 complex, locus D [Source:MGI Symbol;Acc:MGI:96881]	Ly6d	ENSMUSG00000034634.7:Ly6d	4.01076	2.31038	74.6768	1.83538e-05	0.00079802
ENSMUSG00000064063	cDNA sequence BC048507 [Source:MGI Symbol;Acc:MGI:3040680]	BC048507	ENSMUSG00000064063.5:BC048507	-2.91882	5.92405	61.2229	4.13047e-05	0.00112273
ENSMUSG00000055560	zinc finger protein 459 [Source:MGI Symbol;Acc:MGI:3040701]	Zfp459	ENSMUSG00000055560.7:Zfp459	3.9356	2.36879	83.9478	1.17135e-05	0.000681563
ENSMUSG00000029269	sulfotransferase family 1B, member 1 [Source:MGI Symbol;Acc:MGI:2136282]	Sult1b1	ENSMUSG00000029269.10:Sult1b1	-9.58236	4.6868	237.503	2.08772e-07	0.000146007
ENSMUSG00000058908	phospholipase A2, group IIA (platelets, synovial fluid) [Source:MGI Symbol;Acc:MGI:104642]	Pla2g2a	ENSMUSG00000058908.13:Pla2g2a	-12.2315	5.50543	531.716	2.09109e-07	0.000146007
ENSMUSG00000076615	Immunoglobulin heavy constant gamma 3 [Source:MGI Symbol;Acc:MGI:2144790]	Ighg3	ENSMUSG00000076615.3:Ighg3	-5.01048	5.13918	77.7712	1.68292e-05	0.000762454
ENSMUSG00000071551	aldo-keto reductase family 1, member C19 [Source:MGI Symbol;Acc:MGI:2653678]	Akr1c19	ENSMUSG00000071551.11:Akr1c19	4.33516	4.5208	151.151	1.24523e-06	0.000280278
ENSMUSG00000079434	neuraminidase 2 [Source:MGI Symbol;Acc:MGI:1344417]	Neu2	ENSMUSG00000079434.7:Neu2	5.82576	4.96976	95.5816	7.64448e-06	0.000545189
ENSMUSG00000026870	cutA divalent cation tolerance homolog-like [Source:MGI Symbol;Acc:MGI:1925246]	Cutal	ENSMUSG00000026870.18:Cutal	-5.80047	2.24556	62.8213	3.7535e-05	0.00106872
ENSMUSG00000030483	cytochrome P450, family 2, subfamily b, polypeptide 10 [Source:MGI Symbol;Acc:MGI:88598]	Cyp2b10	ENSMUSG00000030483.13:Cyp2b10	5.51733	6.92251	60.3862	4.34653e-05	0.00113575
ENSMUSG00000030200	BCL2-like 14 (apoptosis facilitator) [Source:MGI Symbol;Acc:MGI:1914063]	Bcl2l14	ENSMUSG00000030200.12:Bcl2l14	-6.46218	3.54612	146.259	1.44899e-06	0.000291516
ENSMUSG00000027077	smoothelin-like 1 [Source:MGI Symbol;Acc:MGI:1915928]	Smtnl1	ENSMUSG00000027077.7:Smtnl1	12.3447	7.53763	245.188	1.8361e-07	0.000146007
ENSMUSG00000023041	keratin 6B [Source:MGI Symbol;Acc:MGI:1333768]	Krt6b	ENSMUSG00000023041.6:Krt6b	6.58813	10.7667	47.5088	0.000104351	0.00167611
ENSMUSG00000054005	MHC I like leukocyte 1 [Source:MGI Symbol;Acc:MGI:2179988]	Mill1	ENSMUSG00000054005.4:Mill1	5.58825	2.54558	73.002	2.1383e-05	0.000849806
ENSMUSG00000021749	oncoprotein induced transcript 1 [Source:MGI Symbol;Acc:MGI:1201784]	Oit1	ENSMUSG00000021749.5:Oit1	6.90473	3.49811	54.9749	6.14221e-05	0.00132012
ENSMUSG00000031844	hydroxysteroid (17-beta) dehydrogenase 2 [Source:MGI Symbol;Acc:MGI:1096386]	Hsd17b2	ENSMUSG00000031844.7:Hsd17b2	-2.38137	5.25886	69.3031	2.56309e-05	0.000908057
ENSMUSG00000067341	histocompatibility 2, class II antigen E beta2 [Source:MGI Symbol;Acc:MGI:95902]	H2-Eb2	ENSMUSG00000067341.5:H2-Eb2	-5.05563	2.2367	65.8802	3.14394e-05	0.000982067
ENSMUSG00000051748	WAP four-disulfide core domain 21 [Source:MGI Symbol;Acc:MGI:1913357]	Wfdc21	ENSMUSG00000051748.2:Wfdc21	5.72204	4.20345	95.4185	7.695e-06	0.000545189
ENSMUSG00000020461	clathrin heavy chain linker domain containing 1 [Source:MGI Symbol;Acc:MGI:1920574]	Clhc1	ENSMUSG00000020461.8:Clhc1	4.71644	1.41607	54.0827	6.479e-05	0.00134875
ENSMUSG00000011632	phospholipase A2 inhibitor and LY6/PLAUR domain containing [Source:MGI Symbol;Acc:MGI:3615324]	Pinlyp	ENSMUSG00000011632.6:Pinlyp	-2.94516	7.34991	62.7765	3.76348e-05	0.00106872
ENSMUSG00000046934	citrate synthase like [Source:MGI Symbol;Acc:MGI:1919082]	Csl	ENSMUSG00000046934.4:Csl	1.8261	6.02993	52.894	6.69497e-05	0.00135911
ENSMUSG00000044165	BCLl2-like 15 [Source:MGI Symbol;Acc:MGI:2685412]	Bcl2l15	ENSMUSG00000044165.11:Bcl2l15	-6.0661	2.03015	76.1438	1.8234e-05	0.000795728
ENSMUSG00000004885	cellular retinoic acid binding protein II [Source:MGI Symbol;Acc:MGI:88491]	Crabp2	ENSMUSG00000004885.5:Crabp2	-2.39495	8.61675	47.4413	0.000104885	0.00167713
ENSMUSG00000027761	arylacetamide deacetylase (esterase) [Source:MGI Symbol;Acc:MGI:1915008]	Aadac	ENSMUSG00000027761.4:Aadac	-7.24123	4.53209	156.846	1.0985e-06	0.000260784
ENSMUSG00000013936	myosin, light polypeptide 2, regulatory, cardiac, slow [Source:MGI Symbol;Acc:MGI:97272]	Myl2	ENSMUSG00000013936.11:Myl2	-7.58154	2.70719	55.4635	5.94618e-05	0.00129507
ENSMUSG00000042477	transcription factor AP-2, epsilon [Source:MGI Symbol;Acc:MGI:2679630]	Tfap2e	ENSMUSG00000042477.7:Tfap2e	-5.06094	2.4464	119.759	2.92261e-06	0.000377845
ENSMUSG00000006056	calcium binding and coiled-coil domain 2 [Source:MGI Symbol;Acc:MGI:1343177]	Calcoco2	ENSMUSG00000006056.12:Calcoco2	10.4672	3.77699	267.643	1.82355e-06	0.000323068
ENSMUSG00000081225	cytochrome P450, family 2, subfamily j, polypeptide 12 [Source:MGI Symbol;Acc:MGI:3717097]	Cyp2j12	ENSMUSG00000081225.3:Cyp2j12	-4.62893	5.25269	99.5706	6.52768e-06	0.000545189
ENSMUSG00000034362	cystatin A1 [Source:MGI Symbol;Acc:MGI:3524930]	Csta1	ENSMUSG00000034362.7:Csta1	4.4003	10.1276	96.5595	7.35005e-06	0.000545189
ENSMUSG00000079049	serine (or cysteine) peptidase inhibitor, clade B, member 1c [Source:MGI Symbol;Acc:MGI:2445363]	Serpinb1c	ENSMUSG00000079049.7:Serpinb1c	-5.18342	1.72845	60.0424	4.43938e-05	0.00113775
ENSMUSG00000007594	hyaluronan and proteoglycan link protein 4 [Source:MGI Symbol;Acc:MGI:2679531]	Hapln4	ENSMUSG00000007594.9:Hapln4	-6.87516	2.10157	82.9077	1.31939e-05	0.000703588
ENSMUSG00000096001	RIKEN cDNA 2610528A11 gene [Source:MGI Symbol;Acc:MGI:1917295]	2610528A11Rik	ENSMUSG00000096001.2:2610528A11Rik	-6.13502	2.55445	66.5074	3.03452e-05	0.000978465
ENSMUSG00000024114	protease, serine 41 [Source:MGI Symbol;Acc:MGI:1918253]	Prss41	ENSMUSG00000024114.13:Prss41	5.60441	1.06233	45.7543	0.000119435	0.00176428
ENSMUSG00000028794	alpha 1,3-galactosyltransferase 2 (isoglobotriaosylceramide synthase) [Source:MGI Symbol;Acc:MGI:2685279]	A3galt2	ENSMUSG00000028794.12:A3galt2	-9.44403	2.76021	185.613	5.7202e-06	0.000533949
ENSMUSG00000024973	HRAS-like suppressor family, member 5 [Source:MGI Symbol;Acc:MGI:1913977]	Hrasls5	ENSMUSG00000024973.15:Hrasls5	-3.81384	3.50481	60.1808	4.4017e-05	0.00113775
ENSMUSG00000052212	CD177 antigen [Source:MGI Symbol;Acc:MGI:1916141]	Cd177	ENSMUSG00000052212.5:Cd177	7.60784	2.91662	45.7231	0.000119728	0.00176542
ENSMUSG00000046203	small proline-rich protein 2G [Source:MGI Symbol;Acc:MGI:1330348]	Sprr2g	ENSMUSG00000046203.10:Sprr2g	-4.30729	4.7338	53.688	6.69823e-05	0.00135911
ENSMUSG00000047104	phosphatidylethanolamine binding protein 2 [Source:MGI Symbol;Acc:MGI:1923650]	Pbp2	ENSMUSG00000047104.5:Pbp2	6.33556	2.40963	104.95	5.22834e-06	0.000512896
ENSMUSG00000042474	Fc fragment of IgM receptor [Source:MGI Symbol;Acc:MGI:1916419]	Fcmr	ENSMUSG00000042474.6:Fcmr	-8.36121	1.74767	107.675	3.0592e-05	0.000978465
ENSMUSG00000096621	predicted gene 5849 [Source:MGI Symbol;Acc:MGI:3645655]	Gm5849	ENSMUSG00000096621.1:Gm5849	11.741	5.02237	183.764	6.62137e-06	0.000545189
ENSMUSG00000026450	chitinase 1 (chitotriosidase) [Source:MGI Symbol;Acc:MGI:1919134]	Chit1	ENSMUSG00000026450.13:Chit1	-9.27645	2.60767	96.1547	4.71261e-05	0.0011633
ENSMUSG00000020912	keratin 12 [Source:MGI Symbol;Acc:MGI:96687]	Krt12	ENSMUSG00000020912.4:Krt12	-11.1847	8.88145	481.335	1.10497e-08	6.55799e-05
ENSMUSG00000062181	carboxylesterase 3B [Source:MGI Symbol;Acc:MGI:3644960]	Ces3b	ENSMUSG00000062181.13:Ces3b	-9.92475	3.23151	216.243	3.55433e-06	0.0004176
ENSMUSG00000038768	RIKEN cDNA 9130409I23 gene [Source:MGI Symbol;Acc:MGI:3588271]	9130409I23Rik	ENSMUSG00000038768.8:9130409I23Rik	4.66296	2.73205	75.0608	1.92501e-05	0.000804223
ENSMUSG00000029445	4-hydroxyphenylpyruvic acid dioxygenase [Source:MGI Symbol;Acc:MGI:96213]	Hpd	ENSMUSG00000029445.12:Hpd	-3.71678	3.94675	68.9631	2.64907e-05	0.000922123
ENSMUSG00000027528	fatty acid binding protein 9, testis [Source:MGI Symbol;Acc:MGI:1194881]	Fabp9	ENSMUSG00000027528.11:Fabp9	11.5427	9.35249	64.4319	3.4159e-05	0.00101876
ENSMUSG00000094113	RIKEN cDNA 5430401F13 gene [Source:MGI Symbol;Acc:MGI:1918642]	5430401F13Rik	ENSMUSG00000094113.6:5430401F13Rik	-8.98788	2.31797	125.672	2.06037e-05	0.000837554
ENSMUSG00000036951	RIKEN cDNA C130079G13 gene [Source:MGI Symbol;Acc:MGI:3028051]	C130079G13Rik	ENSMUSG00000036951.2:C130079G13Rik	-4.79837	1.70209	46.9966	0.000108497	0.00168758
ENSMUSG00000071230	neuropeptide W [Source:MGI Symbol;Acc:MGI:2685781]	Npw	ENSMUSG00000071230.5:Npw	-8.60734	1.93798	70.6161	0.000117492	0.00175425
ENSMUSG00000049128	involucrin [Source:MGI Symbol;Acc:MGI:96626]	Ivl	ENSMUSG00000049128.7:Ivl	-4.95472	7.2179	184.382	5.76812e-07	0.000213961
ENSMUSG00000014725	a disintegrin and metallopeptidase domain 28 [Source:MGI Symbol;Acc:MGI:105988]	Adam28	ENSMUSG00000014725.13:Adam28	-6.41976	3.24799	94.1944	8.0877e-06	0.000564712
ENSMUSG00000004988	FXYD domain-containing ion transport regulator 4 [Source:MGI Symbol;Acc:MGI:1889005]	Fxyd4	ENSMUSG00000004988.8:Fxyd4	-8.85789	2.19895	120.215	2.34137e-05	0.000871708
ENSMUSG00000054325	late cornified envelope 3A [Source:MGI Symbol;Acc:MGI:3645650]	Lce3a	ENSMUSG00000054325.5:Lce3a	-7.52486	2.67947	115.039	3.72394e-06	0.0004176
ENSMUSG00000020872	tachykinin 4 [Source:MGI Symbol;Acc:MGI:1931130]	Tac4	ENSMUSG00000020872.4:Tac4	-7.54077	0.996912	77.4653	8.26149e-05	0.00150352
ENSMUSG00000048013	keratin 35 [Source:MGI Symbol;Acc:MGI:1858899]	Krt35	ENSMUSG00000048013.9:Krt35	7.37981	2.67816	87.2509	1.08541e-05	0.000654002
ENSMUSG00000074895	eukaryotic translation initiation factor 4E family member 1B [Source:MGI Symbol;Acc:MGI:2685119]	Eif4e1b	ENSMUSG00000074895.9:Eif4e1b	4.89103	3.18779	112.168	4.04485e-06	0.000428682
ENSMUSG00000062061	odorant binding protein 2A [Source:MGI Symbol;Acc:MGI:2387617]	Obp2a	ENSMUSG00000062061.3:Obp2a	-7.56288	1.01492	76.4775	8.58418e-05	0.00152994
ENSMUSG00000034783	CD207 antigen [Source:MGI Symbol;Acc:MGI:2180021]	Cd207	ENSMUSG00000034783.6:Cd207	-8.11938	1.49858	78.4591	8.6203e-05	0.00153398
ENSMUSG00000021867	transmembrane protein 254b [Source:MGI Symbol;Acc:MGI:3710397]	Tmem254b	ENSMUSG00000021867.15:Tmem254b	-1.78631	6.14674	56.4416	5.2671e-05	0.00121164
ENSMUSG00000096537	RIKEN cDNA 1190003K10 gene [Source:MGI Symbol;Acc:MGI:1916130]	1190003K10Rik	ENSMUSG00000096537.4:1190003K10Rik	-6.0344	1.35775	48.5229	9.67061e-05	0.00160546
ENSMUSG00000074997	protein (peptidyl-prolyl cis/trans isomerase) NIMA-interacting 1, retrogene 1 [Source:MGI Symbol;Acc:MGI:3649546]	Pin1rt1	ENSMUSG00000074997.3:Pin1rt1	-2.85811	3.77322	75.3588	1.77274e-05	0.000786609
ENSMUSG00000025481	urate (5-hydroxyiso-) hydrolase [Source:MGI Symbol;Acc:MGI:1916142]	Urah	ENSMUSG00000025481.10:Urah	2.30651	3.63863	50.1739	8.12576e-05	0.00150004
ENSMUSG00000039269	RIKEN cDNA 2300002M23 gene [Source:MGI Symbol;Acc:MGI:1916792]	2300002M23Rik	ENSMUSG00000039269.5:2300002M23Rik	4.87216	5.74606	145.034	1.49799e-06	0.000292177
ENSMUSG00000050092	small proline-rich protein 2B [Source:MGI Symbol;Acc:MGI:1330352]	Sprr2b	ENSMUSG00000050092.3:Sprr2b	-6.94634	7.29369	85.7668	1.15909e-05	0.000677755
ENSMUSG00000060969	Iroquois related homeobox 1 (Drosophila) [Source:MGI Symbol;Acc:MGI:1197515]	Irx1	ENSMUSG00000060969.8:Irx1	-6.28953	4.17213	187.049	5.44635e-07	0.000208542
ENSMUSG00000069922	carboxylesterase 3A [Source:MGI Symbol;Acc:MGI:102773]	Ces3a	ENSMUSG00000069922.10:Ces3a	-6.79683	3.29654	70.701	2.41254e-05	0.000886738
ENSMUSG00000054905	stefin A3 [Source:MGI Symbol;Acc:MGI:106196]	Stfa3	ENSMUSG00000054905.2:Stfa3	-7.32751	11.6038	60.5549	4.30187e-05	0.00113575
ENSMUSG00000042118	betaine-homocysteine methyltransferase 2 [Source:MGI Symbol;Acc:MGI:1891379]	Bhmt2	ENSMUSG00000042118.7:Bhmt2	6.59446	2.61818	48.7499	9.50909e-05	0.001592
ENSMUSG00000051732	poly(A) binding protein, cytoplasmic 2 [Source:MGI Symbol;Acc:MGI:1349723]	Pabpc2	ENSMUSG00000051732.2:Pabpc2	10.9401	4.2428	223.816	3.61173e-06	0.0004176
ENSMUSG00000028571	cytochrome P450, family 2, subfamily j, polypeptide 13 [Source:MGI Symbol;Acc:MGI:2385197]	Cyp2j13	ENSMUSG00000028571.14:Cyp2j13	3.22727	1.66837	49.2355	8.70581e-05	0.00153398
ENSMUSG00000059657	stefin A2 like 1 [Source:MGI Symbol;Acc:MGI:3524944]	Stfa2l1	ENSMUSG00000059657.4:Stfa2l1	-4.6366	8.64629	125.846	2.62019e-06	0.000367789
ENSMUSG00000029618	oncomodulin [Source:MGI Symbol;Acc:MGI:97401]	Ocm	ENSMUSG00000029618.12:Ocm	-9.38979	5.79169	296.414	8.52212e-08	0.000144511
ENSMUSG00000054215	small proline-rich protein 2K [Source:MGI Symbol;Acc:MGI:1330344]	Sprr2k	ENSMUSG00000054215.2:Sprr2k	-4.92108	2.52285	67.4536	2.87825e-05	0.000962025
ENSMUSG00000027762	succinate receptor 1 [Source:MGI Symbol;Acc:MGI:1934135]	Sucnr1	ENSMUSG00000027762.6:Sucnr1	-5.93125	1.24221	59.921	4.47275e-05	0.00113775
ENSMUSG00000058260	serine (or cysteine) peptidase inhibitor, clade A (alpha-1 antiproteinase, antitrypsin), member 9 [Source:MGI Symbol;Acc:MGI:1919157]	Serpina9	ENSMUSG00000058260.2:Serpina9	7.97161	6.25392	163.867	9.23087e-07	0.000250935
ENSMUSG00000040583	cytochrome P450, family 2, subfamily b, polypeptide 13 [Source:MGI Symbol;Acc:MGI:88599]	Cyp2b13	ENSMUSG00000040583.7:Cyp2b13	4.407	4.24637	50.7193	8.23945e-05	0.00150352
ENSMUSG00000040660	cytochrome P450, family 2, subfamily b, polypeptide 9 [Source:MGI Symbol;Acc:MGI:88600]	Cyp2b9	ENSMUSG00000040660.6:Cyp2b9	4.44462	2.86914	51.6733	7.70026e-05	0.00145083
ENSMUSG00000087194	selection and upkeep of intraepithelial T cells 6 [Source:MGI Symbol;Acc:MGI:3649262]	Skint6	ENSMUSG00000087194.8:Skint6	-6.10241	1.39012	54.0925	6.51695e-05	0.00134916
ENSMUSG00000069053	ubiquitin-activating enzyme, Chr Y [Source:MGI Symbol;Acc:MGI:98891]	Uba1y	ENSMUSG00000069053.10:Uba1y	7.34982	0.904101	67.622	0.000123741	0.00180222
ENSMUSG00000053765	2'-5' oligoadenylate synthetase 1F [Source:MGI Symbol;Acc:MGI:2180855]	Oas1f	ENSMUSG00000053765.4:Oas1f	-6.3433	4.07062	51.83	7.61588e-05	0.00144211
ENSMUSG00000074156	carboxylesterase 1H [Source:MGI Symbol;Acc:MGI:1922954]	Ces1h	ENSMUSG00000074156.4:Ces1h	8.35998	3.61194	80.8137	1.4545e-05	0.000722592
ENSMUSG00000021210	aldo-keto reductase family 1, member C6 [Source:MGI Symbol;Acc:MGI:1933427]	Akr1c6	ENSMUSG00000021210.14:Akr1c6	6.78119	4.79034	44.029	0.000136999	0.00190485
ENSMUSG00000024770	lipase, family member N [Source:MGI Symbol;Acc:MGI:1917416]	Lipn	ENSMUSG00000024770.13:Lipn	-6.21968	6.09506	144.279	1.52924e-06	0.000292776
ENSMUSG00000102308	RIKEN cDNA 2310046K23 gene [Source:MGI Symbol;Acc:MGI:1924218]	2310046K23Rik	ENSMUSG00000102308.1:2310046K23Rik	6.49059	4.63206	257.561	1.45435e-07	0.000146007
ENSMUSG00000025431	cysteine-rich secretory protein 1 [Source:MGI Symbol;Acc:MGI:102553]	Crisp1	ENSMUSG00000025431.4:Crisp1	-7.22426	3.65938	44.3339	0.000133674	0.00188894

## Sheet: Supp. Table 5
Supplementary Table 5: EdgeR differential expression (N. stephensi versus R. norvegicus); keratins (Krt) and EDC (Sprr and Lce) genes collapsed to family gene symbols
ENSMUSG ID:Gene symbol	logFC	logCPM	F	PValue	FDR
ENSMUSG00000076617.8:Ighm	-9.36229	6.68146	490.806	1.00001e-08	0.000118212
ENSMUSG00000020061.16:Mybpc1	-10.0301	5.13551	387.739	2.66408e-08	0.000120291
ENSMUSG00000052221.7:Ppp1r36	-6.96795	4.28726	365.336	3.0528e-08	0.000120291
ENSMUSG00000020396.8:Nefh	-8.49675	6.39507	347.157	4.30468e-08	0.000127214
ENSMUSG00000028996.8:Rbp7	-10.9548	6.85617	317.428	6.20253e-08	0.00014664
ENSMUSG00000029618.12:Ocm	-9.39107	5.79084	296.079	8.23575e-08	0.000149077
ENSMUSG00000025227.13:Tmem180	-5.69134	4.68018	259.568	1.24921e-07	0.000149077
ENSMUSG00000102308.1:2310046K23Rik	6.4894	4.62997	257.134	1.41288e-07	0.000149077
ENSMUSG00000031379.12:Pir	-3.9987	7.2472	244.138	1.60214e-07	0.000149077
ENSMUSG00000036928.13:Stag3	-9.06968	4.95205	250.561	1.62196e-07	0.000149077
ENSMUSG00000063558.4:Aox1	4.54271	6.90978	242.883	1.63627e-07	0.000149077
ENSMUSG00000024526.8:Cidea	-4.78139	4.80085	241.371	1.67859e-07	0.000149077
ENSMUSG00000027077.7:Smtnl1	12.3438	7.53542	247.897	1.69372e-07	0.000149077
ENSMUSG00000052889.10:Prkcb	6.36289	7.56557	240.464	1.91583e-07	0.000149077
ENSMUSG00000058908.13:Pla2g2a	-12.2322	5.50447	532.879	1.96443e-07	0.000149077
ENSMUSG00000029269.10:Sult1b1	-9.58349	4.68588	237.401	2.01779e-07	0.000149077
ENSMUSG00000036181.2:Hist1h1c	-3.6249	5.49229	222.723	2.33118e-07	0.000157336
ENSMUSG00000061490.5:Ube2d4	9.52182	5.49888	227.526	2.39578e-07	0.000157336
ENSMUSG00000066613.13:Zfp932	-4.7415	4.21278	215.436	2.66972e-07	0.000166099
ENSMUSG00000033579.15:Fa2h	-7.05973	5.89048	212.32	3.1669e-07	0.000181296
ENSMUSG00000025515.14:Muc2	7.59779	3.61852	209.252	3.22072e-07	0.000181296
ENSMUSG00000044734.14:Serpinb1a	-8.0128	9.81259	200.879	3.95807e-07	0.000197226
ENSMUSG00000068686.11:Cd59b	-7.96827	3.90171	198.346	4.1653e-07	0.000197226
ENSMUSG00000031197.10:Vbp1	8.65456	3.88186	193.87	4.56539e-07	0.000197226
ENSMUSG00000034837.11:Gnat1	-7.2167	3.13342	187.703	4.6744e-07	0.000197226
ENSMUSG00000036885.13:Arhgef26	5.21841	5.71668	192.442	4.70298e-07	0.000197226
ENSMUSG00000025468.13:Caly	-5.96004	3.72305	189.549	4.72578e-07	0.000197226
Sprr1	-4.93749	11.1394	186.688	4.77828e-07	0.000197226
ENSMUSG00000052131.7:Akr1b7	9.29481	5.78093	189.029	5.05317e-07	0.000197226
ENSMUSG00000050777.7:Tmem37	-5.96556	3.099	183.174	5.16071e-07	0.000197226
ENSMUSG00000060969.8:Irx1	-6.29075	4.1711	187.494	5.22131e-07	0.000197226
ENSMUSG00000049128.7:Ivl	-4.956	7.21683	186.455	5.33899e-07	0.000197226
ENSMUSG00000028487.17:Bnc2	3.54214	6.2717	175.641	6.11675e-07	0.000219109
ENSMUSG00000027938.10:Creb3l4	-7.59535	4.89128	176.643	6.63008e-07	0.00022801
ENSMUSG00000001802.15:Lrp3	4.38064	3.48929	171.405	6.751e-07	0.00022801
ENSMUSG00000036968.14:Cnpy4	-3.17425	5.06423	167.073	7.48593e-07	0.000237314
ENSMUSG00000031209.13:Heph	-6.91916	3.70134	171.079	7.53551e-07	0.000237314
ENSMUSG00000027996.12:Sfrp2	-3.42427	4.66434	164.383	7.99252e-07	0.000237314
ENSMUSG00000061322.14:Dnaic1	8.96732	4.96805	166.003	8.49875e-07	0.000237314
ENSMUSG00000015355.12:Cd48	-5.29796	3.08058	161.484	8.58665e-07	0.000237314
ENSMUSG00000060586.10:H2-Eb1	-5.58425	5.46229	164.545	8.80341e-07	0.000237314
ENSMUSG00000056116.17:H2-T22	-7.60028	4.37005	164.127	8.89308e-07	0.000237314
ENSMUSG00000058260.2:Serpina9	7.97068	6.25199	163.931	8.93577e-07	0.000237314
ENSMUSG00000028838.10:Extl1	-5.61841	4.00404	163.597	9.00862e-07	0.000237314
ENSMUSG00000029260.14:Ugt2b34	5.22626	5.23258	162.976	9.14644e-07	0.000237314
ENSMUSG00000017002.13:Slpi	-3.92072	8.63224	158.593	9.23478e-07	0.000237314
ENSMUSG00000037852.7:Cpe	-3.4763	8.76537	157.375	9.5257e-07	0.000239361
ENSMUSG00000027792.10:Bche	3.88768	4.68017	156.095	9.86111e-07	0.000239361
ENSMUSG00000029161.7:Cgref1	-4.85507	5.42224	159.683	9.92189e-07	0.000239361
ENSMUSG00000090353.2:Gm17555	-5.68003	2.82082	153.808	1.04459e-06	0.000244719
ENSMUSG00000027761.4:Aadac	-7.24226	4.53105	157.211	1.0558e-06	0.000244719
ENSMUSG00000071551.11:Akr1c19	4.33386	4.51871	151.188	1.20517e-06	0.000271181
ENSMUSG00000032412.8:Atp1b3	-3.06857	6.95978	147.097	1.24955e-06	0.000271181
ENSMUSG00000032101.6:Ddx25	-5.78248	4.51303	150.279	1.26325e-06	0.000271181
ENSMUSG00000050737.13:Ptges	-4.07052	3.70417	146.607	1.26637e-06	0.000271181
ENSMUSG00000046718.7:Bst2	-5.36823	4.79317	149.644	1.28467e-06	0.000271181
ENSMUSG00000037649.9:H2-DMa	-4.57673	3.60063	144.968	1.32476e-06	0.000274388
ENSMUSG00000037890.12:Wdr19	3.44087	4.89356	144.386	1.34629e-06	0.000274388
ENSMUSG00000036880.9:Acaa2	-3.71922	10.0543	143.631	1.37487e-06	0.00027439
ENSMUSG00000030200.12:Bcl2l14	-6.46333	3.54503	146.595	1.39411e-06	0.00027439
ENSMUSG00000029727.7:Cyp3a13	-4.33735	5.44671	145.427	1.43909e-06	0.00027439
ENSMUSG00000039269.5:2300002M23Rik	4.87103	5.74409	144.941	1.45831e-06	0.00027439
ENSMUSG00000024770.13:Lipn	-6.22072	6.09399	144.84	1.46236e-06	0.00027439
ENSMUSG00000030707.14:Coro1a	-3.49421	3.84768	138.689	1.58173e-06	0.000292151
ENSMUSG00000037280.11:Galnt6	-4.57123	3.70229	139.63	1.6229e-06	0.000295143
ENSMUSG00000024084.7:Qpct	2.86574	5.37165	136.607	1.68032e-06	0.000300955
ENSMUSG00000006056.12:Calcoco2	10.4666	3.77494	267.205	1.75196e-06	0.000309104
ENSMUSG00000031402.11:Mpp1	11.4058	4.68954	276.362	1.80533e-06	0.000313835
ENSMUSG00000022208.10:Jph4	-6.89435	3.99353	136.693	1.83929e-06	0.000313861
ENSMUSG00000039438.6:Ttc36	-8.67903	3.78815	136.332	1.85858e-06	0.000313861
ENSMUSG00000049493.12:Pls1	-5.62739	2.78203	131.401	1.96545e-06	0.000327233
ENSMUSG00000055850.11:Rnf181	-2.91814	4.82608	129.942	2.05164e-06	0.000336839
ENSMUSG00000031958.15:Ldhd	-3.52686	6.23064	131.958	2.11418e-06	0.00033735
ENSMUSG00000074165.9:Zfp788	-5.06302	2.46052	128.536	2.14251e-06	0.00033735
ENSMUSG00000047412.14:Zbtb44	3.30363	4.23052	128.497	2.14512e-06	0.00033735
ENSMUSG00000024827.9:Gldc	-6.08726	3.42218	130.584	2.20335e-06	0.00033735
ENSMUSG00000031709.14:Tbc1d9	3.65071	4.947	129.919	2.21376e-06	0.00033735
ENSMUSG00000049882.9:Vcpkmt	-3.32095	4.48596	127.308	2.22598e-06	0.00033735
ENSMUSG00000059657.4:Stfa2l1	-4.63774	8.64532	128.126	2.37487e-06	0.000355359
ENSMUSG00000029811.13:Aoc1	-10.125	3.4154	239.87	2.46073e-06	0.000357459
ENSMUSG00000029359.12:Tesc	7.0591	3.98706	126.942	2.46334e-06	0.000357459
ENSMUSG00000033576.10:Apol6	-9.9834	3.28205	238.852	2.49387e-06	0.000357459
ENSMUSG00000040987.13:Mill2	4.76841	3.44964	125.55	2.50986e-06	0.000357459
ENSMUSG00000035376.9:Hacd2	-3.41753	7.27234	125.365	2.54868e-06	0.000358666
ENSMUSG00000000318.15:Clec10a	-4.95226	2.76473	122.499	2.59433e-06	0.000359921
ENSMUSG00000047517.9:Dmbt1	-7.3739	3.76295	124.988	2.61849e-06	0.000359921
ENSMUSG00000060771.13:Tsga10	4.41277	2.682	121.642	2.6677e-06	0.000362469
ENSMUSG00000023832.12:Acat2	-2.98334	6.55458	121.592	2.73759e-06	0.000364125
ENSMUSG00000013584.5:Aldh1a2	-3.50133	3.5483	120.809	2.74149e-06	0.000364125
ENSMUSG00000042284.9:Itga1	5.36021	6.59568	122.958	2.79277e-06	0.000365672
ENSMUSG00000056666.12:Retsat	-3.31725	7.57659	121.951	2.815e-06	0.000365672
ENSMUSG00000042477.7:Tfap2e	-5.06211	2.44523	119.663	2.84713e-06	0.000365826
ENSMUSG00000028132.14:Tmem56	5.04016	4.52423	121.503	2.92651e-06	0.000370458
ENSMUSG00000018800.13:Abca5	3.94621	4.14618	120.656	2.94587e-06	0.000370458
ENSMUSG00000033538.12:Casp4	-10.0051	3.2971	219.592	3.25473e-06	0.000403927
ENSMUSG00000030786.17:Itgam	-7.28154	4.97147	118.022	3.28035e-06	0.000403927
ENSMUSG00000004768.13:Rab23	5.43364	5.10388	117.54	3.33344e-06	0.000406233
ENSMUSG00000062181.13:Ces3b	-9.92539	3.23038	216.807	3.38019e-06	0.000407727
ENSMUSG00000043085.13:Tmem82	-6.47543	2.41361	115.553	3.45408e-06	0.000408876
ENSMUSG00000051732.2:Pabpc2	10.9395	4.24071	224.113	3.45889e-06	0.000408876
ENSMUSG00000024039.13:Cbs	-3.06314	4.29761	113.334	3.53083e-06	0.000413247
ENSMUSG00000061815.10:Rufy4	4.05217	3.94482	114.571	3.6317e-06	0.000415636
ENSMUSG00000035181.5:Heatr5a	3.04742	5.41588	114.233	3.64074e-06	0.000415636
ENSMUSG00000070644.12:Etnk2	-6.14435	3.45476	114.522	3.69124e-06	0.000415636
ENSMUSG00000034898.14:Filip1	3.68047	6.30261	114.516	3.69189e-06	0.000415636
ENSMUSG00000031245.8:Hmgn5	-3.29317	5.30098	113.921	3.76803e-06	0.000419942
ENSMUSG00000079105.3:C7	-5.35161	3.66124	113.666	3.80118e-06	0.000419942
ENSMUSG00000074895.9:Eif4e1b	4.88963	3.18582	112.666	3.87851e-06	0.000424004
ENSMUSG00000061353.10:Cxcl12	-2.63316	4.73844	110.447	3.90969e-06	0.000424004
ENSMUSG00000032370.7:Lactb	-2.93734	6.04514	110.207	4.19094e-06	0.000448639
ENSMUSG00000021313.14:Ryr2	4.69812	3.60528	110.524	4.24167e-06	0.000448639
ENSMUSG00000056602.10:Fry	2.98266	6.13719	109.899	4.2507e-06	0.000448639
ENSMUSG00000096887.2:Gm20594	-10.0506	3.34362	204.734	4.45567e-06	0.000466111
ENSMUSG00000029636.10:Wasf3	7.46526	2.69818	107.052	4.80448e-06	0.000498191
ENSMUSG00000020297.9:Nsg2	4.70128	4.31563	106.672	4.87153e-06	0.000500751
ENSMUSG00000031377.10:Bmx	-4.7917	4.7289	105.685	5.05123e-06	0.000510966
ENSMUSG00000047104.5:Pbp2	6.33446	2.40774	105.122	5.05736e-06	0.000510966
ENSMUSG00000025473.15:Adam8	-4.59485	4.49644	104.73	5.23308e-06	0.000524239
ENSMUSG00000018102.4:Hist1h2bc	5.88207	3.72206	104.487	5.28065e-06	0.000524559
ENSMUSG00000060594.5:Layn	5.70062	2.66341	103.815	5.37596e-06	0.0005268
ENSMUSG00000013921.13:Clip3	3.59108	4.56021	103.926	5.39234e-06	0.0005268
ENSMUSG00000057835.7:Zfp119a	2.95924	3.63542	101.389	5.47574e-06	0.000530563
ENSMUSG00000028794.12:A3galt2	-9.4447	2.75906	184.729	5.57941e-06	0.000536213
ENSMUSG00000034591.5:Slc41a2	7.68625	3.70419	102.531	5.68345e-06	0.000536591
ENSMUSG00000000753.14:Serpinf1	-3.08791	6.12006	102.337	5.72539e-06	0.000536591
ENSMUSG00000026656.14:Fcgr2b	-3.38971	2.98625	99.8818	5.80699e-06	0.000536591
ENSMUSG00000040724.4:Kcna2	5.98974	2.10933	100.038	5.81639e-06	0.000536591
ENSMUSG00000031748.14:Gnao1	3.99971	4.65222	101.921	5.81691e-06	0.000536591
ENSMUSG00000033862.6:Cdk10	-2.37434	5.25353	99.6643	5.85683e-06	0.000536591
ENSMUSG00000036721.12:Zscan12	-5.12425	2.56175	100.281	6.0102e-06	0.000536591
ENSMUSG00000022425.14:Enpp2	2.90468	8.20805	98.8547	6.04709e-06	0.000536591
ENSMUSG00000039110.13:Mycbpap	-9.61362	2.93167	181.383	6.14133e-06	0.000536591
ENSMUSG00000081225.3:Cyp2j12	-4.63016	5.2517	99.9084	6.28532e-06	0.000536591
ENSMUSG00000038007.13:Acer2	-5.3329	3.4791	99.7668	6.32003e-06	0.000536591
ENSMUSG00000027074.13:Slc43a3	-4.90299	4.35307	99.6365	6.35216e-06	0.000536591
ENSMUSG00000096621.1:Gm5849	11.7405	5.02037	183.872	6.37253e-06	0.000536591
ENSMUSG00000024533.14:Spire1	2.56338	5.54344	97.5128	6.37958e-06	0.000536591
ENSMUSG00000022474.13:Pmm1	-2.74062	7.23215	98.1316	6.38903e-06	0.000536591
ENSMUSG00000061758.12:Akr1b10	3.85902	6.52169	99.4188	6.40631e-06	0.000536591
ENSMUSG00000034362.7:Csta1	4.39918	10.1255	99.0322	6.50387e-06	0.000536591
ENSMUSG00000034120.17:Srsf2	-2.76665	5.7111	97.9825	6.63236e-06	0.000536591
ENSMUSG00000024036.14:Slc37a1	-4.43319	1.66783	96.367	6.68154e-06	0.000536591
ENSMUSG00000019989.7:Enpp3	-3.77739	3.2512	96.32	6.82379e-06	0.000536591
ENSMUSG00000040429.6:Mterf1a	-3.18551	4.54301	97.0862	6.87209e-06	0.000536591
ENSMUSG00000027188.8:Pamr1	-4.59234	3.73907	97.5772	6.888e-06	0.000536591
ENSMUSG00000038530.10:Rgs4	3.09248	5.60085	97.4333	6.9275e-06	0.000536591
ENSMUSG00000024485.14:Slc4a9	-3.31957	4.19843	96.8856	6.92752e-06	0.000536591
ENSMUSG00000047419.5:Cmya5	6.86629	2.17125	96.9542	6.9577e-06	0.000536591
ENSMUSG00000032715.9:Trib3	-3.72798	2.57727	95.3673	6.95955e-06	0.000536591
ENSMUSG00000028671.15:Gale	-3.43622	5.78977	97.2127	6.98863e-06	0.000536591
ENSMUSG00000018927.3:Ccl6	-9.66198	2.96283	176.324	7.01992e-06	0.000536591
ENSMUSG00000072662.2:Mansc4	9.36292	2.70711	170.926	7.10859e-06	0.000536591
ENSMUSG00000039943.15:Plcb4	4.26068	6.00998	96.5072	7.18856e-06	0.000536591
ENSMUSG00000021456.7:Fbp2	-10.0025	3.29315	176.672	7.20597e-06	0.000536591
ENSMUSG00000073987.4:Ggh	-4.39043	8.65105	96.1625	7.28884e-06	0.000536591
ENSMUSG00000057897.13:Camk2b	4.92684	2.64107	95.4067	7.35376e-06	0.000536591
ENSMUSG00000001247.15:Lsr	-3.8426	5.42374	95.7597	7.40821e-06	0.000536591
ENSMUSG00000038763.11:Alpk3	5.29522	4.14153	95.7442	7.41288e-06	0.000536591
ENSMUSG00000019027.7:Dnah1	-6.43563	3.99522	95.742	7.41352e-06	0.000536591
ENSMUSG00000079434.7:Neu2	5.8248	4.96786	95.6894	7.42932e-06	0.000536591
ENSMUSG00000051748.2:Wfdc21	5.72094	4.20143	95.682	7.43154e-06	0.000536591
ENSMUSG00000027004.3:Frzb	-3.90492	4.15231	95.6767	7.43312e-06	0.000536591
ENSMUSG00000046402.10:Rbp1	-4.96085	4.56	95.5706	7.4651e-06	0.000536591
ENSMUSG00000034685.4:Fam171a2	-2.7156	3.90205	93.6453	7.47285e-06	0.000536591
ENSMUSG00000072763.2:5430403G16Rik	-2.75236	4.29782	93.5908	7.48985e-06	0.000536591
ENSMUSG00000014725.13:Adam28	-6.4211	3.24687	94.7311	7.72425e-06	0.00055005
ENSMUSG00000016763.13:Scube1	3.98047	4.87432	93.8305	8.01481e-06	0.000565772
ENSMUSG00000022235.13:Cmbl	-3.81936	2.36454	91.8576	8.05624e-06	0.000565772
ENSMUSG00000040649.14:Rimklb	4.1146	2.1204	91.7631	8.08861e-06	0.000565772
ENSMUSG00000032068.13:Plet1	-4.76783	4.20406	93.4259	8.14972e-06	0.000566693
ENSMUSG00000019951.9:Uhrf1bp1l	2.44887	5.67452	91.2283	8.27495e-06	0.000570891
ENSMUSG00000057409.6:Zfp53	2.29806	5.63552	91.1009	8.32011e-06	0.000570891
ENSMUSG00000046618.7:Olfml2a	3.65814	3.59165	92.3566	8.35497e-06	0.000570891
ENSMUSG00000024180.12:Tmem8	4.14939	4.70962	91.7232	8.74943e-06	0.000592114
ENSMUSG00000096463.1:Gm21750	-4.66858	3.31576	91.6789	8.76574e-06	0.000592114
ENSMUSG00000067653.10:Ankrd23	7.74339	5.72861	91.353	8.88698e-06	0.000596892
ENSMUSG00000040428.16:Plekha4	-3.91543	3.65972	90.5803	9.18282e-06	0.000610321
ENSMUSG00000090626.8:Tex9	-3.1276	3.56563	88.7697	9.20303e-06	0.000610321
ENSMUSG00000030862.11:Cpxm2	-2.5717	4.99398	88.6737	9.24181e-06	0.000610321
ENSMUSG00000031980.9:Agt	3.99081	4.00104	90.1419	9.35608e-06	0.000614434
ENSMUSG00000019810.14:Fuca2	-3.86884	4.73841	89.7919	9.49734e-06	0.000620265
ENSMUSG00000020542.17:Myocd	3.58371	4.30517	89.5898	9.5801e-06	0.000622233
ENSMUSG00000038127.13:Ccdc50	3.41653	4.49331	89.085	9.7908e-06	0.000630229
ENSMUSG00000018341.11:Il12rb2	6.90979	4.37195	88.9122	9.86423e-06	0.000630229
ENSMUSG00000022332.7:Khdrbs3	-2.8022	4.81463	88.0195	9.9677e-06	0.000630229
ENSMUSG00000073436.10:Eme2	-4.06081	3.18311	88.6256	9.96795e-06	0.000630229
ENSMUSG00000033703.8:Fuk	-2.98942	4.89537	88.6666	9.96979e-06	0.000630229
ENSMUSG00000038240.12:Pdss2	-2.46701	4.52	86.5811	1.01398e-05	0.000637566
ENSMUSG00000094472.1:Gm21897	-3.98177	3.61699	87.9799	1.02724e-05	0.000639034
ENSMUSG00000053054.12:Adh6a	-7.43257	8.26609	87.8717	1.03212e-05	0.000639034
ENSMUSG00000057421.11:Las1l	-2.17119	5.05469	86.1773	1.03253e-05	0.000639034
ENSMUSG00000025078.8:Nhlrc2	2.45737	4.94057	85.9922	1.04118e-05	0.000641029
ENSMUSG00000022641.14:Bbx	4.11736	3.7779	87.5252	1.04791e-05	0.000641834
ENSMUSG00000030659.13:Nucb2	-2.52389	8.51599	85.497	1.06475e-05	0.000648784
ENSMUSG00000028601.17:Echdc2	3.43285	4.12965	86.9205	1.07621e-05	0.000652402
ENSMUSG00000037049.8:Smpd1	-2.49681	8.38013	85.0034	1.0889e-05	0.000656731
ENSMUSG00000029208.15:Guf1	-2.07103	5.37472	84.6069	1.1088e-05	0.000665337
ENSMUSG00000096696.1:Zfp960	2.97511	3.06369	84.4198	1.11834e-05	0.000667674
ENSMUSG00000025395.13:Prim1	-2.76858	4.55291	84.7039	1.1265e-05	0.000668631
ENSMUSG00000055560.7:Zfp459	3.93449	2.36696	84.1698	1.13126e-05	0.000668631
ENSMUSG00000005580.10:Adcy9	3.19527	4.48864	85.0628	1.16926e-05	0.000687651
ENSMUSG00000030861.13:Acadsb	3.35404	4.06308	84.8672	1.17962e-05	0.000688782
ENSMUSG00000055254.13:Ntrk2	5.74821	4.56501	84.8071	1.18283e-05	0.000688782
ENSMUSG00000012519.13:Mlkl	-6.29766	4.14665	84.3707	1.20645e-05	0.000690507
ENSMUSG00000045664.4:Cdc42ep2	-3.16727	3.84248	83.6903	1.21053e-05	0.000690507
ENSMUSG00000018339.10:Gpx3	4.09316	8.33165	84.0496	1.22422e-05	0.000690507
ENSMUSG00000010342.15:Tex14	4.89115	2.76948	83.9946	1.22729e-05	0.000690507
ENSMUSG00000037148.7:Arhgap10	2.21	6.52689	82.3883	1.22882e-05	0.000690507
ENSMUSG00000015652.8:Steap1	-6.87814	2.07994	83.9609	1.22918e-05	0.000690507
ENSMUSG00000018167.9:Stard3	-2.1224	5.04042	82.3766	1.2295e-05	0.000690507
ENSMUSG00000019080.7:Mfsd3	-3.63781	3.6104	83.9013	1.23253e-05	0.000690507
ENSMUSG00000003051.12:Elf3	-5.64246	1.67524	82.5521	1.24907e-05	0.000696476
ENSMUSG00000039745.7:Htatip2	-2.25602	7.09182	81.7852	1.26419e-05	0.000697937
ENSMUSG00000075289.4:Carns1	3.47432	3.99585	83.3362	1.26484e-05	0.000697937
ENSMUSG00000029703.9:Lrwd1	-2.83134	4.54113	82.5644	1.2752e-05	0.000697937
ENSMUSG00000020010.7:Vnn3	-4.86114	2.86527	83.157	1.27531e-05	0.000697937
ENSMUSG00000007594.9:Hapln4	-6.87617	2.10032	82.8671	1.29247e-05	0.00070394
ENSMUSG00000024579.6:Pcyox1l	-2.58986	3.75372	81.214	1.29886e-05	0.00070394
ENSMUSG00000089901.1:Gm8113	-8.83329	2.16901	140.493	1.30672e-05	0.00070394
ENSMUSG00000022040.7:Ephx2	4.53899	6.3221	82.5742	1.3101e-05	0.00070394
ENSMUSG00000026767.11:Fam188a	-2.23377	5.74073	80.8477	1.32171e-05	0.000704331
ENSMUSG00000002831.12:Plin4	3.02451	7.69246	82.2497	1.32998e-05	0.000704331
ENSMUSG00000048699.4:4732456N10Rik	8.45139	5.87062	82.2001	1.33306e-05	0.000704331
ENSMUSG00000031198.4:Fundc2	4.02964	4.37987	82.1742	1.33466e-05	0.000704331
ENSMUSG00000028581.16:Laptm5	-3.54654	2.61974	80.4805	1.34512e-05	0.000706698
ENSMUSG00000035228.13:Ccdc106	-6.63252	3.07182	81.4798	1.37867e-05	0.000717146
ENSMUSG00000028542.16:Slc6a9	-2.29444	4.68223	79.9401	1.38051e-05	0.000717146
ENSMUSG00000021416.10:Eci3	-2.95253	3.93458	80.2903	1.38995e-05	0.000717146
ENSMUSG00000030020.12:Prickle2	2.92047	3.69201	79.7751	1.39155e-05	0.000717146
ENSMUSG00000046782.13:4921506M07Rik	-7.0132	2.22089	81.2045	1.39661e-05	0.000717146
ENSMUSG00000074156.4:Ces1h	8.35895	3.60992	80.925	1.41513e-05	0.000717146
ENSMUSG00000034429.13:Zfp707	-3.08204	3.41652	79.4193	1.41572e-05	0.000717146
ENSMUSG00000029598.11:Plbd2	-2.65689	6.37418	80.8945	1.41717e-05	0.000717146
ENSMUSG00000031147.8:Magix	4.00103	3.3038	80.8257	1.42179e-05	0.000717146
ENSMUSG00000032064.16:Dixdc1	3.42677	4.33361	80.7678	1.42568e-05	0.000717146
ENSMUSG00000054091.9:1810037I17Rik	-2.26011	4.44349	79.0103	1.44415e-05	0.000722872
ENSMUSG00000087598.8:Zfp111	-8.82574	2.17033	135.767	1.45256e-05	0.000722872
ENSMUSG00000029503.15:P2rx2	-9.39122	2.69927	140.451	1.45541e-05	0.000722872
ENSMUSG00000039616.9:Mocos	-2.21481	6.43092	78.6868	1.46714e-05	0.000725649
ENSMUSG00000067377.11:Tspan6	-2.46358	5.48006	79.6001	1.47772e-05	0.000727838
ENSMUSG00000000093.6:Tbx2	-3.1419	4.47065	79.6536	1.5033e-05	0.000736668
ENSMUSG00000039873.4:Neurl2	3.11455	3.70051	78.9405	1.50811e-05	0.000736668
ENSMUSG00000037548.13:H2-DMb2	-6.26401	1.49873	78.6994	1.53823e-05	0.000748291
ENSMUSG00000040102.10:Klhl42	3.66572	3.24172	78.583	1.5683e-05	0.000758925
ENSMUSG00000021276.9:Cinp	2.10916	5.39533	77.2748	1.57293e-05	0.000758925
ENSMUSG00000024397.13:Aif1	-3.30951	2.26073	77.0175	1.59322e-05	0.000760836
ENSMUSG00000025400.9:Tac2	-6.14639	2.12246	78.2633	1.60766e-05	0.000760836
ENSMUSG00000026692.11:Fmo4	2.55619	3.48845	76.821	1.60892e-05	0.000760836
ENSMUSG00000024887.9:Asah2	-5.48989	5.98414	78.209	1.61191e-05	0.000760836
ENSMUSG00000038526.13:Car14	3.90268	5.28917	78.1987	1.61272e-05	0.000760836
ENSMUSG00000037259.14:Dzank1	4.64549	1.96901	76.7621	1.61566e-05	0.000760836
ENSMUSG00000076615.3:Ighg3	-5.01143	5.13824	78.059	1.62374e-05	0.000760836
ENSMUSG00000060791.14:Gmfg	-3.4478	3.91752	77.9723	1.63062e-05	0.000760836
ENSMUSG00000038422.2:Hdhd3	-3.22304	3.66507	77.5773	1.63482e-05	0.000760836
ENSMUSG00000034472.12:Rasd2	4.20057	3.08884	77.6726	1.65471e-05	0.000764069
ENSMUSG00000034612.7:Chst11	3.57154	2.14688	76.2305	1.6573e-05	0.000764069
ENSMUSG00000024269.10:Tpgs2	1.9769	5.81865	76.1843	1.66116e-05	0.000764069
ENSMUSG00000027227.7:Sord	2.15332	5.46007	75.8938	1.68569e-05	0.000771106
ENSMUSG00000044006.8:Cilp2	6.59089	3.83998	77.2489	1.68951e-05	0.000771106
ENSMUSG00000028766.9:Alpl	-5.11038	1.62887	75.9313	1.71497e-05	0.000779039
ENSMUSG00000022564.6:Grina	-2.24592	7.18762	75.4953	1.72007e-05	0.000779039
ENSMUSG00000074997.3:Pin1rt1	-2.85946	3.7721	75.3334	1.73641e-05	0.000783437
ENSMUSG00000031594.9:Fgl1	5.31645	2.87437	76.5738	1.74685e-05	0.000785154
ENSMUSG00000071454.12:Dtnb	-2.55922	4.8917	75.9155	1.76698e-05	0.000787751
ENSMUSG00000034634.7:Ly6d	4.00969	2.3086	74.8804	1.77485e-05	0.000787751
ENSMUSG00000057858.7:Fam204a	2.30453	3.95923	74.8241	1.77997e-05	0.000787751
ENSMUSG00000042650.3:Alkbh5	2.28072	4.64223	74.7778	1.7842e-05	0.000787751
ENSMUSG00000045103.16:Dmd	3.95457	6.68995	76.1291	1.78595e-05	0.000787751
ENSMUSG00000044165.11:Bcl2l15	-6.06734	2.02893	76.0377	1.79412e-05	0.000788414
ENSMUSG00000039233.11:Tbce	-2.17349	5.38204	74.2306	1.83509e-05	0.000797439
ENSMUSG00000028713.16:Cyp4b1	5.63032	6.26634	75.5704	1.83662e-05	0.000797439
ENSMUSG00000041084.8:Ostc	-2.09506	5.72275	74.2083	1.8372e-05	0.000797439
ENSMUSG00000024957.8:Kcnk4	-4.46576	3.1839	75.506	1.84258e-05	0.000797439
ENSMUSG00000031403.13:Dkc1	2.94609	4.31876	75.4434	1.84839e-05	0.000797439
ENSMUSG00000054863.8:Fam19a5	5.21451	2.69919	75.2037	1.87085e-05	0.000802571
ENSMUSG00000037822.11:Smim14	-2.53969	4.4486	73.8191	1.87456e-05	0.000802571
ENSMUSG00000052384.12:Nrros	-4.17764	2.04158	73.7115	1.88505e-05	0.000802571
ENSMUSG00000024207.8:Acsbg2	4.54435	1.90797	73.7103	1.88744e-05	0.000802571
ENSMUSG00000038768.8:9130409I23Rik	4.66174	2.73009	74.936	1.89634e-05	0.000803462
ENSMUSG00000058690.13:Ccser2	2.97174	5.34086	74.7517	1.91414e-05	0.000807151
ENSMUSG00000024459.17:H2-M5	4.88965	2.63347	74.7048	1.9187e-05	0.000807151
ENSMUSG00000026986.13:Hnmt	7.26768	2.51909	74.4645	1.94228e-05	0.000814174
ENSMUSG00000039031.14:Arhgap18	-2.96372	3.78761	73.8175	1.96201e-05	0.000817536
ENSMUSG00000051768.8:Xrcc1	-3.2099	6.84192	74.2451	1.96413e-05	0.000817536
ENSMUSG00000094113.6:5430401F13Rik	-8.98852	2.31676	126.098	1.97226e-05	0.00081804
ENSMUSG00000070690.6:5830473C10Rik	-8.45556	1.8244	122.517	1.99361e-05	0.000824
ENSMUSG00000034842.15:Art3	3.17922	7.80971	73.8269	2.00663e-05	0.000826496
ENSMUSG00000026222.15:Sp100	-4.08837	2.15393	72.2968	2.03241e-05	0.000834206
ENSMUSG00000033306.13:Lpp	4.20282	3.87441	73.1994	2.07257e-05	0.000834258
ENSMUSG00000041515.8:Irf8	-4.46429	2.35114	72.9345	2.07705e-05	0.000834258
ENSMUSG00000043262.13:Uevld	3.14866	2.77009	71.8141	2.08258e-05	0.000834258
ENSMUSG00000071317.3:Bves	3.03371	4.91362	73.1033	2.08291e-05	0.000834258
ENSMUSG00000024236.16:Svil	3.59368	9.14768	73.0242	2.09146e-05	0.000834258
ENSMUSG00000018920.10:Cxcl16	-2.8329	3.59688	71.7091	2.09425e-05	0.000834258
ENSMUSG00000026875.13:Traf1	-5.45316	2.28203	72.9675	2.09761e-05	0.000834258
ENSMUSG00000041817.12:Fam169a	-6.4398	2.4196	72.9528	2.09921e-05	0.000834258
ENSMUSG00000026377.11:Nifk	-2.2917	4.92733	71.6638	2.0993e-05	0.000834258
ENSMUSG00000054005.4:Mill1	5.58711	2.54366	72.9171	2.10311e-05	0.000834258
ENSMUSG00000032281.10:Acsbg1	-4.63064	8.23742	72.7887	2.11718e-05	0.000835829
ENSMUSG00000060802.8:B2m	-2.68205	7.63957	72.7225	2.12449e-05	0.000835829
ENSMUSG00000001663.9:Gstt1	-4.84393	3.16319	72.6881	2.12829e-05	0.000835829
ENSMUSG00000026478.13:Lamc1	2.15345	6.99169	71.255	2.14561e-05	0.000839844
ENSMUSG00000043088.15:Il17re	-3.39702	2.93884	71.7317	2.15519e-05	0.00084081
ENSMUSG00000038776.12:Ephx1	3.00988	6.91229	72.12	2.19239e-05	0.000848724
ENSMUSG00000054083.7:Capn12	-4.04526	2.24737	71.2647	2.19259e-05	0.000848724
ENSMUSG00000045725.5:Prr15	-7.18739	3.14675	72.0798	2.19702e-05	0.000848724
ENSMUSG00000039452.5:Snx22	-6.47451	1.73055	71.7933	2.23034e-05	0.00085879
ENSMUSG00000025574.12:Tk1	-4.14552	3.29674	71.602	2.25295e-05	0.000864678
ENSMUSG00000004988.8:Fxyd4	-8.85854	2.19772	120.334	2.26553e-05	0.000865138
ENSMUSG00000026817.13:Ak1	2.4171	5.34167	71.2325	2.26878e-05	0.000865138
ENSMUSG00000032454.8:Rbp2	-4.44033	6.26626	71.3998	2.27714e-05	0.000865533
ENSMUSG00000028986.11:Klhl7	2.20603	5.24725	70.0781	2.2889e-05	0.000867214
ENSMUSG00000069922.10:Ces3a	-6.79829	3.29538	71.1538	2.30702e-05	0.000871286
ENSMUSG00000001249.13:Hpn	-3.65554	2.7598	70.7009	2.31624e-05	0.000871982
ENSMUSG00000049106.6:Dcaf5	1.87848	5.75064	69.6476	2.34047e-05	0.000874224
ENSMUSG00000058498.11:Rnf207	-9.16896	2.47756	120.088	2.34376e-05	0.000874224
ENSMUSG00000026193.14:Fn1	4.22275	10.0157	70.8416	2.34563e-05	0.000874224
ENSMUSG00000021484.7:Lman2	-2.16961	7.01898	69.5595	2.35178e-05	0.000874224
ENSMUSG00000059866.12:Tnip2	-3.06301	2.58974	69.4265	2.36896e-05	0.000877266
ENSMUSG00000095620.6:2010005H15Rik	-10.261	3.56486	119.568	2.3748e-05	0.000877266
ENSMUSG00000047084.8:Ngrn	-2.35245	4.59665	69.2991	2.38557e-05	0.000878501
ENSMUSG00000035697.13:Hmha1	-3.52396	2.57724	69.1893	2.4028e-05	0.000882094
ENSMUSG00000054196.6:Cthrc1	-7.61746	2.77064	70.215	2.42559e-05	0.000883545
ENSMUSG00000025272.15:Tro	3.38002	2.67539	68.9212	2.43569e-05	0.000883545
ENSMUSG00000067367.8:Lyar	-2.57282	6.45763	70.0297	2.44988e-05	0.000883545
ENSMUSG00000010044.11:Zmynd10	-6.65137	1.8525	70.0244	2.45058e-05	0.000883545
ENSMUSG00000030111.9:A2m	-3.97222	3.0965	70.0232	2.45074e-05	0.000883545
ENSMUSG00000035069.3:Oma1	-2.26462	5.00052	68.8244	2.45159e-05	0.000883545
ENSMUSG00000029816.9:Gpnmb	-4.3013	7.07372	69.9439	2.46123e-05	0.000884321
ENSMUSG00000025027.16:Xpnpep1	-2.08361	6.50749	68.601	2.47919e-05	0.000888076
ENSMUSG00000025983.10:Ccdc150	-5.97812	1.24344	69.2467	2.49295e-05	0.000890307
ENSMUSG00000031844.7:Hsd17b2	-2.38251	5.25773	69.2941	2.51342e-05	0.000894913
ENSMUSG00000023084.10:Lrrc71	6.07811	2.98249	69.2762	2.55182e-05	0.000905858
ENSMUSG00000029445.12:Hpd	-3.71809	3.9456	69.1399	2.57081e-05	0.000909868
ENSMUSG00000027177.13:Hipk3	3.49945	6.55536	68.8784	2.60775e-05	0.000920185
ENSMUSG00000025757.11:Hspa4l	2.50488	5.77666	68.8228	2.61569e-05	0.000920239
ENSMUSG00000026490.16:Cdc42bpa	3.30058	6.66326	68.5892	2.64937e-05	0.000927304
ENSMUSG00000061578.8:Ksr2	-4.02877	1.05727	67.3978	2.65146e-05	0.000927304
ENSMUSG00000037463.13:Fbxo27	2.91801	2.84367	67.3275	2.66198e-05	0.000927493
ENSMUSG00000027863.8:Cd2	-6.41538	1.63756	68.4637	2.66769e-05	0.000927493
ENSMUSG00000010825.16:Grid2ip	-3.0181	3.27122	67.4372	2.70553e-05	0.000937891
ENSMUSG00000019178.16:Styxl1	-6.17313	1.44322	68.1326	2.71678e-05	0.00093811
ENSMUSG00000048218.5:Amigo2	-3.21359	2.62162	66.9325	2.72203e-05	0.00093811
ENSMUSG00000021803.9:Cdhr1	-5.4051	2.52002	67.9198	2.74893e-05	0.000942465
ENSMUSG00000022151.15:Ttc33	2.24947	3.81483	66.7483	2.75062e-05	0.000942465
ENSMUSG00000049411.12:Tmem241	4.16425	1.30907	66.6399	2.7676e-05	0.000945545
ENSMUSG00000039115.12:Itga9	2.63117	5.06198	67.6909	2.78402e-05	0.000948412
ENSMUSG00000023723.16:Mrps23	-2.89771	5.28673	67.5353	2.80821e-05	0.000953903
ENSMUSG00000078922.8:Tgtp1	8.41689	1.82406	109.349	2.82608e-05	0.000954509
ENSMUSG00000027254.12:Map1a	3.42689	6.03862	67.4209	2.82614e-05	0.000954509
ENSMUSG00000024841.7:Eif1ad	-2.1381	5.70544	66.441	2.87397e-05	0.000965294
ENSMUSG00000007989.6:Fzd3	5.59343	3.44416	67.0891	2.87899e-05	0.000965294
ENSMUSG00000036892.11:Prodh2	-5.46164	1.51444	66.7382	2.90095e-05	0.000965294
ENSMUSG00000038170.14:Pde4dip	2.81157	7.30804	66.9091	2.90818e-05	0.000965294
ENSMUSG00000026198.14:Abcb6	-1.88846	5.43791	65.7256	2.91623e-05	0.000965294
ENSMUSG00000035385.5:Ccl2	-5.55242	1.60352	66.8052	2.92519e-05	0.000965294
ENSMUSG00000023919.7:Cenpq	2.45438	3.38196	65.6163	2.93466e-05	0.000965294
ENSMUSG00000030263.12:Lrmp	-3.67417	2.10396	65.594	2.93844e-05	0.000965294
ENSMUSG00000034825.12:Nrip3	3.95714	1.39032	65.5099	2.95272e-05	0.000965294
ENSMUSG00000022132.14:Cldn10	-8.18033	1.57253	107.694	2.96105e-05	0.000965294
ENSMUSG00000069917.7:Hba-a2	-3.90397	7.01265	66.4842	2.97854e-05	0.000965294
ENSMUSG00000096001.2:2610528A11Rik	-6.13627	2.55333	66.4707	2.98081e-05	0.000965294
ENSMUSG00000042474.6:Fcmr	-8.36181	1.74636	107.454	2.98134e-05	0.000965294
ENSMUSG00000033434.14:Gtpbp6	-10.105	3.38698	110.867	2.98489e-05	0.000965294
ENSMUSG00000021884.16:Hacl1	-2.72946	5.21112	66.336	3.00357e-05	0.000965294
ENSMUSG00000026829.8:Gbgt1	8.52597	1.91545	108.068	3.00798e-05	0.000965294
ENSMUSG00000073758.9:Sh3d21	-4.30351	3.12487	66.3019	3.00937e-05	0.000965294
ENSMUSG00000032046.14:Abhd12	-1.72886	6.14441	65.1501	3.01486e-05	0.000965294
ENSMUSG00000024810.15:Il33	-5.75542	3.46081	66.264	3.01582e-05	0.000965294
ENSMUSG00000067341.5:H2-Eb2	-5.05678	2.23547	66.2183	3.02364e-05	0.000965294
ENSMUSG00000079547.3:H2-DMb1	-4.35236	1.60555	65.0857	3.02956e-05	0.000965294
ENSMUSG00000033191.13:Tie1	-2.30768	4.25177	64.9993	3.04139e-05	0.000965839
ENSMUSG00000068196.4:Col8a1	4.16486	4.61249	66.079	3.04761e-05	0.000965839
ENSMUSG00000059498.12:Fcgr3	-4.45149	2.93413	65.816	3.0935e-05	0.000973595
ENSMUSG00000024049.13:Myom1	3.46309	7.54779	65.8153	3.09363e-05	0.000973595
ENSMUSG00000039126.9:Prune2	3.97396	6.02177	65.7974	3.09679e-05	0.000973595
ENSMUSG00000005142.9:Man2b1	-2.59668	6.00767	65.6238	3.1276e-05	0.000980672
ENSMUSG00000048796.7:Cyb561d1	-2.99759	2.99655	64.3266	3.16328e-05	0.00098821
ENSMUSG00000015947.9:Fcgr1	-8.15589	1.5439	105.328	3.16908e-05	0.00098821
ENSMUSG00000033739.8:Fkbpl	-1.99674	4.911	64.2544	3.17672e-05	0.00098821
ENSMUSG00000012126.15:Ubxn11	-4.91741	1.46514	64.8437	3.19314e-05	0.00098909
ENSMUSG00000044066.13:Cep68	-2.28239	4.09587	64.1238	3.20121e-05	0.00098909
ENSMUSG00000073664.10:Nbeal1	2.64764	3.00158	64.1055	3.20465e-05	0.00098909
ENSMUSG00000044576.6:Gareml	-8.06815	1.46483	104.789	3.21915e-05	0.00098953
ENSMUSG00000079429.8:Mroh2a	-5.87886	2.67484	65.0947	3.22386e-05	0.00098953
ENSMUSG00000026811.17:St6galnac6	2.44922	5.47186	65.0253	3.23675e-05	0.00098953
ENSMUSG00000013418.8:B4galnt2	-10.3996	3.70509	107.901	3.23956e-05	0.00098953
ENSMUSG00000032091.13:Tmprss4	-5.37732	6.37964	64.8228	3.27476e-05	0.000995479
ENSMUSG00000021690.9:Jmy	3.24304	4.42109	64.8169	3.27588e-05	0.000995479
ENSMUSG00000027463.13:Slc52a3	-4.25485	4.81083	64.7039	3.29733e-05	0.00099943
ENSMUSG00000027528.11:Fabp9	11.5422	9.35069	64.6322	3.31104e-05	0.00100102
ENSMUSG00000066705.6:Fxyd6	3.39821	6.59882	64.546	3.32759e-05	0.00100345
ENSMUSG00000029279.14:Brdt	5.67337	2.26677	64.3592	3.36386e-05	0.00101181
ENSMUSG00000027457.14:Snph	5.30492	2.53582	64.2978	3.37587e-05	0.00101285
ENSMUSG00000055652.13:Klhl25	-2.29035	4.51068	63.1357	3.39427e-05	0.00101579
ENSMUSG00000037995.14:Igsf9	-3.23154	4.23736	64.1577	3.40352e-05	0.00101598
ENSMUSG00000026831.15:1700007K13Rik	-6.2113	1.45531	63.812	3.47292e-05	0.00103162
ENSMUSG00000024066.8:Xdh	-3.0921	7.23964	63.8099	3.47335e-05	0.00103162
ENSMUSG00000020007.3:Il20ra	-4.23236	5.09232	63.721	3.4915e-05	0.00103274
ENSMUSG00000066687.4:Zbtb16	4.9619	3.78975	63.7058	3.4946e-05	0.00103274
ENSMUSG00000057363.11:Uxs1	-1.94148	4.89971	62.5499	3.51555e-05	0.00103595
ENSMUSG00000074207.9:Adh1	-4.42251	7.58734	63.5679	3.52299e-05	0.00103595
ENSMUSG00000011632.6:Pinlyp	-2.94639	7.34893	63.3787	3.56243e-05	0.0010426
ENSMUSG00000037095.7:Lrg1	-4.26849	2.28872	63.3461	3.56927e-05	0.0010426
ENSMUSG00000035896.4:Rnase1	-10.2098	3.5224	104.46	3.57205e-05	0.0010426
ENSMUSG00000002068.15:Ccne1	-3.12934	2.67974	62.1613	3.59895e-05	0.00104618
ENSMUSG00000026870.18:Cutal	-5.80131	2.24436	63.1544	3.60988e-05	0.00104618
ENSMUSG00000022595.7:Lypd2	-4.40736	1.0394	62.1067	3.61088e-05	0.00104618
ENSMUSG00000005873.5:Reep5	-2.43069	7.23431	62.8907	3.66666e-05	0.00105481
ENSMUSG00000059743.11:Fdps	-3.26838	9.20064	62.8882	3.66722e-05	0.00105481
ENSMUSG00000034659.13:Tmem109	-2.27023	6.6441	62.8611	3.67311e-05	0.00105481
ENSMUSG00000022554.6:Hgh1	-2.23672	3.31822	61.8105	3.67637e-05	0.00105481
ENSMUSG00000031967.14:Afg3l1	-2.18438	6.31041	62.5712	3.68727e-05	0.00105538
ENSMUSG00000044092.8:C130050O18Rik	4.18648	1.81656	62.0748	3.70053e-05	0.00105662
ENSMUSG00000021772.13:Nkiras1	-2.93798	7.06298	62.6829	3.71221e-05	0.0010574
ENSMUSG00000061436.14:Hipk2	2.28767	4.29467	61.5003	3.74656e-05	0.00106195
ENSMUSG00000032526.10:Deb1	-2.40112	4.51869	62.1032	3.75397e-05	0.00106195
ENSMUSG00000020492.10:Ska2	2.23832	3.67275	61.4573	3.7564e-05	0.00106195
ENSMUSG00000027010.15:Slc25a12	1.80298	5.86012	61.4237	3.76414e-05	0.00106195
ENSMUSG00000021373.14:Cap2	3.41001	5.74819	62.2649	3.80596e-05	0.0010712
ENSMUSG00000025355.6:Mmp19	-4.57315	3.26384	62.1734	3.82686e-05	0.00107219
ENSMUSG00000045394.8:Epcam	-3.80854	7.21007	62.17	3.82764e-05	0.00107219
ENSMUSG00000029153.10:Ociad2	-2.26467	4.70532	61.4071	3.84546e-05	0.00107464
ENSMUSG00000050373.12:Snx21	2.25382	5.16659	61.7361	3.8713e-05	0.00107931
ENSMUSG00000040189.14:Ccdc114	8.71032	2.08328	101.433	3.90261e-05	0.00108548
ENSMUSG00000043872.13:Zmym1	-3.58487	3.08733	61.7565	3.92395e-05	0.00108885
ENSMUSG00000032314.13:Etfa	-1.81278	7.53647	60.6109	3.95716e-05	0.00109366
ENSMUSG00000006373.10:Pgrmc1	-2.1401	6.28462	61.3365	3.96621e-05	0.00109366
ENSMUSG00000054905.2:Stfa3	-7.3285	11.6029	61.5672	3.96905e-05	0.00109366
ENSMUSG00000022571.8:Pycrl	-2.31228	3.40705	60.4102	4.00671e-05	0.00110147
ENSMUSG00000064063.5:BC048507	-2.92015	5.92304	61.2454	4.04718e-05	0.00111002
ENSMUSG00000026674.8:Ddr2	2.81477	5.83271	61.1305	4.07555e-05	0.00111521
ENSMUSG00000078490.8:Cfap74	5.75178	1.18015	60.7998	4.08865e-05	0.00111621
ENSMUSG00000025521.13:Tmem192	-2.8881	4.55685	61.0029	4.10734e-05	0.00111873
ENSMUSG00000050074.11:Spink8	-6.88211	2.0358	60.9611	4.11783e-05	0.00111901
ENSMUSG00000023262.11:Acy1	-2.84107	5.42133	60.8717	4.14036e-05	0.00112073
ENSMUSG00000068373.13:D430041D05Rik	5.87382	1.27204	60.6586	4.15121e-05	0.00112073
ENSMUSG00000037652.14:Phc3	2.61689	3.22984	59.8311	4.15399e-05	0.00112073
ENSMUSG00000035172.14:Plekhh3	-1.98257	5.55338	59.8193	4.17085e-05	0.00112073
ENSMUSG00000030268.16:Bcat1	-6.14448	1.41601	60.7419	4.17333e-05	0.00112073
ENSMUSG00000021482.9:Aaed1	2.43618	4.27907	60.323	4.18222e-05	0.00112073
ENSMUSG00000021998.15:Lcp1	-3.70059	3.3052	60.6747	4.19052e-05	0.00112073
ENSMUSG00000030483.13:Cyp2b10	5.51638	6.92064	60.5643	4.21897e-05	0.00112104
ENSMUSG00000028780.12:Sema3c	3.31598	5.12034	60.4995	4.23579e-05	0.00112104
ENSMUSG00000033319.5:Fem1c	3.19203	4.85811	60.4927	4.23755e-05	0.00112104
ENSMUSG00000034947.12:Tmem106a	-3.69785	2.55458	60.4837	4.23989e-05	0.00112104
ENSMUSG00000053024.13:Cntn2	5.57634	2.52767	60.4792	4.24108e-05	0.00112104
ENSMUSG00000019787.8:Trdn	-5.0751	2.21631	60.4164	4.25746e-05	0.00112104
ENSMUSG00000006344.15:Ggt5	-3.8554	2.02789	60.0119	4.26586e-05	0.00112104
ENSMUSG00000059423.12:Zfp933	-2.86084	3.12913	59.6373	4.26954e-05	0.00112104
ENSMUSG00000029695.12:Aass	3.00234	3.49849	60.3377	4.27813e-05	0.00112104
ENSMUSG00000024973.15:Hrasls5	-3.81487	3.50373	60.3059	4.28652e-05	0.00112104
ENSMUSG00000027380.9:Acoxl	-9.35942	2.70084	97.8472	4.34835e-05	0.00112297
ENSMUSG00000038679.15:Trps1	3.73487	3.34749	60.0316	4.35966e-05	0.00112297
ENSMUSG00000024597.10:Slc12a2	2.81575	4.87276	60.0276	4.36075e-05	0.00112297
ENSMUSG00000079049.7:Serpinb1c	-5.18468	1.72718	60.0261	4.36116e-05	0.00112297
ENSMUSG00000048424.14:Ranbp3l	4.18921	4.40915	59.9662	4.37735e-05	0.00112297
ENSMUSG00000043122.6:A530016L24Rik	7.29148	2.51114	59.962	4.37848e-05	0.00112297
ENSMUSG00000005846.11:Rsl1d1	-1.67197	5.51267	58.9774	4.38356e-05	0.00112297
ENSMUSG00000040345.9:Arhgap9	-3.99355	1.31649	58.9663	4.38667e-05	0.00112297
ENSMUSG00000027762.6:Sucnr1	-5.93231	1.24086	59.9149	4.39127e-05	0.00112297
ENSMUSG00000058914.11:C1qtnf3	3.62923	2.81428	59.8329	4.41364e-05	0.00112297
ENSMUSG00000031149.7:Praf2	2.13787	3.87743	58.8672	4.41433e-05	0.00112297
ENSMUSG00000066975.11:Cryba4	-9.1649	2.48719	97.3399	4.41673e-05	0.00112297
ENSMUSG00000025422.8:Agap2	4.94378	4.35511	59.8191	4.41742e-05	0.00112297
ENSMUSG00000032641.16:Gpr19	-5.80404	1.07757	59.4806	4.44678e-05	0.00112801
ENSMUSG00000004798.13:Ulk2	2.50877	5.59772	59.668	4.45905e-05	0.0011287
ENSMUSG00000026205.8:Slc23a3	-5.20122	1.29256	59.2534	4.51045e-05	0.00113928
ENSMUSG00000055493.4:Epm2a	6.05203	2.60834	59.2662	4.57217e-05	0.00115226
ENSMUSG00000026450.13:Chit1	-9.27709	2.60649	96.1596	4.58138e-05	0.00115226
ENSMUSG00000052565.6:Hist1h1d	-4.10901	2.60783	59.1492	4.60576e-05	0.0011543
ENSMUSG00000038248.8:Sobp	3.09462	3.66881	59.1192	4.61445e-05	0.0011543
ENSMUSG00000060275.10:Nrg2	-2.97385	3.07154	58.7496	4.61878e-05	0.0011543
ENSMUSG00000034645.12:Zyg11a	5.48941	0.944783	58.1091	4.63827e-05	0.00115673
ENSMUSG00000020189.12:Osbpl8	2.60947	3.93331	58.7306	4.66133e-05	0.00115926
ENSMUSG00000060002.13:Chpt1	-2.74241	7.86574	58.8912	4.68095e-05	0.00115926
ENSMUSG00000025555.13:Farp1	3.02822	5.8017	58.8901	4.68128e-05	0.00115926
ENSMUSG00000091345.7:Col6a5	-2.97364	3.80601	58.8686	4.68763e-05	0.00115926
ENSMUSG00000027419.9:Pcsk2	8.70064	2.08709	95.1774	4.7246e-05	0.00116372
ENSMUSG00000046245.12:Pilra	-5.88332	1.20305	58.7413	4.72536e-05	0.00116372
ENSMUSG00000020898.17:Ctc1	-2.04998	4.85351	57.7512	4.74148e-05	0.00116516
ENSMUSG00000051037.14:Zfp455	2.26011	4.78951	58.3919	4.75154e-05	0.00116516
ENSMUSG00000036196.14:Slc26a8	-4.50611	2.01087	58.6228	4.76079e-05	0.00116516
ENSMUSG00000038260.9:Trpm4	2.03976	4.61719	57.559	4.80082e-05	0.00117056
ENSMUSG00000038872.9:Zfhx3	3.23977	3.81843	58.4843	4.80267e-05	0.00117056
ENSMUSG00000031765.7:Mt1	3.57872	5.56983	58.3981	4.82895e-05	0.00117343
ENSMUSG00000026456.17:Cyb5r1	2.38616	5.24079	58.3751	4.836e-05	0.00117343
ENSMUSG00000031284.15:Pak3	5.69491	1.13232	58.0885	4.84422e-05	0.00117343
ENSMUSG00000095990.1:Zfp97	4.15208	1.92237	58.0982	4.86265e-05	0.00117549
ENSMUSG00000025933.14:Tmem14a	3.30779	2.49272	57.5969	4.88381e-05	0.00117819
ENSMUSG00000064120.12:Mocs1	-2.40495	5.40588	58.153	4.90467e-05	0.00117993
ENSMUSG00000005534.9:Insr	3.19008	4.13714	58.0863	4.92553e-05	0.00117993
ENSMUSG00000009687.13:Fxyd5	-3.51942	3.51628	58.068	4.93127e-05	0.00117993
ENSMUSG00000028803.17:Nipal3	3.53911	4.27247	58.0571	4.93471e-05	0.00117993
ENSMUSG00000068245.13:Phf11d	-5.8315	1.15642	58.0373	4.94092e-05	0.00117993
ENSMUSG00000006494.10:Pdk1	-1.81895	4.58266	57.0695	4.95611e-05	0.00118102
ENSMUSG00000024544.8:Ldlrad4	3.07479	4.2304	57.9597	4.96544e-05	0.00118102
ENSMUSG00000025630.8:Hprt	-2.0215	5.7348	57.5208	5.00964e-05	0.00118554
ENSMUSG00000024610.13:Cd74	-4.03828	6.84705	57.8178	5.01063e-05	0.00118554
ENSMUSG00000073197.7:5730507C01Rik	2.02957	3.73247	56.8902	5.01457e-05	0.00118554
ENSMUSG00000037266.17:Rsrp1	-2.91981	6.43852	57.735	5.03721e-05	0.00118852
ENSMUSG00000042567.18:Nek10	5.98302	1.36743	57.5836	5.08632e-05	0.00119442
ENSMUSG00000043931.10:Gimap7	-5.61613	0.937532	57.1725	5.10747e-05	0.00119442
ENSMUSG00000030410.15:Dmwd	2.67921	4.88288	57.5177	5.10789e-05	0.00119442
ENSMUSG00000036992.9:Nxt1	-2.3502	5.72168	57.508	5.11108e-05	0.00119442
ENSMUSG00000036299.4:BC031181	-2.49065	3.65876	56.734	5.11272e-05	0.00119442
ENSMUSG00000026797.14:Stxbp1	2.16861	4.40642	56.4878	5.14887e-05	0.00119481
ENSMUSG00000047250.12:Ptgs1	2.9648	6.92896	57.3572	5.16087e-05	0.00119481
ENSMUSG00000024921.15:Smarca2	2.19998	6.71404	57.3529	5.1623e-05	0.00119481
ENSMUSG00000038242.11:Aox4	-5.43821	9.27661	57.3448	5.16499e-05	0.00119481
ENSMUSG00000051285.16:Pcmtd1	2.86246	5.46579	57.3337	5.16871e-05	0.00119481
ENSMUSG00000074305.8:Peak1	3.06211	3.40079	57.2701	5.18993e-05	0.00119481
ENSMUSG00000021867.15:Tmem254b	-1.78752	6.14555	56.3576	5.19328e-05	0.00119481
ENSMUSG00000025403.4:Shmt2	-1.71133	5.51129	56.3212	5.20576e-05	0.00119481
ENSMUSG00000025937.6:Lactb2	-1.85103	4.57667	56.2974	5.21396e-05	0.00119481
ENSMUSG00000018924.6:Alox15	8.37719	6.65322	57.1743	5.2221e-05	0.00119481
ENSMUSG00000028411.14:Aptx	2.23782	4.86959	56.9467	5.2256e-05	0.00119481
ENSMUSG00000036745.14:Ttll7	2.23414	4.63565	56.6343	5.27328e-05	0.00120339
ENSMUSG00000019838.10:Slc16a10	5.58519	2.21913	56.9318	5.30465e-05	0.00120821
ENSMUSG00000030556.11:Lrrc28	2.25751	7.01829	56.8572	5.33036e-05	0.00121173
ENSMUSG00000045691.12:Thtpa	2.34697	3.16628	55.9232	5.34488e-05	0.0012127
ENSMUSG00000024600.8:Slc27a6	-5.73714	1.03112	56.4598	5.41044e-05	0.00122473
ENSMUSG00000031093.13:Dock11	1.77705	5.00958	55.7112	5.42087e-05	0.00122473
ENSMUSG00000024935.9:Slc1a1	-5.1865	1.74584	56.5618	5.43376e-05	0.00122473
ENSMUSG00000039450.10:Dcxr	2.46573	5.44503	56.5461	5.43933e-05	0.00122473
ENSMUSG00000038011.14:Dnah10	4.79861	2.34978	56.2202	5.55644e-05	0.00124872
ENSMUSG00000039405.6:Prss23	2.00059	6.32251	55.8317	5.60083e-05	0.00125631
ENSMUSG00000068855.3:Hist2h2ac	-3.6477	2.05568	55.6795	5.65017e-05	0.00126402
ENSMUSG00000020682.16:Mmp28	-2.33868	3.5365	55.0762	5.65658e-05	0.00126402
ENSMUSG00000027189.15:Trim44	3.57559	4.48647	55.8742	5.6842e-05	0.00126779
ENSMUSG00000034532.8:Fbxo16	5.9523	3.36953	55.8099	5.70834e-05	0.00127078
ENSMUSG00000039208.14:Metrnl	-2.6216	5.75247	55.6662	5.76278e-05	0.00128049
ENSMUSG00000012117.12:Dhdds	-1.79413	5.27327	54.742	5.78574e-05	0.00128179
ENSMUSG00000036526.8:Card11	-7.78283	1.21194	86.289	5.80801e-05	0.00128179
ENSMUSG00000013936.11:Myl2	-7.58287	2.70618	55.5338	5.8135e-05	0.00128179
ENSMUSG00000073600.3:Prob1	6.12744	1.49083	55.5328	5.81386e-05	0.00128179
ENSMUSG00000025103.7:Btbd1	1.60306	6.18249	54.6477	5.82285e-05	0.00128179
ENSMUSG00000062619.5:2310039H08Rik	-2.9147	2.97258	55.0946	5.85653e-05	0.00128271
ENSMUSG00000037379.6:Spon2	4.02361	6.73805	55.3717	5.87633e-05	0.00128271
ENSMUSG00000028289.11:Epha7	3.88369	3.75904	55.3227	5.89549e-05	0.00128271
ENSMUSG00000046152.15:Fut10	3.51204	2.37732	55.1103	5.89765e-05	0.00128271
ENSMUSG00000025645.8:Ccdc51	-1.87936	4.15366	54.4564	5.89903e-05	0.00128271
ENSMUSG00000041308.5:Sntb2	3.23039	2.38677	54.6655	5.90845e-05	0.00128271
ENSMUSG00000035901.13:Dennd5a	2.6005	6.74493	55.2881	5.90909e-05	0.00128271
ENSMUSG00000032547.11:Ryk	2.13571	7.6478	55.0362	5.91385e-05	0.00128271
ENSMUSG00000021749.5:Oit1	6.90364	3.49606	55.0936	5.98611e-05	0.001296
ENSMUSG00000042010.15:Acacb	2.76769	3.24498	54.6722	6.04866e-05	0.00130394
ENSMUSG00000072623.6:Zfp9	3.03626	2.43917	54.0822	6.05163e-05	0.00130394
ENSMUSG00000024990.11:Rbp4	-2.50562	3.78136	54.6403	6.06605e-05	0.00130394
ENSMUSG00000013483.13:Card14	2.31335	5.53604	54.8931	6.06688e-05	0.00130394
ENSMUSG00000027408.7:Cpxm1	-4.55923	3.50899	54.7595	6.12141e-05	0.00131272
ENSMUSG00000031659.11:Adcy7	3.29386	4.76154	54.7283	6.13425e-05	0.00131272
ENSMUSG00000026611.16:Spata17	5.63737	1.07859	54.5283	6.14107e-05	0.00131272
ENSMUSG00000030844.10:Rgs10	-2.42715	4.708	54.6225	6.17797e-05	0.00131823
ENSMUSG00000032602.6:Slc25a20	-2.39381	5.82299	54.5391	6.21271e-05	0.00132065
ENSMUSG00000001166.16:Oas1c	-7.65848	1.0995	84.3406	6.22262e-05	0.00132065
ENSMUSG00000020437.11:Myo1g	-3.72798	1.06329	53.6634	6.22824e-05	0.00132065
ENSMUSG00000017861.10:Mybl2	2.09158	5.42346	54.4768	6.23885e-05	0.00132065
ENSMUSG00000046694.6:Fam46b	1.79466	6.73063	53.624	6.24519e-05	0.00132065
ENSMUSG00000020461.8:Clhc1	4.71529	1.41425	54.0238	6.37423e-05	0.00133624
ENSMUSG00000087194.8:Skint6	-6.10328	1.38872	54.1371	6.3837e-05	0.00133624
ENSMUSG00000031776.15:Arl2bp	2.06379	5.39142	53.9938	6.3838e-05	0.00133624
ENSMUSG00000058715.10:Fcer1g	-3.44996	2.85304	54.1362	6.38408e-05	0.00133624
ENSMUSG00000060176.3:Kif27	3.15688	2.01115	53.2856	6.39308e-05	0.00133624
ENSMUSG00000074361.8:C5ar2	-7.6111	1.07007	83.58	6.39498e-05	0.00133624
ENSMUSG00000032827.14:Ppp1r9a	5.78298	1.19923	54.104	6.39804e-05	0.00133624
ENSMUSG00000046182.7:Gsg1l	-4.19172	1.19153	53.2617	6.41009e-05	0.0013364
ENSMUSG00000030979.11:Uros	2.9726	3.52729	54.0423	6.42485e-05	0.00133712
ENSMUSG00000062300.12:Pvrl2	-1.90395	5.46563	53.4463	6.44179e-05	0.00133828
ENSMUSG00000019831.13:Wasf1	2.73462	2.42877	53.0579	6.49508e-05	0.00134699
ENSMUSG00000002733.8:Plekha3	2.21452	4.66776	53.607	6.51495e-05	0.00134874
ENSMUSG00000033149.15:Phldb2	3.0955	6.5857	53.8059	6.52894e-05	0.00134928
ENSMUSG00000078440.8:Dohh	-2.13766	4.75476	53.4357	6.55436e-05	0.0013493
ENSMUSG00000034303.6:Ccdc15	5.4208	0.878603	53.2916	6.55829e-05	0.0013493
ENSMUSG00000074158.8:9830147E19Rik	2.58188	2.77256	52.908	6.56328e-05	0.0013493
ENSMUSG00000034158.9:Lrrc58	4.22361	3.96578	53.6667	6.59122e-05	0.00135269
ENSMUSG00000062210.12:Tnfaip8	-1.68611	4.94338	52.8173	6.60499e-05	0.00135316
ENSMUSG00000031196.12:F8	4.66928	0.948193	52.7786	6.62287e-05	0.00135418
ENSMUSG00000046934.4:Csl	1.82494	6.02809	52.7361	6.6426e-05	0.00135418
ENSMUSG00000024063.11:Lbh	2.1483	4.20372	52.7324	6.64432e-05	0.00135418
ENSMUSG00000040650.8:Cyp2b23	4.85919	5.3712	53.4872	6.67264e-05	0.00135559
ENSMUSG00000063594.4:Gng8	-6.66247	2.58821	53.4838	6.67417e-05	0.00135559
ENSMUSG00000025727.8:A930017K11Rik	-5.32437	0.695112	52.6357	6.70709e-05	0.00135994
ENSMUSG00000023259.15:Slc26a6	-3.37018	3.37381	53.3551	6.73329e-05	0.00136292
ENSMUSG00000057948.11:Unc13d	-3.03607	2.36083	52.486	6.76014e-05	0.00136523
ENSMUSG00000023150.13:Ivns1abp	-2.13956	6.77395	53.2806	6.76783e-05	0.00136523
ENSMUSG00000053687.13:Dpep2	-4.15315	0.857368	52.4013	6.80055e-05	0.00136654
ENSMUSG00000031583.11:Wrn	2.50144	3.66955	52.9106	6.82347e-05	0.00136654
ENSMUSG00000028392.14:Bspry	-4.10642	5.42219	53.1596	6.82441e-05	0.00136654
ENSMUSG00000025971.6:9430016H08Rik	-2.08451	4.22691	52.3373	6.83127e-05	0.00136654
ENSMUSG00000070953.12:Rabepk	-2.06427	4.38736	52.3356	6.8321e-05	0.00136654
ENSMUSG00000058056.14:Palld	3.17848	7.94714	52.9672	6.91556e-05	0.00138089
ENSMUSG00000026211.16:Obsl1	2.27162	5.09601	52.9174	6.93936e-05	0.0013827
ENSMUSG00000017697.3:Ada	3.3585	11.46	52.8504	6.97159e-05	0.0013827
ENSMUSG00000020111.14:Micu1	1.59907	6.13879	52.047	6.97276e-05	0.0013827
ENSMUSG00000026342.9:Slc35f5	-2.30005	5.76086	52.8436	6.97488e-05	0.0013827
ENSMUSG00000026554.14:Dcaf8	1.74408	6.40896	52.0121	6.99002e-05	0.0013827
ENSMUSG00000034528.14:Hsd17b13	-4.43969	1.44819	52.6646	6.99477e-05	0.0013827
ENSMUSG00000029370.9:Rassf6	-3.74803	1.93831	52.5614	7.02757e-05	0.00138465
ENSMUSG00000031290.13:Lrch2	3.92622	2.19683	52.734	7.02806e-05	0.00138465
ENSMUSG00000055385.10:Rnf212	3.90697	2.77361	52.674	7.05736e-05	0.00138786
ENSMUSG00000062329.4:Cytl1	-7.87731	1.28758	82.1468	7.07024e-05	0.00138786
ENSMUSG00000038775.13:Vill	7.68089	3.73842	52.6286	7.07961e-05	0.00138786
ENSMUSG00000036887.5:C1qa	-3.62124	4.58372	52.5375	7.12461e-05	0.00139367
ENSMUSG00000006345.9:Ggt1	5.42459	2.07202	52.5209	7.13284e-05	0.00139367
ENSMUSG00000036672.4:Cenpt	-2.8552	1.86548	51.6551	7.16962e-05	0.00139855
ENSMUSG00000015002.15:Efr3a	2.56751	5.35894	52.2837	7.25177e-05	0.00140824
ENSMUSG00000027801.7:Tm4sf4	-3.77949	2.13719	52.2829	7.25219e-05	0.00140824
ENSMUSG00000005533.9:Igf1r	3.27883	4.1455	52.2546	7.26654e-05	0.00140824
ENSMUSG00000038543.12:BC028528	-3.88598	2.26187	52.2538	7.26694e-05	0.00140824
ENSMUSG00000020937.13:Plcd3	-1.94329	4.75708	51.3989	7.30205e-05	0.00141273
ENSMUSG00000024672.10:Ms4a7	-4.70787	1.31353	52.1151	7.33779e-05	0.00141402
ENSMUSG00000053765.4:Oas1f	-6.34464	4.06959	52.1143	7.33822e-05	0.00141402
ENSMUSG00000034839.5:Larp6	2.81706	3.45461	52.0694	7.36135e-05	0.00141402
ENSMUSG00000023495.11:Pcbp4	1.99531	5.5368	51.9199	7.36888e-05	0.00141402
ENSMUSG00000014837.13:4931428F04Rik	-3.15179	1.86004	51.2604	7.37491e-05	0.00141402
ENSMUSG00000024548.11:Setbp1	3.67784	4.26075	52.0324	7.3805e-05	0.00141402
ENSMUSG00000029191.15:Rfc1	1.7835	5.5255	51.1947	7.40974e-05	0.00141732
ENSMUSG00000061601.14:Pclo	8.25905	1.7015	81.6694	7.46021e-05	0.00142467
ENSMUSG00000045095.15:Magi1	1.8762	5.16158	51.0813	7.47766e-05	0.0014257
ENSMUSG00000028199.17:Cryz	2.30635	3.74409	51.046	7.4967e-05	0.00142648
ENSMUSG00000017286.14:Glod4	-2.0081	6.58447	51.6786	7.51177e-05	0.00142648
ENSMUSG00000078779.3:Zfp59	-3.67155	1.42917	50.9933	7.51794e-05	0.00142648
ENSMUSG00000040660.6:Cyp2b9	4.4435	2.86732	51.6279	7.59363e-05	0.00143853
ENSMUSG00000039470.14:Zdhhc2	-2.3832	3.28576	50.8177	7.61385e-05	0.00144005
ENSMUSG00000055228.7:Zfp935	-5.68957	1.74692	51.4585	7.6852e-05	0.001451
ENSMUSG00000051177.15:Plcb1	3.98343	3.82676	51.4171	7.70773e-05	0.001451
ENSMUSG00000010607.8:Pigyl	2.28905	3.63362	50.6469	7.70858e-05	0.001451
ENSMUSG00000029712.13:Actl6b	-4.83229	1.43466	51.3595	7.7393e-05	0.00145281
ENSMUSG00000005107.12:Slc2a9	-5.03535	1.61898	51.3533	7.74272e-05	0.00145281
ENSMUSG00000038685.17:Rtel1	-2.2904	4.98099	51.2431	7.80356e-05	0.0014619
ENSMUSG00000052296.6:Ppp6r1	2.10455	8.49591	50.3058	7.92576e-05	0.00148022
ENSMUSG00000021012.14:Zc3h14	1.71781	6.76896	50.2638	7.92641e-05	0.00148022
ENSMUSG00000024087.3:Cyp1b1	5.03546	2.58362	50.9992	7.94031e-05	0.00148046
ENSMUSG00000054728.15:Phactr1	3.79306	2.85735	50.9689	7.95755e-05	0.00148046
ENSMUSG00000062859.13:Tcp11	-5.21243	1.2674	50.9554	7.96524e-05	0.00148046
ENSMUSG00000029705.16:Cux1	1.93135	6.12063	50.6561	8.03216e-05	0.00148493
ENSMUSG00000039183.5:Nubp2	-2.03549	4.50641	50.0726	8.04572e-05	0.00148493
ENSMUSG00000039179.12:Tekt5	-5.15461	1.66267	50.7997	8.05446e-05	0.00148493
ENSMUSG00000040583.7:Cyp2b13	4.40601	4.24453	50.7829	8.06413e-05	0.00148493
ENSMUSG00000028607.15:Cpt2	-2.3146	5.98123	50.7814	8.06502e-05	0.00148493
ENSMUSG00000023274.13:Cd4	-8.42879	1.82495	79.5254	8.07315e-05	0.00148493
ENSMUSG00000025481.10:Urah	2.30529	3.63681	50.0045	8.08601e-05	0.00148493
ENSMUSG00000020872.4:Tac4	-7.54146	0.99556	77.2959	8.08977e-05	0.00148493
ENSMUSG00000030486.8:Zfp108	-5.36268	1.38643	50.6755	8.12651e-05	0.00148936
ENSMUSG00000035158.14:Mitf	3.3251	1.82146	49.8686	8.15924e-05	0.00148944
ENSMUSG00000026270.10:Capn10	-1.70308	4.61326	49.8608	8.16392e-05	0.00148944
ENSMUSG00000027901.11:Dennd2d	2.78239	6.15343	50.6101	8.16478e-05	0.00148944
ENSMUSG00000046442.4:Ppm1e	5.16767	0.683965	49.7681	8.21975e-05	0.00149504
ENSMUSG00000015804.13:Med28	-2.32001	4.49326	50.5151	8.22074e-05	0.00149504
ENSMUSG00000024294.12:Mib1	2.48196	4.2475	50.4398	8.26548e-05	0.00149811
ENSMUSG00000064181.5:Rab3ip	2.61133	5.83801	50.4344	8.26869e-05	0.00149811
ENSMUSG00000074607.10:Tox2	4.68887	1.73998	50.3947	8.29239e-05	0.00149811
ENSMUSG00000029673.16:Auts2	2.86404	3.12409	50.356	8.31559e-05	0.00149811
ENSMUSG00000033114.10:Slc35d2	-2.13946	3.62939	49.6096	8.31638e-05	0.00149811
ENSMUSG00000070427.3:Il18bp	-3.76865	1.33368	49.6215	8.31699e-05	0.00149811
ENSMUSG00000040260.7:Daam2	2.64383	4.96315	50.3381	8.32636e-05	0.00149811
ENSMUSG00000062061.3:Obp2a	-7.56355	1.01356	76.3259	8.40199e-05	0.00150819
ENSMUSG00000064294.11:Aox3	-2.45213	3.21428	49.4616	8.40788e-05	0.00150819
ENSMUSG00000034783.6:Cd207	-8.12009	1.4973	78.4008	8.42129e-05	0.0015083
ENSMUSG00000022596.3:Slurp1	-5.34056	6.21887	50.1218	8.45766e-05	0.00151253
ENSMUSG00000073421.5:H2-Ab1	-3.40246	5.46051	50.0851	8.4802e-05	0.0015138
ENSMUSG00000036091.7:Hyal3	-3.64286	2.65603	50.0686	8.49038e-05	0.0015138
ENSMUSG00000071266.12:Zfp946	2.49584	3.03636	49.1881	8.58023e-05	0.00152001
ENSMUSG00000040043.14:Rbms2	-2.12774	5.94355	49.9231	8.5806e-05	0.00152001
ENSMUSG00000063952.14:Brpf3	2.64176	4.55129	49.923	8.58063e-05	0.00152001
ENSMUSG00000028383.16:Hsdl2	-1.83444	6.98647	49.2794	8.58096e-05	0.00152001
ENSMUSG00000056215.11:Lrguk	4.69784	0.960293	49.4474	8.58951e-05	0.00152001
ENSMUSG00000030399.1:Ckm	3.19664	7.23034	49.8549	8.62324e-05	0.0015237
ENSMUSG00000028571.14:Cyp2j13	3.22602	1.66658	49.0704	8.65576e-05	0.00152716
ENSMUSG00000028991.14:Mtor	1.8064	6.49654	49.1426	8.73759e-05	0.0015371
ENSMUSG00000044250.7:Pced1b	-3.49036	1.43	48.9435	8.73813e-05	0.0015371
ENSMUSG00000040312.13:Cchcr1	-2.06066	4.81008	49.4197	8.77e-05	0.00154042
ENSMUSG00000038205.11:Prkab2	4.08603	3.71308	49.5792	8.7986e-05	0.00154315
ENSMUSG00000024736.13:Tmem132a	-2.49373	5.81001	49.5201	8.83673e-05	0.00154721
ENSMUSG00000029108.13:Pcdh7	2.75433	4.80456	49.4841	8.86005e-05	0.00154721
ENSMUSG00000095463.7:Entpd4	1.82192	5.37957	48.9496	8.86389e-05	0.00154721
ENSMUSG00000021595.17:Nsun2	-2.58897	6.72993	49.4612	8.87498e-05	0.00154721
ENSMUSG00000040767.9:Snrnp25	-2.7858	5.95068	49.4424	8.8872e-05	0.00154721
ENSMUSG00000046318.14:Ccbe1	4.01252	1.84993	49.3603	8.94089e-05	0.00155109
ENSMUSG00000056124.5:B4galt6	3.32085	2.11421	49.0511	8.96318e-05	0.00155109
ENSMUSG00000029273.10:Sult1d1	-7.87727	1.28056	76.555	8.9706e-05	0.00155109
ENSMUSG00000031778.11:Cx3cl1	-3.85632	2.37141	49.3147	8.97095e-05	0.00155109
ENSMUSG00000021009.13:Ptpn21	3.22225	5.76575	49.2897	8.98745e-05	0.00155109
ENSMUSG00000056367.13:Actr3b	-3.26244	1.56281	48.567	8.9882e-05	0.00155109
ENSMUSG00000063904.3:Dpp3	-1.63074	6.18516	48.51	9.02686e-05	0.00155549
ENSMUSG00000021390.5:Ogn	2.23206	6.69907	49.2001	9.04688e-05	0.00155667
ENSMUSG00000040612.12:Ildr2	4.82962	3.13466	49.1105	9.10687e-05	0.0015601
ENSMUSG00000026003.5:Acadl	-1.85904	6.81702	48.7933	9.10694e-05	0.0015601
ENSMUSG00000037860.14:Aim2	-4.79836	1.76712	49.1079	9.10859e-05	0.0015601
ENSMUSG00000057615.5:Ldoc1	4.89797	2.6404	49.0915	9.11963e-05	0.0015601
ENSMUSG00000029851.5:Tcaf2	-4.44865	3.13705	49.071	9.13344e-05	0.00156021
ENSMUSG00000002985.14:Apoe	-2.80656	10.2223	49.0475	9.14931e-05	0.00156033
ENSMUSG00000024026.11:Glo1	-1.97906	6.96409	48.9076	9.16055e-05	0.00156033
ENSMUSG00000020814.12:Mxra7	3.14496	5.27863	48.9717	9.20074e-05	0.00156447
ENSMUSG00000095217.1:Hist1h2bn	7.47826	0.992516	74.0173	9.21132e-05	0.00156447
ENSMUSG00000042349.12:Ikbke	-1.83324	4.31161	48.2	9.24057e-05	0.00156524
ENSMUSG00000037355.13:Uvssa	2.85371	2.83129	48.7112	9.24233e-05	0.00156524
ENSMUSG00000040729.6:Cep126	2.91891	2.57912	48.4785	9.28002e-05	0.0015664
ENSMUSG00000093803.2:Ppp2r3d	2.94309	1.74441	48.1234	9.29434e-05	0.0015664
ENSMUSG00000022751.8:Nit2	-1.96059	5.96581	48.8256	9.30083e-05	0.0015664
ENSMUSG00000042118.7:Bhmt2	6.59341	2.61626	48.7933	9.32312e-05	0.0015664
ENSMUSG00000010057.7:Nprl2	-1.62602	5.14892	48.0671	9.33416e-05	0.0015664
ENSMUSG00000024430.12:Cabyr	5.63821	1.7793	48.7761	9.33505e-05	0.0015664
ENSMUSG00000030075.9:Cntn3	8.44585	1.82347	75.6998	9.34196e-05	0.0015664
ENSMUSG00000027239.13:Mdk	-3.82538	2.6241	48.5852	9.46849e-05	0.00158021
ENSMUSG00000039662.15:Icmt	-2.05683	4.78084	48.3868	9.46908e-05	0.00158021
ENSMUSG00000096537.4:1190003K10Rik	-6.03535	1.35637	48.5759	9.47506e-05	0.00158021
ENSMUSG00000020793.5:Galr2	-8.52145	1.86217	75.331	9.47776e-05	0.00158021
ENSMUSG00000050063.17:Klk6	-3.71403	6.52321	48.5367	9.50276e-05	0.00158214
ENSMUSG00000053398.10:Phgdh	-2.17358	6.22726	48.4042	9.59719e-05	0.00159427
ENSMUSG00000041552.7:Ptchd1	7.31485	0.858756	72.9753	9.61011e-05	0.00159427
ENSMUSG00000004885.5:Crabp2	-2.39625	8.6157	48.3779	9.61604e-05	0.00159427
ENSMUSG00000037126.14:Psd	2.99566	8.0541	48.2887	9.68046e-05	0.00160107
ENSMUSG00000020686.11:Gas2l2	-4.03779	1.33371	48.0878	9.68419e-05	0.00160107
ENSMUSG00000003484.4:Cyp4f18	-3.24494	1.6411	47.5347	9.72081e-05	0.00160488
ENSMUSG00000039195.4:1110008P14Rik	2.05816	5.3447	48.2091	9.73839e-05	0.00160554
ENSMUSG00000044017.15:Adgrd1	3.97511	3.54419	48.1831	9.75739e-05	0.00160644
ENSMUSG00000005447.11:Pafah1b3	2.19641	4.69224	48.1591	9.77499e-05	0.0016071
ENSMUSG00000061780.5:Cfd	-9.70191	3.01586	74.4483	9.81357e-05	0.0016112
ENSMUSG00000037348.14:Paqr7	-2.69412	2.86772	47.7217	9.87462e-05	0.00161897
ENSMUSG00000020083.12:2010107G23Rik	-2.56583	3.00777	47.537	9.88956e-05	0.00161918
ENSMUSG00000020089.8:Ppa1	-1.85853	7.18587	47.5806	9.92585e-05	0.00162287
ENSMUSG00000034171.12:Faah	-1.9978	3.37272	47.2154	9.96231e-05	0.00162658
ENSMUSG00000033233.16:Trim45	2.79185	3.1628	47.812	0.000100338	0.00163414
ENSMUSG00000031827.11:Cotl1	-2.7009	3.5057	47.803	0.000100406	0.00163414
ENSMUSG00000015083.10:C8g	-7.38675	0.86992	71.8897	0.000100501	0.00163414
ENSMUSG00000058793.13:Cds2	2.87349	4.79707	47.7099	0.000101115	0.00163775
ENSMUSG00000066324.2:Impad1	2.05716	4.43725	47.3173	0.000101157	0.00163775
ENSMUSG00000039062.14:Anpep	2.14724	3.92459	47.0422	0.000101211	0.00163775
ENSMUSG00000024300.15:Myo1f	-3.5365	1.52215	47.2264	0.000101277	0.00163775
ENSMUSG00000032348.5:Gsta4	-4.65232	7.10882	47.6084	0.000101895	0.00164549
ENSMUSG00000028100.10:Nudt17	4.86282	2.56172	47.5771	0.000102137	0.00164715
ENSMUSG00000033880.10:Lgals3bp	-2.99005	3.4273	47.5116	0.000102646	0.00164934
ENSMUSG00000068697.6:Myoz1	-7.17664	0.696677	71.3804	0.000102655	0.00164934
ENSMUSG00000054733.8:Msra	-2.41835	4.20249	47.4955	0.000102772	0.00164934
ENSMUSG00000066306.11:Numa1	1.70435	7.54556	46.8057	0.000102831	0.00164934
ENSMUSG00000037278.9:Tmem97	-1.86699	5.02429	46.9404	0.000103593	0.00165932
ENSMUSG00000021928.8:Ebpl	-2.62183	4.6664	47.3605	0.000103832	0.00166079
ENSMUSG00000033768.15:Nrxn2	-4.04812	2.86782	47.3436	0.000103966	0.00166079
ENSMUSG00000027309.17:4930402H24Rik	2.99722	4.52491	47.3245	0.000104118	0.00166096
ENSMUSG00000024164.14:C3	2.36689	3.80779	47.1398	0.000104481	0.00166451
ENSMUSG00000000555.6:Itga5	3.11802	8.00688	47.1835	0.000105244	0.00167018
ENSMUSG00000004031.12:Brinp2	-7.56365	1.00514	71.6565	0.000105455	0.00167018
ENSMUSG00000028214.12:Gem	2.1085	4.57723	46.9832	0.000105546	0.00167018
ENSMUSG00000001999.14:Blvra	1.84876	4.68487	46.4511	0.000105711	0.00167018
ENSMUSG00000022544.12:Eef2kmt	1.95686	3.48778	46.4447	0.000105764	0.00167018
ENSMUSG00000025894.10:Aasdhppt	-2.26221	5.25238	47.0795	0.000106084	0.00167018
ENSMUSG00000053198.12:Prx	-2.69323	2.19696	46.3955	0.000106172	0.00167018
ENSMUSG00000019699.14:Akt3	2.53498	5.46371	47.0672	0.000106184	0.00167018
ENSMUSG00000044177.4:Wfikkn2	2.89701	3.73241	47.0576	0.000106262	0.00167018
ENSMUSG00000022488.8:Nckap1l	-3.24755	1.89738	46.6318	0.000106291	0.00167018
ENSMUSG00000073805.4:Fam196a	8.50113	1.89546	72.4359	0.000106398	0.00167018
ENSMUSG00000036951.2:C130079G13Rik	-4.79947	1.70078	47.0186	0.00010658	0.00167018
ENSMUSG00000007777.8:0610009B22Rik	-1.82825	3.75311	46.3353	0.000106673	0.00167018
ENSMUSG00000019853.5:Hebp2	-2.0025	4.63867	46.6628	0.000107112	0.00167393
ENSMUSG00000021228.13:Acot3	-2.68141	2.49085	46.2729	0.000107196	0.00167393
ENSMUSG00000027285.12:Haus2	2.18975	3.92315	46.5432	0.000107507	0.0016744
ENSMUSG00000031626.15:Sorbs2	4.26781	7.91484	46.9054	0.000107509	0.0016744
ENSMUSG00000023953.8:Polh	1.92653	3.83105	46.1772	0.000108005	0.0016799
ENSMUSG00000045954.7:Sdpr	2.20241	5.62158	46.7682	0.000108649	0.00168506
ENSMUSG00000023800.13:Tiam2	3.04467	1.82552	46.0908	0.000108741	0.00168506
ENSMUSG00000019734.15:Tmc4	-3.06715	3.66403	46.7545	0.000108764	0.00168506
ENSMUSG00000026687.13:Aldh9a1	-1.55587	4.97905	45.9923	0.000109587	0.00169025
ENSMUSG00000094893.1:Gm4791	-8.51529	1.85096	71.699	0.000109651	0.00169025
ENSMUSG00000021509.5:Slc25a48	-4.18116	2.15873	46.6167	0.000109926	0.00169025
ENSMUSG00000013076.14:Amotl1	2.5282	6.21853	46.6028	0.000110044	0.00169025
ENSMUSG00000038642.9:Ctss	-3.81289	3.84276	46.5929	0.000110127	0.00169025
ENSMUSG00000022965.7:Ifngr2	-2.18626	3.90182	46.2208	0.000110242	0.00169025
ENSMUSG00000051331.13:Cacna1c	2.82684	5.11541	46.5662	0.000110355	0.00169025
ENSMUSG00000019837.7:Gtf3c6	1.73711	5.3422	45.9148	0.00011036	0.00169025
ENSMUSG00000029559.14:2210016L21Rik	-2.12723	4.18845	46.3042	0.000110386	0.00169025
ENSMUSG00000060923.5:Acyp2	2.83719	3.10768	46.5127	0.000110812	0.00169458
ENSMUSG00000033400.13:Agl	2.5555	5.90048	46.4792	0.0001111	0.00169679
ENSMUSG00000027332.10:Ivd	-1.79287	5.90381	46.1928	0.000111471	0.00170015
ENSMUSG00000038738.14:Shank1	2.96896	2.19391	45.7725	0.000111608	0.00170015
ENSMUSG00000038637.13:Lrrc56	-4.43924	1.0648	46.2145	0.000112153	0.0017042
ENSMUSG00000003545.2:Fosb	4.41208	0.734961	45.6986	0.000112162	0.0017042
ENSMUSG00000002012.12:Pnck	10.8942	4.16785	71.1001	0.000112393	0.00170551
ENSMUSG00000027329.8:Spef1	-3.45898	1.55523	45.8557	0.000113315	0.00171691
ENSMUSG00000056648.5:Hoxb8	2.82568	4.38975	46.2112	0.000113435	0.00171691
ENSMUSG00000079418.3:Atg4a	1.76759	4.17295	45.5399	0.000113584	0.00171697
ENSMUSG00000029521.6:Chek2	-3.28224	3.51128	46.1668	0.000113826	0.00171844
ENSMUSG00000052942.12:Glis3	3.97619	1.40622	45.9689	0.000114186	0.00172168
ENSMUSG00000059974.9:Ntm	-7.62428	1.09158	70.1661	0.000114689	0.00172498
ENSMUSG00000071230.5:Npw	-8.60814	1.93679	70.6113	0.000114697	0.00172498
ENSMUSG00000029322.11:Plac8	-5.6496	0.972849	45.8974	0.000116245	0.0017441
ENSMUSG00000005320.9:Fgfr4	-4.71471	0.891305	45.7391	0.000116263	0.0017441
ENSMUSG00000055538.7:Zcchc24	2.63347	4.25569	45.8646	0.000116544	0.00174609
ENSMUSG00000074899.4:Sptbn5	-3.66408	2.74217	45.8372	0.000116794	0.00174715
ENSMUSG00000021217.7:Tshz3	2.93943	4.16039	45.8242	0.000116913	0.00174715
ENSMUSG00000024640.8:Psat1	-1.93592	6.00299	45.8084	0.000117058	0.00174715
ENSMUSG00000052212.5:Cd177	7.60701	2.91484	45.7687	0.000117423	0.00174854
ENSMUSG00000051236.12:Msrb3	3.15999	6.09146	45.7661	0.000117447	0.00174854
ENSMUSG00000047238.4:Mageh1	1.75807	4.14774	45.0623	0.000118	0.00175254
ENSMUSG00000024114.13:Prss41	5.60355	1.06063	45.705	0.000118012	0.00175254
ENSMUSG00000031641.12:Cbr4	-2.15423	2.73368	45.0328	0.00011828	0.00175321
ENSMUSG00000022129.3:Dct	-5.37326	0.714603	45.633	0.000118354	0.00175321
ENSMUSG00000024070.14:Prkd3	3.33732	5.59227	45.6396	0.00011862	0.00175495
ENSMUSG00000074797.10:Itpa	-2.01206	5.02921	45.6127	0.000118871	0.00175647
ENSMUSG00000048429.10:1810026J23Rik	-1.83721	3.55504	44.941	0.000119155	0.00175846
ENSMUSG00000038496.15:Slc19a3	-5.77973	2.28864	45.4774	0.000120144	0.00177062
ENSMUSG00000013997.9:Nit1	-1.54587	5.61071	44.8245	0.000120278	0.00177062
ENSMUSG00000007097.13:Atp1a2	2.17531	3.51091	44.7974	0.00012054	0.00177227
ENSMUSG00000042501.11:Cpa6	-2.1473	3.94194	45.0571	0.000120999	0.00177518
ENSMUSG00000033960.5:9430020K01Rik	3.20632	4.31234	45.3835	0.000121038	0.00177518
ENSMUSG00000034066.12:Farp2	1.95288	4.79421	45.1738	0.000121214	0.00177555
ENSMUSG00000069053.10:Uba1y	7.34923	0.902348	67.4529	0.000121493	0.00177744
ENSMUSG00000057342.12:Sphk2	-1.58323	6.07292	44.6641	0.000121845	0.00177877
ENSMUSG00000004127.11:Trmt10a	-2.2243	2.96026	44.6565	0.00012192	0.00177877
ENSMUSG00000069170.12:Adgrv1	-5.22763	1.30688	45.2797	0.000122035	0.00177877
ENSMUSG00000063888.6:Rpl7l1	-2.31571	4.79411	45.1928	0.000122878	0.00178885
ENSMUSG00000031791.7:Tmem38a	2.14976	3.97999	44.9015	0.000123044	0.00178906
ENSMUSG00000030711.14:Sult1a1	-4.35092	4.5533	45.1201	0.000123589	0.00179478
ENSMUSG00000079659.4:Tmem243	-2.53645	2.54021	44.4451	0.000124026	0.00179891
ENSMUSG00000031604.9:Msmo1	-3.3231	7.72737	45.0415	0.000124363	0.00180159
ENSMUSG00000023927.14:Satb1	2.67655	5.06811	45.0241	0.000124536	0.00180189
ENSMUSG00000022993.6:4930415O20Rik	-9.34663	2.63797	68.5981	0.000124873	0.00180455
ENSMUSG00000028878.10:Fam76a	1.88122	4.34048	44.305	0.000125447	0.00180792
ENSMUSG00000024388.10:Myo7b	-4.63816	1.28384	44.9219	0.000125553	0.00180792
ENSMUSG00000045625.4:Pigz	5.27372	1.41438	44.9208	0.000125565	0.00180792
ENSMUSG00000055720.9:Ubl7	-1.82903	7.71206	44.4202	0.000125866	0.00181005
ENSMUSG00000031502.9:Col4a1	2.42289	8.82042	44.8424	0.000126352	0.00181322
ENSMUSG00000036594.13:H2-Aa	-2.98648	6.05188	44.8251	0.000126527	0.00181322
ENSMUSG00000029761.15:Cald1	3.38325	10.2983	44.8231	0.000126547	0.00181322
ENSMUSG00000037111.9:Setd7	2.10181	3.89391	44.2638	0.000127619	0.00182637
ENSMUSG00000071506.3:Tmem139	4.43387	2.02823	44.6493	0.000128319	0.00183417
ENSMUSG00000026880.11:Stom	-2.07593	3.50138	43.9947	0.000128665	0.00183666
ENSMUSG00000028107.13:Tars2	-1.46662	5.45175	43.962	0.000129011	0.00183666
ENSMUSG00000025935.9:Tram1	-1.63568	5.94778	43.955	0.000129085	0.00183666
ENSMUSG00000001211.13:Agpat3	-1.79981	6.93367	44.3473	0.000129115	0.00183666
ENSMUSG00000028862.6:Map3k6	1.61692	5.39003	43.8844	0.000129834	0.0018429
ENSMUSG00000020205.8:Phlda1	-2.00368	3.02999	43.8815	0.000129865	0.0018429
ENSMUSG00000025431.4:Crisp1	-7.22503	3.65803	44.4685	0.000130194	0.00184535
ENSMUSG00000040562.11:Gstm2	-2.46371	10.2348	44.2689	0.000130963	0.00185403
ENSMUSG00000025477.12:Inpp5a	2.73672	7.22928	44.3215	0.000131744	0.00186261
ENSMUSG00000008575.16:Nfib	3.09056	3.5414	44.2957	0.000132018	0.00186261
ENSMUSG00000001281.8:Itgb7	-2.66209	2.87237	44.1102	0.000132165	0.00186261
ENSMUSG00000037653.7:Kctd8	-8.11337	1.5377	67.2776	0.000132199	0.00186261
ENSMUSG00000058569.7:Tmed9	-1.72373	7.12862	43.6083	0.000132935	0.00187074
ENSMUSG00000047085.13:Lrrc4b	3.08467	3.1427	44.1928	0.000133119	0.00187111
ENSMUSG00000035105.5:Egln3	2.3792	5.68045	44.1354	0.000133739	0.00187675
ENSMUSG00000021210.14:Akr1c6	6.78017	4.78839	44.1216	0.000133889	0.00187675
ENSMUSG00000070576.4:Mn1	2.68264	4.77866	44.1029	0.000134091	0.00187675
ENSMUSG00000003949.15:Hlf	4.27849	2.88809	44.0892	0.000134241	0.00187675
ENSMUSG00000023070.6:Rgn	-4.09691	2.33191	44.0824	0.000134314	0.00187675
ENSMUSG00000035877.16:Zhx3	2.65639	4.18903	44.0621	0.000134535	0.00187762
ENSMUSG00000036249.15:Rbm43	-3.11081	2.83135	44.0249	0.000134942	0.00188107
ENSMUSG00000034471.11:Caskin2	1.54583	5.11185	43.382	0.000135327	0.00188382
ENSMUSG00000043421.8:Hilpda	-4.09121	1.93165	43.9636	0.000135615	0.00188382
ENSMUSG00000035208.14:Slfn8	-4.90128	1.00964	43.9601	0.000135654	0.00188382
ENSMUSG00000026991.19:Pkp4	1.46857	6.11186	43.3354	0.000135851	0.00188382
ENSMUSG00000005583.15:Mef2c	3.18496	2.97195	43.9344	0.000135936	0.00188382
ENSMUSG00000019923.12:Zwint	-2.28165	3.92845	43.9137	0.000136165	0.00188478
ENSMUSG00000035776.13:Cd99l2	3.6813	3.08256	43.864	0.000136717	0.00189021
ENSMUSG00000050896.11:Rtn4rl2	-7.02645	0.575984	64.7728	0.000137019	0.00189217
ENSMUSG00000053604.5:Rpia	-1.7231	5.01807	43.0991	0.000138546	0.00191104
ENSMUSG00000062906.11:Hdac10	-2.14027	3.67317	43.2384	0.000138824	0.0019118
ENSMUSG00000022255.14:Mtdh	1.79878	6.51321	43.5225	0.000138925	0.0019118
ENSMUSG00000003283.12:Hck	-2.65412	1.38047	43.0151	0.000139521	0.00191777
ENSMUSG00000078776.8:9530053A07Rik	8.38106	1.82103	65.9763	0.000139983	0.00191979
ENSMUSG00000003573.14:Homer3	-2.0072	3.10133	42.9746	0.000139993	0.00191979
ENSMUSG00000015659.11:Serac1	-1.99208	3.73802	42.9173	0.000140667	0.00192535
ENSMUSG00000041058.14:Wwp1	1.45378	5.58112	42.9123	0.000140724	0.00192535
ENSMUSG00000021263.9:Degs2	-3.2774	7.73267	43.4352	0.000141591	0.00193496
ENSMUSG00000006641.11:Slc5a6	-2.65348	5.36627	43.4066	0.000141923	0.00193726
ENSMUSG00000050315.12:Synpo2	3.15266	10.0961	43.344	0.000142655	0.00194326
ENSMUSG00000005611.14:Mrvi1	3.0851	7.09245	43.3409	0.000142691	0.00194326
ENSMUSG00000039501.13:Znfx1	2.03125	5.04558	43.2714	0.00014351	0.00195216
ENSMUSG00000020672.12:Sntg2	2.47287	6.38438	43.2508	0.000143752	0.00195322
ENSMUSG00000064308.9:2410137M14Rik	7.2178	0.787958	63.7018	0.000143949	0.00195364
ENSMUSG00000024866.9:Acy3	-4.64038	1.86845	43.0978	0.000145577	0.00197347
ENSMUSG00000056900.12:Usp13	2.93229	1.2679	42.4679	0.000146079	0.00197801
ENSMUSG00000025925.13:Terf1	-2.29574	3.051	42.4016	0.0001469	0.00198556
ENSMUSG00000031224.6:Magee2	5.28854	0.790057	42.979	0.000147015	0.00198556
ENSMUSG00000032596.13:Uba7	-3.16869	1.33508	42.3822	0.00014714	0.00198556
ENSMUSG00000049804.9:Armcx4	3.14216	4.33824	42.9387	0.000147506	0.00198822
ENSMUSG00000017386.9:Traf4	-2.16065	3.19905	42.3373	0.0001477	0.0019884
ENSMUSG00000046743.6:Fat4	3.21169	4.83646	42.9101	0.000147856	0.0019884
ENSMUSG00000050107.2:Gsg2	-3.34636	1.93186	42.8803	0.000148221	0.00199105
ENSMUSG00000042215.8:Bag2	2.52157	7.07123	42.8476	0.000148624	0.0019942
ENSMUSG00000021365.13:Nedd9	2.90139	3.69811	42.7924	0.000149307	0.00200109
ENSMUSG00000067220.11:Cnga1	7.57736	1.09577	64.4944	0.000149598	0.00200124
ENSMUSG00000044627.10:Swi5	-1.998	6.3933	42.7642	0.000149657	0.00200124
ENSMUSG00000028082.12:Sh3d19	2.46321	7.08459	42.684	0.00015066	0.00201237
ENSMUSG00000078995.8:Zfp456	3.14103	2.28162	42.6286	0.000151356	0.00201939
ENSMUSG00000025959.12:Klf7	2.55504	2.04128	41.9782	0.000152275	0.00202843
ENSMUSG00000027070.13:Lrp2	-2.79844	2.06824	41.9594	0.000152519	0.00202843
ENSMUSG00000030281.15:Il17rc	-1.78202	6.98432	42.3711	0.000152574	0.00202843
ENSMUSG00000054199.15:Gon4l	1.75611	5.44468	42.3597	0.00015272	0.00202843
ENSMUSG00000029474.7:Rnf34	1.75142	4.69726	41.9123	0.000153133	0.00203163
ENSMUSG00000030978.9:Rrm1	-1.53991	5.77581	41.895	0.00015336	0.00203236
ENSMUSG00000026170.6:Cyp27a1	-3.16307	2.61129	42.4472	0.000153667	0.00203244
ENSMUSG00000032346.7:Ooep	-7.24879	0.74837	62.8081	0.0001538	0.00203244
ENSMUSG00000051705.11:Senp8	2.45394	2.46533	41.8544	0.000153893	0.00203244
ENSMUSG00000036955.14:Kif1bp	1.48278	5.44347	41.8422	0.000154053	0.00203244
ENSMUSG00000002108.9:Nr1h3	-1.99675	4.41458	42.1972	0.000154823	0.00203636
ENSMUSG00000020843.14:Timm22	-2.12639	3.6608	41.965	0.000154907	0.00203636
ENSMUSG00000041688.15:Amot	4.23815	1.00144	42.2067	0.000154989	0.00203636
ENSMUSG00000033845.12:Mrpl15	-1.65313	5.93049	41.9477	0.000155067	0.00203636
ENSMUSG00000062901.2:Klhl24	2.57955	4.10725	42.3278	0.000155212	0.00203636
ENSMUSG00000047182.6:Irs3	-4.36089	1.02473	42.3024	0.000155542	0.00203764
ENSMUSG00000029634.14:Rnf6	1.57601	5.88566	41.7213	0.000155654	0.00203764
ENSMUSG00000020009.11:Ifngr1	-1.66746	5.33958	41.7507	0.00015599	0.00203978
ENSMUSG00000032740.15:Ccdc88a	2.72548	3.67863	42.0525	0.000158847	0.00207467
ENSMUSG00000018570.16:2810408A11Rik	-4.42983	1.07235	42.0354	0.000159077	0.00207467
ENSMUSG00000042104.17:Uggt2	2.47951	3.93147	42.0273	0.000159185	0.00207467
ENSMUSG00000010914.9:Pdhx	-1.57352	4.56054	41.3663	0.000160481	0.00208925
ENSMUSG00000028538.11:St3gal3	2.76527	4.09044	41.8852	0.000161108	0.00209512
ENSMUSG00000030830.17:Itgal	-3.6061	1.20491	41.618	0.000161419	0.00209686
ENSMUSG00000019773.7:Fbxo5	-2.65074	1.97503	41.2168	0.000162568	0.00210752
ENSMUSG00000034853.15:Acot11	2.20158	4.08524	41.7727	0.000162651	0.00210752
ENSMUSG00000040675.16:Mthfd1l	-2.44044	3.1354	41.6247	0.000162825	0.00210752
ENSMUSG00000041329.12:Atp1b2	2.38503	3.8155	41.7508	0.000162954	0.00210752
ENSMUSG00000028378.6:Ptgr1	-1.95392	8.33064	41.5581	0.000163211	0.00210819
ENSMUSG00000038855.10:Itpkb	2.6325	5.91582	41.7205	0.000163372	0.00210819
ENSMUSG00000028979.16:Masp2	-4.41968	2.37565	41.6898	0.0001638	0.00210819
ENSMUSG00000031536.5:Polb	-1.4667	6.04731	41.1269	0.000163839	0.00210819
ENSMUSG00000001419.16:Mef2d	1.46072	5.58866	41.1228	0.000163897	0.00210819
ENSMUSG00000043541.15:Casc1	-5.70876	0.996277	41.644	0.000164438	0.00211285
ENSMUSG00000000486.12:Sept1	-3.00366	1.54365	41.0419	0.000165053	0.00211694
ENSMUSG00000023341.13:Mx2	-3.10146	5.07352	41.5897	0.0001652	0.00211694
ENSMUSG00000023991.15:Foxp4	1.49754	4.93749	45.0055	0.000165441	0.00211694
ENSMUSG00000035357.15:Pdzrn3	1.84123	7.34362	41.4649	0.000165472	0.00211694
ENSMUSG00000019944.13:Rhobtb1	3.04016	4.30137	41.5147	0.000166258	0.00212349
ENSMUSG00000037242.8:Clic4	2.81037	6.253	41.491	0.000166595	0.00212349
ENSMUSG00000032179.7:Bmp5	-4.35268	1.34152	41.4907	0.0001666	0.00212349
ENSMUSG00000051396.13:Hspa14	-1.62255	5.02108	40.9275	0.000166704	0.00212349
ENSMUSG00000075486.8:Commd6	1.79355	4.39749	40.9088	0.000166975	0.00212467
ENSMUSG00000029094.10:Afap1	2.44228	4.51458	41.3403	0.000168754	0.00214499
ENSMUSG00000020900.14:Myh10	2.05556	5.59637	41.3156	0.000169111	0.00214722
ENSMUSG00000021391.9:Cenpp	-5.41125	0.781368	41.275	0.0001697	0.00215194
ENSMUSG00000073406.9:H2-Bl	-3.07357	1.12037	40.7135	0.000169847	0.00215194
ENSMUSG00000025213.10:Kazald1	-3.25157	1.10705	40.6616	0.00017062	0.00215942
ENSMUSG00000022938.7:Fam3b	-3.11742	5.70459	41.194	0.000170883	0.00216044
ENSMUSG00000020258.14:Glyctk	-5.22873	1.74645	41.1562	0.000171438	0.00216514
ENSMUSG00000029310.12:Nudt9	-1.99393	6.7428	41.1375	0.000171714	0.00216631
ENSMUSG00000038521.16:C1s1	-2.15424	5.37891	41.1096	0.000172127	0.0021692
ENSMUSG00000057667.6:Bloc1s3	-2.17653	3.27077	40.546	0.000172502	0.00217161
ENSMUSG00000042734.5:Ttc9	-1.92351	3.40885	40.4976	0.000173092	0.00217672
ENSMUSG00000026544.6:Dusp23	2.70651	3.04299	41.0095	0.000173616	0.00218097
ENSMUSG00000034875.5:Nudt19	-2.58535	4.09299	40.9973	0.000173799	0.00218097
ENSMUSG00000049047.10:Armcx3	1.69198	4.56055	40.3528	0.000175312	0.00219545
ENSMUSG00000028030.11:Tbck	2.28951	3.4874	40.7778	0.000175324	0.00219545
ENSMUSG00000026548.4:Slamf9	-3.12838	1.18119	40.287	0.000176333	0.00220575
ENSMUSG00000042298.17:Ttc19	1.69302	4.04829	40.2611	0.000176736	0.00220811
ENSMUSG00000063232.15:Serpina11	-6.32078	2.23389	40.7928	0.000176895	0.00220811
ENSMUSG00000029769.15:Ccdc136	2.66342	6.21889	40.7801	0.00017709	0.0022082
ENSMUSG00000043782.8:Ccdc64b	-1.83711	6.77129	40.7456	0.00017762	0.00221248
ENSMUSG00000029174.17:Tbc1d1	2.484	5.07223	40.7055	0.000178237	0.00221586
ENSMUSG00000061371.6:Zfp873	-2.90296	1.61811	40.1586	0.000178346	0.00221586
ENSMUSG00000030225.10:Dera	-1.95845	5.0665	40.6915	0.000178454	0.00221586
ENSMUSG00000044502.15:Bod1	1.50853	4.83578	43.0965	0.000178674	0.00221627
ENSMUSG00000033707.8:Lrrc24	-2.25838	3.27081	40.3625	0.000179462	0.00222371
ENSMUSG00000022848.8:Dirc2	1.67365	4.42076	40.0588	0.000179929	0.00222716
ENSMUSG00000030036.8:Mogs	-1.43868	5.27792	40.4302	0.00018128	0.00224153
ENSMUSG00000043673.9:Kcns3	2.45	5.48442	40.4487	0.000182261	0.00225129
ENSMUSG00000025185.13:Loxl4	4.39888	3.92753	40.4369	0.00018245	0.00225129
ENSMUSG00000030605.14:Mfge8	1.97957	7.625	40.3912	0.000183178	0.00225601
ENSMUSG00000029699.12:Ssc4d	-3.14462	1.1475	39.8456	0.000183372	0.00225601
ENSMUSG00000055733.6:Nap1l3	2.22238	3.49391	40.2278	0.000183405	0.00225601
ENSMUSG00000020212.12:Mdm1	-2.56201	2.53769	39.9716	0.000183806	0.0022586
ENSMUSG00000002820.5:Atg4d	-1.75943	5.32875	40.1965	0.000184447	0.00225976
ENSMUSG00000042540.11:Acot5	-2.6058	2.10974	39.7782	0.000184477	0.00225976
ENSMUSG00000026960.6:Arl6ip6	-2.37955	2.6608	39.7696	0.000184619	0.00225976
ENSMUSG00000047246.6:Hist1h2be	4.60847	0.916766	40.297	0.000184692	0.00225976
ENSMUSG00000040957.13:Cables1	-2.25432	2.91966	39.7552	0.000184857	0.00225976
ENSMUSG00000025047.8:Pdcd11	-1.72222	5.72895	40.1529	0.000185261	0.00226237
ENSMUSG00000025579.13:Gaa	1.65185	5.7169	40.0103	0.00018591	0.00226696
ENSMUSG00000002006.11:Pdzd4	3.47554	2.80957	40.2094	0.000186114	0.00226696
ENSMUSG00000003847.15:Nfat5	2.98585	3.60959	40.2033	0.000186212	0.00226696
ENSMUSG00000021404.11:Serpinb9c	7.48738	0.988861	59.7774	0.000186639	0.00226982
ENSMUSG00000055835.9:Zfp1	-2.63595	2.09155	39.5705	0.000187935	0.00228322
ENSMUSG00000025155.14:Dus1l	-1.92276	4.86014	40.0435	0.000188842	0.00229189
ENSMUSG00000017707.9:Serinc3	1.86966	7.93844	39.8655	0.000189697	0.00229905
ENSMUSG00000004032.9:Gstm5	2.67417	6.36937	39.9847	0.000189821	0.00229905
ENSMUSG00000038729.19:Akap2	2.58676	5.93214	39.9445	0.000190496	0.00230486
ENSMUSG00000071369.9:Map3k5	2.153	5.56897	39.8968	0.000191298	0.00231055
ENSMUSG00000030720.15:Cln3	-1.81582	4.36859	39.3729	0.000191457	0.00231055
ENSMUSG00000042109.7:Csdc2	5.28445	2.24484	39.8616	0.000191892	0.00231055
ENSMUSG00000069793.10:Slfn9	-4.255	1.50509	39.8531	0.000192036	0.00231055
ENSMUSG00000042851.16:Zc3h6	2.47228	3.61313	39.8475	0.000192132	0.00231055
ENSMUSG00000008129.13:4930432K21Rik	-3.29614	2.02674	39.8471	0.000192138	0.00231055
ENSMUSG00000055305.14:Zfp93	-4.08867	1.58901	39.7766	0.000193339	0.00232263
ENSMUSG00000004099.14:Dnmt1	-1.61488	5.55067	39.4198	0.000193743	0.00232496
ENSMUSG00000062101.11:Zfp119b	1.70514	4.03784	39.2196	0.000193962	0.00232496
ENSMUSG00000050721.8:Plekho2	2.43136	4.68531	39.7308	0.000194123	0.00232496
ENSMUSG00000040653.5:Ppp1r14c	3.37257	2.36736	39.7178	0.000194346	0.00232527
ENSMUSG00000027605.17:Acss2	-1.5369	5.35726	39.1432	0.000195305	0.00233438
ENSMUSG00000024901.13:Peli3	-4.87685	0.963425	39.6354	0.000195771	0.00233758
ENSMUSG00000035234.17:Fam175a	-2.32531	2.22942	39.0718	0.00019657	0.00234436
ENSMUSG00000078954.8:Arhgap8	3.22813	3.66734	39.58	0.000196735	0.00234436
ENSMUSG00000022358.6:Fbxo32	3.82417	5.84565	39.5556	0.000197163	0.00234563
ENSMUSG00000022580.11:Rhpn1	2.08881	4.69334	39.5513	0.000197238	0.00234563
ENSMUSG00000030671.8:Pde3b	2.4697	4.56286	39.5281	0.000197645	0.0023481
ENSMUSG00000028402.16:Mpdz	2.65983	5.29901	39.5162	0.000197854	0.00234822
ENSMUSG00000072812.4:Ahnak2	1.75096	5.65898	39.457	0.000198899	0.00235826
ENSMUSG00000022003.6:Slc25a30	3.67354	3.65387	39.3988	0.000199933	0.00236814
ENSMUSG00000035868.8:3110052M02Rik	2.31323	2.96978	39.0361	0.000200236	0.00236906
ENSMUSG00000027312.13:Atrn	-1.87264	4.83208	39.3329	0.000200411	0.00236906
ENSMUSG00000020435.16:Osbp2	-2.75091	1.00853	38.8024	0.000201442	0.00237768
ENSMUSG00000074766.9:Ism1	3.24958	2.39914	39.3022	0.000201663	0.00237768
ENSMUSG00000026632.16:Tatdn3	1.82968	3.3622	38.7859	0.000201744	0.00237768
ENSMUSG00000063146.10:Clip2	2.00992	4.29221	39.1857	0.000202177	0.00237862
ENSMUSG00000052920.13:Prkg1	3.17569	3.54545	39.271	0.000202226	0.00237862
ENSMUSG00000031097.13:Tnni2	3.05951	3.32278	39.2049	0.000203426	0.00239035
ENSMUSG00000025347.3:Mettl7b	-3.39428	2.87611	39.1704	0.000204054	0.00239536
ENSMUSG00000022843.15:Clcn2	-2.164	2.50301	38.5688	0.000205785	0.00241328
ENSMUSG00000022957.18:Itsn1	1.9211	5.64312	39.027	0.000206696	0.00241352
ENSMUSG00000030104.8:Edem1	-1.98657	4.65111	39.0256	0.000206722	0.00241352
ENSMUSG00000019942.11:Cdk1	-2.22175	4.37829	39.022	0.00020679	0.00241352
ENSMUSG00000029828.4:4921507P07Rik	4.54511	2.97709	39.014	0.000206937	0.00241352
ENSMUSG00000038495.13:Otud7b	1.87156	4.24519	38.6683	0.00020703	0.00241352
ENSMUSG00000022422.12:Dscc1	-3.01366	2.43117	39.0012	0.000207175	0.00241352
ENSMUSG00000001054.8:Rmnd5b	-1.81423	5.09304	38.9954	0.000207284	0.00241352
ENSMUSG00000054520.14:Sh3bp2	-2.51598	3.34572	38.9868	0.000207443	0.00241352
ENSMUSG00000058183.13:Mmel1	1.54331	7.63778	38.4707	0.000207643	0.00241352
ENSMUSG00000073551.4:Spink13	8.43491	1.86899	57.5183	0.000208692	0.00242333
ENSMUSG00000026832.11:Cytip	-3.62574	1.01666	38.656	0.000209479	0.00243008
ENSMUSG00000006740.12:Kif5b	2.26246	7.73236	38.8346	0.000210308	0.00243579
ENSMUSG00000008734.8:Gprc5b	2.70359	2.60987	38.7697	0.000210497	0.00243579
ENSMUSG00000039831.15:Arhgap29	2.12668	5.53334	38.8198	0.000210589	0.00243579
ENSMUSG00000050930.5:Map10	2.44189	2.02394	38.2795	0.000211327	0.00244125
ENSMUSG00000020107.9:Anapc16	2.47716	4.41162	38.7733	0.000211475	0.00244125
ENSMUSG00000079057.3:Cyp4v3	2.08118	3.37321	38.2668	0.000211744	0.00244198
ENSMUSG00000033161.10:Atp1a1	-1.54669	8.26998	38.2306	0.000212282	0.00244579
ENSMUSG00000025453.15:Nnt	2.23044	6.68577	38.7079	0.00021273	0.00244727
ENSMUSG00000031283.14:Chrdl1	2.85411	5.81012	38.6981	0.000212917	0.00244727
ENSMUSG00000031431.12:Tsc22d3	1.86723	4.60596	38.5525	0.000213031	0.00244727
ENSMUSG00000025577.7:Cbx2	-2.86301	3.29991	38.6759	0.000213345	0.0024485
ENSMUSG00000041700.9:Lhfpl1	-3.58215	1.36271	38.6607	0.00021364	0.00244951
ENSMUSG00000021262.13:Evl	1.937	4.63635	38.6407	0.000214027	0.00245156
ENSMUSG00000025738.7:Fbxl16	3.71713	2.66208	38.5893	0.000215026	0.00246045
ENSMUSG00000064284.11:Cdpf1	-2.96725	2.29089	38.5794	0.000215219	0.00246045
ENSMUSG00000005716.15:Pvalb	-5.6266	3.59606	38.5668	0.000215465	0.00246088
ENSMUSG00000030763.6:Lcmt1	-1.67558	5.07269	38.2642	0.00021613	0.00246346
ENSMUSG00000019303.13:Psmc3ip	-2.01583	3.23683	38.0232	0.000216391	0.00246346
ENSMUSG00000027799.11:Nbea	2.86526	3.88755	38.5156	0.000216469	0.00246346
ENSMUSG00000057103.10:Cml1	-5.57538	0.873944	38.5128	0.000216524	0.00246346
ENSMUSG00000036158.11:Prickle1	2.66422	3.98048	38.4662	0.000217445	0.00247155
ENSMUSG00000071984.9:Fndc1	-4.14102	2.66776	38.4075	0.000218608	0.0024818
ENSMUSG00000024302.14:Dtna	2.31338	6.02211	38.3996	0.000218767	0.0024818
ENSMUSG00000029096.14:Htra3	-1.9253	4.84445	38.3658	0.00021944	0.00248706
ENSMUSG00000007812.15:Zfp655	1.73932	4.17533	37.7916	0.000221099	0.00250346
ENSMUSG00000054021.5:Sirt5	-2.46847	4.17539	38.2704	0.000221358	0.002504
ENSMUSG00000042842.9:Serpinb6b	2.30777	2.96508	37.9485	0.000222256	0.00251175
ENSMUSG00000024621.14:Csf1r	-3.34118	3.91691	38.2086	0.000222612	0.0025123
ENSMUSG00000052105.15:Mtcl1	2.6929	4.67651	38.2029	0.00022273	0.0025123
ENSMUSG00000031480.14:Thsd1	-3.32388	3.90142	38.181	0.000223176	0.00251494
ENSMUSG00000022787.9:Wdr53	-1.74231	4.67401	37.8384	0.000223444	0.00251555
ENSMUSG00000037263.12:Aldh3b3	-4.27854	5.3694	38.1573	0.000223661	0.0025156
ENSMUSG00000032372.13:Plscr2	-3.69524	1.97167	38.0408	0.000226061	0.00254018
ENSMUSG00000060227.14:Casc4	2.38424	3.12797	37.9152	0.000227339	0.00255211
ENSMUSG00000030657.10:Xylt1	3.25647	1.74596	37.9605	0.000227735	0.00255414
ENSMUSG00000043505.8:Gimap5	-3.94079	0.965333	37.9485	0.000227988	0.00255454
ENSMUSG00000021994.13:Wnt5a	3.19627	1.87405	37.912	0.000228754	0.00255897
ENSMUSG00000063142.12:Kcnma1	2.37347	6.56438	37.9091	0.000228816	0.00255897
ENSMUSG00000028309.13:Rnf20	1.75198	6.22534	37.8603	0.000229847	0.00256682
ENSMUSG00000034361.8:Cpne2	2.32636	4.24227	37.8553	0.000229952	0.00256682
ENSMUSG00000030220.12:Arhgdib	-1.72735	4.26869	37.3587	0.00023024	0.00256761
ENSMUSG00000032870.8:Smap2	1.80434	5.03079	37.8304	0.000230482	0.00256788
ENSMUSG00000003848.13:Nob1	-1.8181	5.39775	37.7703	0.000231762	0.00257972
ENSMUSG00000034647.13:Ankrd12	2.19074	4.64222	37.7401	0.000232411	0.00258451
ENSMUSG00000041966.17:Dcaf17	3.14659	2.10411	37.7298	0.000232631	0.00258452
ENSMUSG00000002205.14:Vrk3	-1.88416	5.05236	37.7165	0.000232918	0.00258528
ENSMUSG00000027618.16:Nfs1	-1.53448	5.48471	37.228	0.000233276	0.00258682
ENSMUSG00000054034.9:Tceal5	5.45116	2.03252	37.6349	0.000234683	0.00259948
ENSMUSG00000015852.12:Fcrls	-4.30881	1.98813	37.6125	0.00023517	0.00259948
ENSMUSG00000019841.14:Rev3l	1.84949	4.92642	37.6088	0.000235252	0.00259948
ENSMUSG00000058818.12:Pirb	-2.53688	1.55144	37.1283	0.000235297	0.00259948
ENSMUSG00000040003.16:Magi2	3.48901	1.70809	37.5705	0.000236088	0.00260527
ENSMUSG00000030621.16:Me3	4.46377	1.81789	37.5626	0.000236262	0.00260527
ENSMUSG00000026202.12:Tuba4a	-2.14342	9.32328	37.5488	0.000236564	0.00260617
ENSMUSG00000022861.15:Dgkg	4.59169	1.62667	37.5274	0.000237036	0.00260894
ENSMUSG00000065954.9:Tacc1	3.24324	6.26106	37.4629	0.000238459	0.00262216
ENSMUSG00000038525.15:Armc10	-1.87136	2.95721	36.9289	0.000239785	0.0026343
ENSMUSG00000024140.9:Epas1	2.51242	6.01994	37.3526	0.000240922	0.00264432
ENSMUSG00000021532.10:Fastkd3	-2.15264	2.65231	36.8347	0.000241941	0.00265304
ENSMUSG00000022680.12:Pdxdc1	1.42092	6.03211	36.8161	0.00024237	0.00265528
ENSMUSG00000041319.12:Thoc6	-2.0303	4.31523	37.2612	0.000242985	0.00265956
ENSMUSG00000033174.16:Mgll	2.36545	5.05517	37.2486	0.000243271	0.00266023
ENSMUSG00000023942.14:Slc29a1	1.91053	4.19941	37.0759	0.000244207	0.00266799
ENSMUSG00000075254.10:Heg1	3.33885	4.42343	37.1338	0.000245899	0.0026837
ENSMUSG00000039382.10:Wdr45	1.43962	6.06964	36.656	0.000246099	0.0026837
ENSMUSG00000001018.14:Snapin	-1.51069	4.62971	39.5184	0.000246747	0.00268829
ENSMUSG00000017715.10:Pgs1	-1.54131	5.07567	36.603	0.00024735	0.00269238
ENSMUSG00000024222.15:Fkbp5	4.60161	5.32569	37.0608	0.000247587	0.00269248
ENSMUSG00000013419.6:Zfp651	2.07294	5.94466	37.0503	0.00024783	0.00269264
ENSMUSG00000047735.14:Samd9l	-1.94363	4.50813	37.0299	0.000248304	0.00269414
ENSMUSG00000001630.12:Stk38l	1.93314	5.13157	37.0248	0.000248423	0.00269414
ENSMUSG00000031732.11:Phlpp2	2.62979	2.95026	36.9577	0.000249996	0.00270871
ENSMUSG00000021876.13:Rnase4	1.99446	5.12226	36.9228	0.000250817	0.00271264
ENSMUSG00000027776.11:Il12a	-7.48677	0.932831	53.9659	0.000250849	0.00271264
ENSMUSG00000027223.14:Mapk8ip1	-1.54356	4.3989	37.9676	0.000251047	0.00271264
ENSMUSG00000048304.8:Slitrk3	3.85651	2.47598	36.8871	0.000251663	0.00271681
ENSMUSG00000030344.10:Akap3	4.80051	1.0289	36.8638	0.000252216	0.0027203
ENSMUSG00000027890.16:Gstm4	1.75409	4.55075	36.5386	0.000252525	0.00272114
ENSMUSG00000029802.12:Abcg2	4.90368	1.93217	36.7928	0.00025391	0.00273358
ENSMUSG00000028032.12:Papss1	1.44898	6.59106	36.3093	0.000254421	0.00273427
ENSMUSG00000019518.9:Ap4m1	-1.78278	3.23273	36.3067	0.000254486	0.00273427
ENSMUSG00000019232.13:Etnppl	-6.15236	1.44695	36.7612	0.000254668	0.00273427
ENSMUSG00000033105.11:Lss	-2.15458	6.03839	36.7413	0.000255149	0.00273442
ENSMUSG00000051978.8:Erich1	-2.34348	2.41288	36.2766	0.000255224	0.00273442
ENSMUSG00000042500.11:Ago4	2.53742	2.14246	36.2626	0.000255568	0.00273442
ENSMUSG00000007613.14:Tgfbr1	3.02819	3.53695	36.7168	0.000255741	0.00273442
ENSMUSG00000022849.4:Hspbap1	-2.3654	3.33082	36.7127	0.000255839	0.00273442
ENSMUSG00000056313.5:1810011O10Rik	1.60714	3.95843	37.9301	0.000256492	0.00273742
ENSMUSG00000029660.9:Tex26	7.39718	0.948311	53.5233	0.000256862	0.00273742
ENSMUSG00000028364.14:Tnc	2.28717	8.60329	36.6664	0.000256964	0.00273742
ENSMUSG00000036814.11:Slc6a20a	-7.63078	1.10214	53.51	0.000257046	0.00273742
ENSMUSG00000026072.11:Il1r1	2.30283	3.81626	36.6181	0.00025814	0.0027466
ENSMUSG00000024833.13:Pola2	-2.05522	3.25123	36.148	0.000258612	0.00274914
ENSMUSG00000031360.13:Ctps2	-1.76167	4.22072	36.1247	0.000258996	0.00275075
ENSMUSG00000009995.16:Taz	-2.00075	3.79154	36.4236	0.000259773	0.00275642
ENSMUSG00000020120.14:Plek	-3.62682	0.774783	36.191	0.000259996	0.00275642
ENSMUSG00000035372.1:1810055G02Rik	1.68275	5.0754	36.3778	0.000260911	0.00276365
ENSMUSG00000043923.7:Ccdc84	-2.33888	2.69046	36.1517	0.000262076	0.00277242
ENSMUSG00000015363.12:Trabd	-2.10369	6.1025	36.4535	0.000262208	0.00277242
ENSMUSG00000040938.15:Slc16a11	-2.81403	4.62941	36.4288	0.000262823	0.00277322
ENSMUSG00000071256.3:Zfp213	-2.16939	2.56968	35.9548	0.000263295	0.00277322
ENSMUSG00000031229.15:Atrx	2.22435	4.98751	36.3987	0.000263579	0.00277322
ENSMUSG00000050410.14:Tcf19	-1.52506	4.56174	35.9436	0.000263581	0.00277322
ENSMUSG00000033227.7:Wnt6	-3.0129	1.18201	35.926	0.000264032	0.00277322
ENSMUSG00000037722.7:Gnpnat1	2.22591	3.20424	36.2513	0.000264088	0.00277322
ENSMUSG00000004035.11:Gstm7	2.70736	5.05949	36.3778	0.000264104	0.00277322
ENSMUSG00000062908.11:Acadm	-2.08951	8.66466	36.3756	0.00026416	0.00277322
ENSMUSG00000031349.4:Nsdhl	-2.04101	5.79716	36.3554	0.000264668	0.00277608
ENSMUSG00000026603.12:Smyd2	-1.5803	5.61311	36.1835	0.000265259	0.00277981
ENSMUSG00000036667.13:Tcaf1	2.64299	5.11218	36.3207	0.000265547	0.00278036
ENSMUSG00000067212.8:H2-T23	2.60861	5.14804	36.31	0.000265817	0.00278073
ENSMUSG00000081362.3:Cyp2j7	-2.59488	2.16288	35.9802	0.000266615	0.00278428
ENSMUSG00000008763.15:Man1a2	1.97927	4.9079	36.2742	0.000266727	0.00278428
ENSMUSG00000003849.8:Nqo1	-2.12347	6.18227	36.2689	0.000266863	0.00278428
ENSMUSG00000028184.11:Adgrl2	2.04092	6.32627	36.2553	0.000267209	0.00278543
ENSMUSG00000036291.5:Ap5m1	2.48904	3.63173	36.2345	0.00026774	0.00278851
ENSMUSG00000020027.17:Socs2	2.80981	2.33219	36.219	0.000268139	0.0027893
ENSMUSG00000028328.12:Tmod1	2.49537	3.72853	36.2132	0.000268288	0.0027893
ENSMUSG00000042328.12:Hps4	1.66082	4.822	35.8953	0.000268651	0.00279062
ENSMUSG00000020520.13:Galnt10	-2.66628	3.81544	36.1699	0.0002694	0.00279435
ENSMUSG00000045795.9:Whamm	-1.62892	3.73313	37.5059	0.000269938	0.00279435
ENSMUSG00000019843.13:Fyn	1.62685	4.7027	35.6958	0.000270021	0.00279435
ENSMUSG00000030207.14:8430419L09Rik	-3.18595	4.14118	36.1442	0.000270065	0.00279435
ENSMUSG00000000120.6:Ngfr	3.89313	3.25268	36.1262	0.000270531	0.00279435
ENSMUSG00000021306.10:Gpr137b	-1.79252	3.67908	35.6752	0.000270564	0.00279435
ENSMUSG00000022565.14:Plec	1.74074	8.57013	35.6714	0.000270665	0.00279435
ENSMUSG00000001098.14:Kctd10	1.99016	6.46352	36.0903	0.000271463	0.00279834
ENSMUSG00000030653.15:Pde2a	3.52483	6.55175	36.0872	0.000271546	0.00279834
ENSMUSG00000063052.8:Lrrc40	-1.7854	3.87821	35.6301	0.000271761	0.00279834
ENSMUSG00000023387.7:Kcnk16	-7.61654	1.07105	52.4424	0.000272368	0.00280118
ENSMUSG00000023918.11:Adgrf4	-2.67126	6.55778	36.0383	0.000272823	0.00280118
ENSMUSG00000030713.5:Klk7	4.08549	8.04935	36.0292	0.000273061	0.00280118
ENSMUSG00000034614.13:Pik3ip1	2.31839	3.28138	36.0245	0.000273184	0.00280118
ENSMUSG00000033624.9:Pdpr	1.9571	3.45648	35.5653	0.00027349	0.00280118
ENSMUSG00000022995.15:Enah	2.33036	7.28845	36.0008	0.000273806	0.00280118
ENSMUSG00000021096.10:Ppm1a	1.38408	6.88147	35.55	0.000273899	0.00280118
ENSMUSG00000017288.14:Vps53	-1.58469	6.2625	35.8658	0.000274071	0.00280118
ENSMUSG00000035666.13:Gtf3c4	2.58082	3.02942	35.987	0.00027417	0.00280118
ENSMUSG00000026779.6:Mastl	-4.01541	1.51191	35.9181	0.000275995	0.0028172
ENSMUSG00000028277.12:Ube2j1	1.36338	5.70511	35.8974	0.000276215	0.0028172
ENSMUSG00000021714.13:Cenpk	-2.34936	2.09392	35.4302	0.000277139	0.00282419
ENSMUSG00000022434.7:Fam118a	2.8813	4.14142	35.8524	0.00027775	0.00282774
ENSMUSG00000031543.17:Ank1	4.59007	1.28566	35.8443	0.000277966	0.00282774
ENSMUSG00000026721.14:Rabgap1l	1.77452	4.70342	35.7143	0.000278583	0.00283158
ENSMUSG00000030739.16:Myh14	1.73256	6.28839	35.7731	0.000279883	0.00284235
ENSMUSG00000023947.7:Nfkbie	-2.48241	1.75313	35.2883	0.000281039	0.00285006
ENSMUSG00000043832.12:Clec4a3	-4.20045	1.21308	35.7273	0.000281125	0.00285006
ENSMUSG00000024290.8:Rock1	2.10506	6.63025	35.7022	0.000281809	0.00285294
ENSMUSG00000027763.12:Mbnl1	3.1333	6.17418	35.6992	0.000281891	0.00285294
ENSMUSG00000074358.8:Ccdc61	-1.76058	3.94949	35.2408	0.00028236	0.00285524
ENSMUSG00000022671.11:Mzt2	1.69704	4.62886	35.3702	0.00028277	0.00285694
ENSMUSG00000049288.4:Lix1l	2.32459	4.98054	35.6406	0.000283496	0.00285907
ENSMUSG00000059956.13:Serpinb12	-3.01453	9.45099	35.6253	0.000283917	0.00285907
ENSMUSG00000021116.9:Eif2s1	-1.56489	6.69511	35.4322	0.000283955	0.00285907
ENSMUSG00000030309.15:Caprin2	1.75501	3.40217	35.1702	0.000284336	0.00285907
ENSMUSG00000028670.13:Lypla2	-1.35951	5.7233	38.3742	0.000284375	0.00285907
ENSMUSG00000045411.15:2410002F23Rik	1.64314	4.16725	35.1615	0.00028458	0.00285907
ENSMUSG00000015970.17:Chdh	-2.57678	1.98543	35.1658	0.000284674	0.00285907
ENSMUSG00000025955.12:Akr1cl	6.23983	3.71901	35.5308	0.000286534	0.00287531
ENSMUSG00000032204.12:Aqp9	-2.04798	2.7174	35.0572	0.000287534	0.00288119
ENSMUSG00000042622.12:Maff	2.47618	2.38544	35.1963	0.000287646	0.00288119
ENSMUSG00000029130.11:Rnf32	3.13528	1.64965	35.4785	0.000287995	0.00288119
[truncated: 10,640 more rows]
